# Supplementary material for: Edematous severe acute malnutrition is characterized by hypomethylation of DNA
Source: Nat Commun. 2019 Dec 19;10:5791. doi: 10.1038/s41467-019-13433-6 (PMC6923441; doi:10.1038/s41467-019-13433-6)
Supplement: Supplementary file 4 — Supplementary Data 1 [file 41467_2019_13433_MOESM4_ESM.xlsx]

## Sheet: Supplementary Data 1
Supplementary Data 1 - Single CpG associations			Joint DC (covariates: Age, Gender, PC1)						DC Malawi (covariate: Gender; age-sensitive probes removed)						DC Jamaica (covariate: Gender; age-sensitive probes removed)
ProbeID	CHR	POS	Rank	P-value	EffectSize	R2	Lambda-adjusted P	FDR	Rank	P-value	EffectSize	R2	Lambda-adjusted P	FDR	Rank	P-value	EffectSize	R2	Lambda-adjusted P	FDR
cg26221796	chr19	54980961	1	2.43587e-13	-0.7	0.362	1.14527e-11	1.02429e-07	99	0.000546724	-0.482	0.062	0.0111188	0.144996	1	1.77846e-07	-0.953	0.242	0.000149999	0.017521
cg13430755	chr9	110310795	2	5.26164e-11	-0.676	0.247	1.17659e-09	6.6314e-06	19	2.20466e-06	-0.655	0.101	0.000507359	0.012975	39	3.87316e-05	-0.782	0.137	0.00280942	0.0441395
cg27050612	chr17	46133198	3	5.57196e-11	-0.575	0.454	1.23617e-09	6.6314e-06	1	1.01787e-08	-0.782	0.148	2.58852e-05	0.00369647	126	0.0140249	-0.48	0.04	0.0744621	0.240532
cg23021584	chr12	124876101	4	7.88098e-11	-0.557	0.48	1.66678e-09	6.6314e-06	54	2.6863e-05	-0.585	0.077	0.00204388	0.0410759	95	0.00108103	-0.628	0.089	0.0176299	0.115197
cg09024962	chr5	132707300	5	7.88513e-11	-0.699	0.179	1.66754e-09	6.6314e-06	38	1.30939e-05	-0.606	0.085	0.00136817	0.031237	23	1.80309e-05	-0.811	0.151	0.00184875	0.0390825
cg26610167	chr19	55720817	6	1.79688e-10	-0.71	0.117	3.39209e-09	1.0171e-05	5	2.18194e-07	-0.714	0.119	0.000140696	0.00655362	69	0.000219919	-0.709	0.105	0.00729815	0.070164
cg14179944	chr14	35867515	7	1.94315e-10	-0.509	0.545	3.62887e-09	1.0171e-05	71	0.000111392	-0.539	0.067	0.00453538	0.0753061	115	0.00609094	-0.534	0.052	0.0464162	0.188851
cg02844852	chr16	84840283	8	2.23007e-10	-0.691	0.153	4.0864e-09	1.0171e-05	24	4.04522e-06	-0.631	0.117	0.000711045	0.0175363	29	2.86869e-05	-0.782	0.168	0.00238344	0.0426817
cg07626366	chr7	40939069	9	2.27009e-10	-0.616	0.327	4.14955e-09	1.0171e-05	40	1.36195e-05	-0.603	0.089	0.00139855	0.031237	84	0.000551699	-0.664	0.095	0.0121352	0.0930936
cg20168495	chr4	148283066	10	2.7511e-10	-0.5	0.553	4.89739e-09	1.0171e-05	126	0.0143535	-0.346	0.022	0.072139	0.40175	35	3.44113e-05	-0.788	0.136	0.00263315	0.0437553
cg26708483	chr5	131422110	11	2.83054e-10	-0.637	0.271	5.01909e-09	1.0171e-05	101	0.000745577	-0.473	0.048	0.0132539	0.163801	9	2.9614e-06	-0.877	0.178	0.000690237	0.0296493
cg09398856	chr2	235789476	12	3.63427e-10	-0.687	0.141	6.22617e-09	1.17555e-05	15	1.47368e-06	-0.664	0.108	0.000405638	0.011917	64	0.00014678	-0.715	0.141	0.00584025	0.0613383
cg25684151	chr8	126588554	13	3.99769e-10	-0.611	0.319	6.75948e-09	1.20073e-05	3	2.63719e-08	-0.758	0.148	4.37632e-05	0.00369647	111	0.00449014	-0.552	0.059	0.0390913	0.172562
cg23845168	chr17	31271015	14	5.87152e-10	-0.549	0.438	9.41608e-09	1.52686e-05	125	0.0116367	-0.354	0.037	0.0638692	0.38298	17	8.29994e-06	-0.839	0.166	0.00121023	0.0334634
cg10201923	chr1	17308303	15	5.87447e-10	-0.659	0.19	9.42015e-09	1.52686e-05	4	1.56582e-07	-0.722	0.122	0.000117097	0.00655362	92	0.00082292	-0.646	0.084	0.0151492	0.105288
cg24861866	chr10	135106684	16	6.1728e-10	-0.642	0.229	9.83127e-09	1.52686e-05	61	6.08205e-05	-0.558	0.074	0.00322951	0.0575513	27	2.7443e-05	-0.798	0.138	0.0023263	0.0426817
cg08202287	chr2	232259281	17	7.04036e-10	-0.685	0.115	1.10119e-08	1.64471e-05	64	9.33891e-05	-0.545	0.067	0.00410789	0.070695	16	7.49164e-06	-0.844	0.164	0.00114445	0.0334634
cg22670675	chr1	15533433	18	8.40138e-10	-0.685	0.109	1.28249e-08	1.85936e-05	60	5.9988e-05	-0.558	0.076	0.00320466	0.0573294	21	1.18064e-05	-0.827	0.157	0.00146689	0.0349061
cg14228830	chr3	139257229	19	1.09724e-09	-0.655	0.172	1.61456e-08	2.30694e-05	91	0.000345004	-0.501	0.055	0.00857174	0.121605	26	1.92174e-05	-0.791	0.186	0.0019143	0.0400707
cg03326606	chr20	49345567	20	1.19179e-09	-0.598	0.307	1.73386e-08	2.38642e-05	123	0.0106686	-0.36	0.027	0.0607353	0.374251	3	5.89364e-07	-0.929	0.205	0.000287126	0.02713
cg08944940	chr1	39643664	21	1.29602e-09	-0.634	0.218	1.86388e-08	2.45752e-05	75	0.000127022	-0.536	0.064	0.00488268	0.079983	33	3.09408e-05	-0.789	0.145	0.00248421	0.0426817
cg12695612	chr1	17308092	22	1.35236e-09	-0.636	0.21	1.93356e-08	2.45752e-05	28	8.84383e-06	-0.617	0.087	0.00109922	0.0258252	58	9.64164e-05	-0.745	0.12	0.00463455	0.0551849
cg23207054	chr17	38171530	23	1.40263e-09	-0.671	0.12	1.99539e-08	2.45752e-05	21	2.6283e-06	-0.65	0.099	0.000559427	0.0137653	54	8.52738e-05	-0.749	0.126	0.00433205	0.0544387
cg03310518	chr7	30954522	24	1.52304e-09	-0.62	0.245	2.14229e-08	2.49419e-05	49	2.11421e-05	-0.591	0.083	0.00178782	0.0371977	56	9.497e-05	-0.745	0.123	0.0045962	0.0550503
cg13345558	chr5	40796738	25	1.54218e-09	-0.555	0.394	2.16549e-08	2.49419e-05	47	2.04825e-05	-0.591	0.086	0.00175643	0.0366506	121	0.0106473	-0.498	0.045	0.0636655	0.222071
cg27492584	chr17	70599307	26	1.70989e-09	-0.653	0.156	2.36714e-08	2.66299e-05	77	0.000134249	-0.534	0.062	0.00503694	0.0812255	65	0.000158114	-0.722	0.116	0.00608447	0.0630806
cg04066472	chr8	142157867	27	1.79263e-09	-0.603	0.279	2.46561e-08	2.69214e-05	84	0.000195154	-0.519	0.069	0.00621688	0.0947603	36	3.47929e-05	-0.784	0.144	0.0026491	0.0437553
cg03500164	chr17	58160046	28	2.02255e-09	-0.662	0.124	2.73608e-08	2.93269e-05	10	8.90895e-07	-0.678	0.109	0.000306778	0.0113567	83	0.000506726	-0.669	0.093	0.0115768	0.0904761
cg02584498	chr2	11674057	29	2.24475e-09	-0.476	0.545	2.99348e-08	3.07763e-05	74	0.000117157	-0.537	0.068	0.00466581	0.0762556	120	0.0102075	-0.498	0.055	0.0621595	0.218615
cg12593541	chr1	181110845	30	2.32656e-09	-0.504	0.488	3.08735e-08	3.07763e-05	6	3.38413e-07	-0.703	0.117	0.000179395	0.00948684	146	0.165895	-0.271	0.014	0.314403	0.541116
cg05217983	chr6	45406867	31	2.34207e-09	-0.633	0.192	3.10509e-08	3.07763e-05	8	5.79125e-07	-0.69	0.111	0.000241599	0.0107081	103	0.00202491	-0.594	0.082	0.0250159	0.137601
cg08655953	chr1	2425888	32	2.50505e-09	-0.645	0.158	3.29061e-08	3.19205e-05	86	0.000227875	-0.512	0.073	0.00678404	0.102483	20	1.03604e-05	-0.835	0.153	0.0013659	0.0336555
cg07651316	chr16	3641320	33	2.69242e-09	-0.646	0.152	3.50184e-08	3.28624e-05	52	2.55191e-05	-0.587	0.077	0.00198607	0.0400892	66	0.000167116	-0.722	0.109	0.00627294	0.0643519
cg13042642	chr7	5693657	34	2.73528e-09	-0.636	0.177	3.54987e-08	3.28624e-05	14	1.38465e-06	-0.661	0.122	0.000391843	0.011674	100	0.00133271	-0.621	0.077	0.0198088	0.1221
cg23109530	chr8	94944912	35	3.29825e-09	-0.593	0.278	4.17183e-08	3.85254e-05	110	0.00159108	-0.443	0.046	0.0203858	0.21365	32	3.02362e-05	-0.793	0.137	0.00245307	0.0426817
cg01514487	chr12	57444047	36	3.56395e-09	-0.387	0.691	4.46019e-08	4.05039e-05	142	0.374191	-0.126	-0.005	0.513948	0.725363	63	0.000139694	-0.724	0.126	0.00568327	0.0608241
cg26110900	chr10	62073066	37	3.8947e-09	-0.605	0.24	4.81505e-08	4.30979e-05	90	0.00031749	-0.504	0.055	0.00817898	0.117211	60	0.000107011	-0.739	0.123	0.004908	0.0564592
cg13520770	chr11	3117181	38	4.06443e-09	-0.403	0.663	4.99554e-08	4.38229e-05	141	0.316653	-0.142	-0.002	0.462044	0.690847	49	6.22462e-05	-0.754	0.149	0.00364433	0.0501428
cg21828432	chr17	72580458	39	4.79285e-09	-0.607	0.227	5.75897e-08	4.9296e-05	93	0.000393399	-0.497	0.053	0.00923123	0.128724	25	1.89206e-05	-0.811	0.145	0.00189807	0.0399804
cg19526455	chr17	37787862	40	4.80651e-09	-0.643	0.131	5.77313e-08	4.9296e-05	68	0.000102026	-0.543	0.066	0.00431708	0.0729627	46	5.53717e-05	-0.745	0.182	0.00341765	0.0482067
cg06747543	chr19	18589894	41	5.39378e-09	-0.567	0.319	6.37677e-08	5.32981e-05	36	1.16136e-05	-0.609	0.085	0.00127959	0.0292938	129	0.0153548	-0.471	0.047	0.0784073	0.247127
cg03792042	chr8	145045235	42	5.45022e-09	-0.426	0.616	6.4343e-08	5.32981e-05	144	0.40305	-0.119	-0.006	0.539104	0.742434	12	4.81389e-06	-0.862	0.167	0.00089927	0.0298268
cg01973676	chr7	101596404	43	5.74521e-09	-0.429	0.608	6.73364e-08	5.44501e-05	70	0.000108986	-0.54	0.068	0.00448009	0.0747671	145	0.158388	-0.278	0.002	0.305751	0.53229
cg11895596	chr3	57955820	44	6.0768e-09	-0.536	0.388	7.06763e-08	5.44501e-05	116	0.00288305	-0.42	0.035	0.0286166	0.262261	48	6.11592e-05	-0.755	0.149	0.00360927	0.0499368
cg19974448	chr10	127262774	45	6.08598e-09	-0.438	0.59	7.07685e-08	5.44501e-05	135	0.17939	-0.19	0.007	0.32406	0.61088	52	8.24741e-05	-0.739	0.153	0.00425331	0.0538783
cg06940127	chr17	1665303	46	6.2721e-09	-0.566	0.315	7.26317e-08	5.49462e-05	111	0.0016959	-0.439	0.05	0.02114	0.218516	71	0.000248231	-0.701	0.111	0.00780249	0.0721608
cg14387743	chr6	133056278	47	6.87993e-09	-0.61	0.2	7.86654e-08	5.9041e-05	58	4.86922e-05	-0.567	0.071	0.00285109	0.0540162	81	0.000422269	-0.678	0.096	0.0104652	0.0849793
cg07227049	chr2	58335008	48	7.23284e-09	-0.574	0.29	8.21347e-08	6.05697e-05	12	9.64437e-07	-0.676	0.11	0.00032058	0.0113567	124	0.0129511	-0.485	0.04	0.0711612	0.234626
cg18626954	chr6	33866749	49	8.01401e-09	-0.643	0.103	8.97337e-08	6.48056e-05	104	0.000958527	-0.461	0.059	0.0152836	0.177732	11	3.91911e-06	-0.865	0.178	0.000803979	0.0298268
cg08913523	chr8	126649807	50	8.34412e-09	-0.53	0.39	9.29139e-08	6.60973e-05	43	1.73385e-05	-0.597	0.084	0.00160033	0.0339859	109	0.00345752	-0.568	0.061	0.0337536	0.159509
cg27229484	chr1	37947371	51	8.48812e-09	-0.641	0.107	9.42957e-08	6.60973e-05	41	1.45599e-05	-0.603	0.082	0.00145165	0.031237	67	0.000168362	-0.718	0.118	0.00629867	0.0644652
cg08289189	chr22	19937277	52	8.66892e-09	-0.608	0.195	9.60262e-08	6.62778e-05	81	0.000182622	-0.524	0.06	0.00598886	0.0923049	53	8.45607e-05	-0.739	0.149	0.0043121	0.0544146
cg14722693	chr8	19436451	53	9.10287e-09	-0.608	0.192	1.0016e-07	6.82023e-05	55	2.9319e-05	-0.582	0.077	0.00214635	0.0431071	113	0.00596087	-0.532	0.065	0.0458545	0.187817
cg21531873	chr12	110778616	54	9.303e-09	-0.596	0.223	1.02057e-07	6.82023e-05	83	0.000192763	-0.521	0.061	0.00617388	0.0944719	76	0.000319844	-0.69	0.104	0.0089749	0.0776659
cg05875421	chr14	91709951	55	9.40721e-09	-0.634	0.119	1.03042e-07	6.82023e-05	31	9.90038e-06	-0.614	0.086	0.00117061	0.0273851	73	0.000271223	-0.698	0.105	0.00819355	0.0735197
cg03128890	chr8	122558224	56	9.67962e-09	-0.579	0.264	1.05612e-07	6.89878e-05	35	1.1547e-05	-0.607	0.093	0.00127549	0.0292938	117	0.00760954	-0.518	0.056	0.0526339	0.200365
cg22451412	chr15	42227210	57	1.04241e-08	-0.609	0.183	1.12584e-07	7.30555e-05	33	1.04604e-05	-0.613	0.085	0.00120708	0.0281963	108	0.00284295	-0.565	0.108	0.0302457	0.150676
cg00354381	chr11	57195187	58	1.13459e-08	-0.626	0.132	1.21124e-07	7.8212e-05	53	2.64192e-05	-0.585	0.077	0.00202493	0.0409937	61	0.000114366	-0.733	0.127	0.00509077	0.0577919
cg05376738	chr1	212923780	59	1.26517e-08	-0.624	0.133	1.33062e-07	8.5807e-05	56	3.13734e-05	-0.577	0.086	0.00222922	0.043829	86	0.000649132	-0.658	0.088	0.0132803	0.0977988
cg22100563	chr20	62505188	60	1.3391e-08	-0.636	0.093	1.39745e-07	8.93795e-05	32	9.96416e-06	-0.613	0.089	0.0011748	0.0273851	88	0.000674553	-0.656	0.087	0.0135663	0.099317
cg10493436	chr1	161168957	61	1.42261e-08	-0.485	0.471	1.47233e-07	9.29452e-05	130	0.0687351	-0.258	0.007	0.181261	0.536133	10	3.28836e-06	-0.862	0.197	0.000730723	0.0298268
cg04302618	chr6	158034588	62	1.48598e-08	-0.547	0.326	1.52875e-07	9.46748e-05	85	0.000211629	-0.518	0.059	0.0065072	0.0992087	79	0.000396401	-0.676	0.112	0.0101055	0.0831769
cg00393050	chr3	14435541	63	1.56524e-08	-0.526	0.375	1.59886e-07	9.82363e-05	113	0.00182871	-0.439	0.039	0.022068	0.224053	42	4.69733e-05	-0.773	0.136	0.0031228	0.0466123
cg06192883	chr15	52554171	64	1.62669e-08	-0.583	0.23	1.65289e-07	0.000100351	9	7.14586e-07	-0.685	0.109	0.000271459	0.0112469	132	0.0281777	-0.428	0.038	0.111014	0.29918
cg23976431	chr11	102867025	65	1.64666e-08	-0.6	0.182	1.67038e-07	0.000100351	103	0.000883745	-0.467	0.047	0.0145951	0.173785	55	9.4e-05	-0.745	0.124	0.00457034	0.0550503
cg07813495	chr1	37947276	66	1.73417e-08	-0.632	0.089	1.74672e-07	0.000102759	27	7.52615e-06	-0.622	0.089	0.00100469	0.0236175	85	0.00058591	-0.662	0.092	0.0125467	0.0950521
cg07866909	chr2	19849829	67	1.75725e-08	-0.626	0.107	1.76675e-07	0.000102759	62	6.98535e-05	-0.55	0.087	0.00349025	0.0609407	47	5.622e-05	-0.767	0.131	0.00344628	0.048643
cg09643027	chr3	50689263	68	1.75949e-08	-0.56	0.286	1.7687e-07	0.000102759	65	9.558e-05	-0.544	0.071	0.00416172	0.0714681	80	0.000416843	-0.677	0.1	0.0103906	0.0846052
cg21981144	chr19	45248572	69	1.89529e-08	-0.412	0.61	1.8859e-07	0.000106437	140	0.310233	-0.144	-0.004	0.456085	0.687433	44	4.77891e-05	-0.769	0.143	0.00315243	0.0466123
cg01772439	chr5	149012102	70	1.90799e-08	-0.618	0.125	1.8968e-07	0.000106437	16	1.51341e-06	-0.665	0.104	0.000411675	0.0120074	94	0.000924927	-0.64	0.083	0.0161654	0.108418
cg17820022	chr1	2425860	71	1.92473e-08	-0.629	0.094	1.91115e-07	0.000106437	118	0.00414882	-0.401	0.045	0.0352482	0.291977	5	1.63453e-06	-0.901	0.181	0.000499601	0.02713
cg21499869	chr19	18589848	72	1.94903e-08	-0.533	0.348	1.93195e-07	0.000106437	48	2.10787e-05	-0.591	0.082	0.00178482	0.0371977	138	0.0557111	-0.375	0.02	0.164758	0.372755
cg00299893	chr15	101609726	73	2.17086e-08	-0.427	0.58	2.12028e-07	0.00011555	139	0.250617	-0.163	0.006	0.398771	0.651385	30	2.9951e-05	-0.789	0.148	0.00244038	0.0426817
cg11998932	chr7	3901843	74	2.2435e-08	-0.597	0.176	2.18138e-07	0.000117924	114	0.0020044	-0.435	0.039	0.0232527	0.23276	18	9.2302e-06	-0.834	0.167	0.00128245	0.0334634
cg04193923	chr17	38170900	75	2.32502e-08	-0.578	0.225	2.24961e-07	0.000119418	120	0.00565877	-0.39	0.032	0.0421262	0.319101	13	4.8735e-06	-0.852	0.186	0.000905319	0.0298268
cg22397365	chr1	44396475	76	2.32873e-08	-0.608	0.143	2.2527e-07	0.000119418	46	1.7987e-05	-0.597	0.08	0.00163348	0.0343189	104	0.00235544	-0.587	0.077	0.0272226	0.142493
cg09025625	chr1	154942509	77	2.52656e-08	-0.512	0.388	2.41693e-07	0.000125191	45	1.76408e-05	-0.596	0.084	0.00161585	0.0340273	93	0.0009187	-0.639	0.086	0.0161049	0.108137
cg22333663	chr18	33771708	78	2.53062e-08	-0.521	0.367	2.42028e-07	0.000125191	63	7.82695e-05	-0.551	0.068	0.00372023	0.0646608	125	0.0131157	-0.484	0.04	0.0716744	0.235551
cg08379517	chr19	18509505	79	2.60513e-08	-0.461	0.504	2.48165e-07	0.000127379	128	0.0338564	-0.301	0.013	0.119134	0.477949	50	6.92037e-05	-0.76	0.123	0.0038626	0.0510529
cg11150222	chr6	106207923	80	2.65788e-08	-0.427	0.573	2.52496e-07	0.000127698	143	0.383625	-0.124	-0.006	0.52223	0.730982	15	6.61744e-06	-0.833	0.195	0.00106957	0.0334634
cg21208539	chr11	93864142	81	2.67957e-08	-0.498	0.419	2.54274e-07	0.000127698	88	0.000299976	-0.506	0.057	0.00792129	0.1136	105	0.00240752	-0.584	0.08	0.0275577	0.143392
cg13427361	chr4	187650301	82	2.70276e-08	-0.519	0.369	2.56171e-07	0.000127698	11	9.60724e-07	-0.674	0.115	0.000319894	0.0113567	142	0.0858018	-0.338	0.009	0.212242	0.431723
cg16847428	chr4	26095438	83	2.97335e-08	-0.591	0.177	2.78159e-07	0.00013839	18	1.89818e-06	-0.657	0.106	0.000466871	0.012975	112	0.00495462	-0.546	0.056	0.0413177	0.177342
cg04972513	chr17	42433041	84	2.99488e-08	-0.602	0.145	2.79897e-07	0.00013839	67	9.66011e-05	-0.543	0.07	0.00418663	0.0715154	78	0.000393124	-0.672	0.123	0.0100592	0.0830279
cg14448116	chr1	161170110	85	3.07653e-08	-0.601	0.147	2.86471e-07	0.000140617	96	0.000496886	-0.489	0.05	0.0105337	0.139666	31	3.01185e-05	-0.791	0.144	0.00244784	0.0426817
cg22749855	chr17	76353952	86	3.23374e-08	-0.616	0.099	2.99062e-07	0.000146214	80	0.000158703	-0.528	0.061	0.00553397	0.0882086	72	0.000258974	-0.693	0.125	0.00798712	0.0726854
cg03898832	chr5	140868130	87	3.3083e-08	-0.614	0.104	3.05003e-07	0.000147993	98	0.000535885	-0.485	0.051	0.0109936	0.143506	38	3.53219e-05	-0.786	0.137	0.00267109	0.0437553
cg11398451	chr15	91136069	88	3.46584e-08	-0.577	0.207	3.17499e-07	0.00015256	97	0.000498895	-0.488	0.052	0.0105577	0.139697	75	0.000317978	-0.69	0.105	0.00894593	0.077513
cg10339295	chr14	101942203	89	3.48295e-08	-0.512	0.374	3.18851e-07	0.00015256	121	0.00842582	-0.371	0.029	0.0529884	0.354611	59	0.000106811	-0.737	0.126	0.00490295	0.056454
cg04905719	chr6	134617250	90	3.88187e-08	-0.594	0.153	3.50133e-07	0.000168281	22	2.70196e-06	-0.65	0.098	0.00056809	0.0138558	122	0.0109521	-0.496	0.043	0.0646938	0.224073
cg17496887	chr1	153387707	91	3.98597e-08	-0.537	0.307	3.58223e-07	0.000171031	76	0.000127946	-0.533	0.07	0.0049026	0.079983	119	0.00888311	-0.51	0.046	0.057451	0.210207
cg15112952	chr2	37862761	92	4.14272e-08	-0.493	0.414	3.7035e-07	0.000175961	94	0.000437139	-0.492	0.055	0.00979778	0.132537	114	0.00606743	-0.532	0.06	0.046315	0.188654
cg19082496	chr1	33899352	93	4.2026e-08	-0.484	0.435	3.74966e-07	0.000176719	39	1.33135e-05	-0.604	0.087	0.00138092	0.031237	141	0.0786086	-0.345	0.015	0.201573	0.418733
cg07573872	chr19	1126342	94	4.29284e-08	-0.604	0.118	3.81905e-07	0.000176988	79	0.000150479	-0.529	0.067	0.00537079	0.0860905	62	0.000116958	-0.736	0.118	0.00515393	0.0581095
cg02349866	chr15	90391877	95	4.31797e-08	-0.583	0.178	3.83834e-07	0.000176988	44	1.73828e-05	-0.596	0.088	0.00160261	0.0339859	107	0.00263004	-0.583	0.068	0.0289554	0.1468
cg07133729	chr7	98977840	96	4.33525e-08	-0.442	0.528	3.85159e-07	0.000176988	72	0.000115958	-0.539	0.064	0.0046389	0.0758816	143	0.0908651	-0.33	0.027	0.219547	0.440214
cg22164009	chr6	14729030	97	4.55307e-08	-0.455	0.497	4.01806e-07	0.000181164	13	1.14137e-06	-0.673	0.105	0.000351991	0.011674	144	0.11235	-0.313	0.007	0.248973	0.473679
cg19846154	chr8	74332112	98	4.55966e-08	-0.608	0.103	4.02308e-07	0.000181164	95	0.000453879	-0.492	0.052	0.0100081	0.134662	40	3.89638e-05	-0.784	0.132	0.00281864	0.0442819
cg12206846	chr1	19292493	99	4.56681e-08	-0.485	0.428	4.02852e-07	0.000181164	134	0.0979699	-0.234	0.015	0.224209	0.560381	24	1.82273e-05	-0.812	0.148	0.00185973	0.0393055
cg03198733	chr12	7167584	100	4.65633e-08	-0.589	0.158	4.0966e-07	0.00018299	89	0.000313614	-0.505	0.056	0.00812248	0.116292	68	0.000193445	-0.713	0.113	0.00679972	0.0677298
cg09837995	chr10	79256840	101	4.76585e-08	-0.609	0.096	4.17963e-07	0.000184642	57	4.71079e-05	-0.568	0.072	0.00279875	0.0536091	70	0.000223386	-0.694	0.14	0.00736139	0.0704678
cg02376282	chr11	1543206	102	4.78825e-08	-0.528	0.321	4.19659e-07	0.000184642	119	0.00526222	-0.394	0.03	0.0404028	0.314193	34	3.41947e-05	-0.783	0.147	0.00262406	0.0437553
cg07317846	chr2	42648344	103	4.86081e-08	-0.602	0.117	4.25141e-07	0.000184642	23	3.00232e-06	-0.647	0.097	0.000602379	0.0145918	134	0.0322696	-0.407	0.081	0.120035	0.311631
cg02097014	chr1	203156374	104	4.87403e-08	-0.567	0.217	4.2614e-07	0.000184642	17	1.80981e-06	-0.66	0.102	0.000454669	0.012975	116	0.00703699	-0.52	0.066	0.0503577	0.195663
cg03661110	chr17	48581622	105	4.93581e-08	-0.476	0.447	4.30798e-07	0.000185313	92	0.000362503	-0.5	0.054	0.00881454	0.123828	123	0.0117135	-0.492	0.043	0.0672111	0.228045
cg07586235	chr1	200385219	106	5.08693e-08	-0.545	0.274	4.42159e-07	0.000189297	34	1.06895e-05	-0.608	0.098	0.00122175	0.0282472	135	0.0355038	-0.412	0.026	0.126841	0.32123
cg08476055	chr6	45472799	107	5.49179e-08	-0.608	0.09	4.72375e-07	0.000201709	109	0.00140896	-0.446	0.056	0.0190231	0.203845	19	9.86911e-06	-0.831	0.166	0.00133016	0.0334674
cg18109186	chr3	126731031	108	5.51643e-08	-0.443	0.518	4.74203e-07	0.000201709	106	0.00101081	-0.461	0.047	0.0157513	0.180663	131	0.0236027	-0.443	0.03	0.100267	0.283149
cg21093618	chr3	195560967	109	5.75595e-08	-0.501	0.382	4.91924e-07	0.000208653	133	0.0956407	-0.236	0.006	0.220981	0.559177	28	2.78538e-05	-0.793	0.147	0.00234529	0.0426817
cg16759976	chr3	186914720	110	5.84115e-08	-0.574	0.185	4.98203e-07	0.000209932	107	0.00104344	-0.46	0.046	0.016038	0.182287	82	0.000496769	-0.667	0.102	0.0114502	0.0897299
cg07026448	chr6	160680851	111	5.91071e-08	-0.609	0.085	5.0332e-07	0.000210632	59	5.73717e-05	-0.559	0.079	0.00312555	0.055974	89	0.000715906	-0.646	0.104	0.0140217	0.100514
cg24276243	chr6	106426021	112	6.13884e-08	0.533	0.297	5.20045e-07	0.000216528	7	5.37008e-07	0.687	0.124	0.000231696	0.0107081	140	0.0588574	0.371	0.015	0.170127	0.379769
cg01905967	chr5	172185201	113	6.17915e-08	-0.593	0.128	5.22992e-07	0.000216528	105	0.000986629	-0.461	0.051	0.0155363	0.179453	41	4.36611e-05	-0.779	0.132	0.00300008	0.0454366
cg05002837	chr22	47057371	114	6.26884e-08	-0.473	0.444	5.29539e-07	0.000217855	124	0.0111563	-0.359	0.022	0.0623279	0.378969	102	0.00195538	-0.589	0.105	0.0245323	0.136275
cg23462152	chr14	91723888	115	6.75114e-08	-0.578	0.166	5.64526e-07	0.000232693	122	0.00960926	-0.365	0.03	0.0571692	0.365172	7	2.70442e-06	-0.883	0.174	0.00065697	0.0296493
cg07568430	chr1	110452482	116	6.85416e-08	-0.59	0.132	5.71955e-07	0.000233939	69	0.000102516	-0.543	0.065	0.00432871	0.0731447	57	9.52079e-05	-0.746	0.12	0.00460253	0.0550503
cg02233149	chr2	97171243	117	6.91274e-08	-0.464	0.463	5.76172e-07	0.000233939	137	0.196488	-0.183	0.002	0.342783	0.620341	4	1.49395e-06	-0.902	0.186	0.000475769	0.02713
cg25037841	chr22	20237341	118	6.9542e-08	-0.395	0.61	5.79154e-07	0.000233939	136	0.188545	-0.187	-0.001	0.334158	0.6156	6	1.99689e-06	-0.894	0.178	0.000557056	0.0289441
cg19747992	chr1	11713643	119	7.03947e-08	-0.51	0.351	5.85279e-07	0.000234928	100	0.000597433	-0.482	0.049	0.0116912	0.149595	90	0.000754393	-0.644	0.102	0.0144352	0.102462
cg17508816	chr8	38423639	120	7.15418e-08	-0.557	0.223	5.93503e-07	0.000236877	115	0.00260784	-0.424	0.038	0.0270218	0.253372	14	5.77211e-06	-0.857	0.162	0.000992778	0.0327996
cg05315365	chr16	82096597	121	7.35263e-08	-0.583	0.148	6.07689e-07	0.000241545	50	2.12787e-05	-0.592	0.08	0.00179426	0.0372821	99	0.00128825	-0.622	0.078	0.0194379	0.121228
cg03737424	chr16	67550511	122	7.45751e-08	-0.41	0.578	6.15164e-07	0.000243092	145	0.440486	-0.11	-0.007	0.571011	0.764478	37	3.5192e-05	-0.777	0.157	0.00266571	0.0437553
cg00275828	chr17	39222690	123	7.61451e-08	-0.586	0.138	6.26328e-07	0.0002463	51	2.44085e-05	-0.581	0.099	0.00193728	0.0394761	101	0.00159715	-0.611	0.073	0.0219119	0.128202
cg23290159	chr5	150474234	124	7.6955e-08	-0.447	0.497	6.32075e-07	0.00024702	146	0.75455	-0.045	-0.009	0.818376	0.914965	2	3.17151e-07	-0.943	0.223	0.000205193	0.022227
cg11548446	chr2	28867073	125	7.99948e-08	-0.46	0.467	6.53571e-07	0.000254832	129	0.061905	-0.264	0.014	0.170291	0.527639	45	4.84812e-05	-0.774	0.131	0.00317738	0.0466123
cg09357761	chr14	61933059	126	8.4168e-08	-0.54	0.261	6.82902e-07	0.00026611	117	0.00352842	-0.411	0.034	0.0321234	0.279062	43	4.7736e-05	-0.767	0.147	0.00315051	0.0466123
cg08120226	chr3	195531633	127	8.6801e-08	-0.586	0.129	7.01306e-07	0.000271895	82	0.000187471	-0.522	0.062	0.00607787	0.0929618	87	0.000672249	-0.653	0.097	0.0135406	0.0992497
cg24869815	chr17	73642486	128	8.77384e-08	-0.533	0.277	7.0784e-07	0.000271895	37	1.19126e-05	-0.609	0.084	0.00129786	0.0292938	137	0.049465	-0.383	0.032	0.153731	0.358527
cg10491120	chr10	128839223	129	8.79374e-08	-0.562	0.198	7.09225e-07	0.000271895	20	2.25038e-06	-0.655	0.1	0.000513181	0.012975	133	0.0289026	-0.428	0.026	0.112649	0.301757
cg21928095	chr19	36100748	130	9.35581e-08	-0.462	0.455	7.48193e-07	0.000283134	102	0.000829946	-0.469	0.047	0.0140844	0.169678	130	0.0173397	-0.465	0.035	0.0840406	0.25658
cg08919597	chr6	138194824	131	9.45497e-08	-0.522	0.305	7.55034e-07	0.000283134	29	9.42608e-06	-0.613	0.094	0.001139	0.0268416	136	0.0476744	-0.388	0.024	0.15047	0.353923
cg17051905	chr8	1725140	132	9.45763e-08	-0.564	0.187	7.55218e-07	0.000283134	26	4.52973e-06	-0.636	0.093	0.000757247	0.0183149	127	0.0143949	-0.477	0.044	0.0755748	0.242219
cg10040541	chr8	19520584	133	9.54035e-08	-0.581	0.136	7.60917e-07	0.000283134	2	2.48278e-08	-0.753	0.162	4.23299e-05	0.00369647	139	0.056081	-0.375	0.018	0.165396	0.373465
cg07240000	chr1	17878538	134	9.56126e-08	-0.581	0.137	7.62356e-07	0.000283134	66	9.65957e-05	-0.545	0.065	0.0041865	0.0715154	97	0.00126464	-0.616	0.098	0.0192387	0.120548
cg16573726	chr1	56666137	135	9.66348e-08	-0.539	0.257	7.69388e-07	0.00028416	112	0.00177733	-0.437	0.049	0.0217125	0.222038	77	0.000321525	-0.69	0.103	0.00900093	0.0779015
cg06017249	chr8	130375106	136	9.89824e-08	-0.596	0.091	7.85497e-07	0.000288269	42	1.49315e-05	-0.597	0.099	0.00147221	0.0316739	91	0.000815591	-0.645	0.086	0.0150741	0.105104
cg20335425	chr1	153363264	137	9.9403e-08	-0.549	0.228	7.88378e-07	0.000288269	73	0.000116218	-0.536	0.074	0.00464476	0.0758848	110	0.00434502	-0.555	0.057	0.0383757	0.170701
cg06538426	chr1	16491125	138	1.01363e-07	-0.472	0.428	8.01782e-07	0.000291735	132	0.0938219	-0.238	0.006	0.21844	0.558273	51	7.67319e-05	-0.741	0.155	0.00408798	0.0530334
cg02813710	chr7	105079663	139	1.0287e-07	-0.47	0.433	8.12062e-07	0.000292276	138	0.222859	-0.173	-0.002	0.370621	0.6352	8	2.83066e-06	-0.875	0.186	0.000673483	0.0296493
cg15610437	chr19	827821	140	1.0362e-07	-0.524	0.295	8.17174e-07	0.000292432	30	9.45655e-06	-0.615	0.087	0.00114105	0.0268416	118	0.00803281	-0.515	0.053	0.0542703	0.203842
cg13033858	chr12	109248326	141	1.07229e-07	-0.516	0.315	8.41686e-07	0.000300599	108	0.00117548	-0.456	0.044	0.0171611	0.192356	96	0.0011468	-0.622	0.099	0.018219	0.117288
cg00626119	chr1	156785288	142	1.0808e-07	-0.487	0.389	8.47447e-07	0.000300977	87	0.000283762	-0.508	0.059	0.00767686	0.112071	128	0.0145259	-0.477	0.038	0.075966	0.242972
cg19805223	chr22	25346191	143	1.09323e-07	-0.488	0.387	8.55854e-07	0.000302435	127	0.0278466	-0.311	0.017	0.106211	0.46123	98	0.00127992	-0.596	0.154	0.0193678	0.121126
cg04835091	chr17	35406	144	1.12247e-07	-0.511	0.324	8.75584e-07	0.000308496	131	0.0753456	-0.252	0.009	0.191492	0.542084	22	1.47069e-05	-0.813	0.165	0.0016539	0.0370315
cg00248242	chr2	240867059	145	1.13231e-07	-0.317	0.739	8.82206e-07	0.000309179	147	0.765289	-0.042	-0.007	0.826435	0.919212	74	0.000313943	-0.689	0.11	0.00888303	0.0772439
cg18456481	chr14	62019963	146	1.14773e-07	-0.552	0.21	8.92573e-07	0.000311369	78	0.000137026	-0.533	0.062	0.00509525	0.0821391	106	0.00254765	-0.581	0.079	0.0284441	0.145562
cg15210526	chr1	167733310	147	1.17283e-07	-0.44	0.498	9.09396e-07	0.000314124	25	4.34077e-06	-0.636	0.096	0.0007395	0.0180906	147	0.336793	-0.189	-0.002	0.485529	0.693673
