# Supplementary material for: Edematous severe acute malnutrition is characterized by hypomethylation of DNA
Source: Nat Commun. 2019 Dec 19;10:5791. doi: 10.1038/s41467-019-13433-6 (PMC6923441; doi:10.1038/s41467-019-13433-6)
Supplement: Supplementary file 5 — Supplementary Data 2 [file 41467_2019_13433_MOESM5_ESM.xlsx]

## Sheet: Supplementary Data 2
Supplementary Data 2: Significant differentially methylated loci, ordered by increasing P-value. Differentially methylated clusters that pass the Bonferroni theshold of significance are separated by a bold, horizontal line from the remaining clusters with FDR < 0.01.
cluster	effect	P-value	FDR	lambda.adj.P-value	ESAM.Mvalue.Mean	NESAM.Mvalue.Mean	numBinnedProbes	probeIDs	RefSeq.genesWithin10kb
chr19:54980961-54980961	-0.717	1.61735e-13	2.18428e-08	0.000118684	0.869964	1.32899	1	cg26221796	LENG9, CDC42EP5, LENG8
chr12:110778616-110780050	-0.46	4.99304e-11	1.97419e-06	0.000607319	1.11629	1.3182	4	cg19509829, cg21531873, cg21596862, cg21810305	ATP2A2
chr5:132707300-132707300	-0.707	5.22073e-11	1.97419e-06	0.000615118	2.79937	3.27932	1	cg09024962	FSTL4
chr4:148283066-148283066	-0.524	5.84715e-11	1.97419e-06	0.000635393	-0.941539	-0.655936	1	cg20168495	-
chr7:40939069-40939069	-0.634	8.93655e-11	2.41381e-06	0.000717452	-0.144235	0.40899	1	cg07626366	-
chr9:110310795-110310795	-0.665	1.30284e-10	2.93254e-06	0.000799298	-2.83913	-2.36339	1	cg13430755	-
chr1:17307678-17308303	-0.654	1.66029e-10	3.20324e-06	0.00085684	0.894148	1.20555	5	cg03394122, cg08477744, cg10201923, cg12695612, cg19306948	CROCC, ATP13A2, MFAP2
chr17:31271015-31271015	-0.57	1.98197e-10	3.34588e-06	0.000901494	-0.0782591	0.363048	1	cg23845168	TMEM98
chr1:161168856-161171469	-0.627	2.59839e-10	3.89911e-06	0.00097435	-0.665961	-0.455163	9	cg04263215, cg05656486, cg07354440, cg08545169, cg08850169, cg10493436, cg14448116, cg17166812, cg24049880	ADAMTS4, NDUFS2
chr17:76335184-76355674	-0.651	6.18662e-10	7.44978e-06	0.00125018	-2.33683	-2.22806	16	cg02998936, cg09158336, cg10279487, cg10422825, cg10508317, cg14891900, cg17845279, cg18181703, cg18826274, cg19894975, cg21640526, cg22749855, cg23124641, cg23378546, cg27206407, cg27637521	SOCS3, LOC101928674
chr6:33866109-33866781	-0.56	6.25943e-10	7.44978e-06	0.00125439	1.99184	2.17243	5	cg00013015, cg02108340, cg11314787, cg18626954, cg24617992	LINC01016, MIR7159
chr1:39643664-39643664	-0.647	6.61943e-10	7.44978e-06	0.00127473	0.989036	1.50875	1	cg08944940	MACF1
chr5:131422110-131429287	-0.652	8.66993e-10	9.00692e-06	0.00137766	2.05614	2.25356	2	cg09163745, cg26708483	-
chr8:126588554-126588554	-0.596	9.9631e-10	9.61104e-06	0.00143392	-1.56415	-0.989949	1	cg25684151	-
chr1:212841257-212845129	-0.378	1.23693e-09	1.11368e-05	0.0015261	-0.177826	-0.0399758	3	cg11790673, cg24486958, cg26422996	-
chr16:3641320-3647862	-0.647	1.72285e-09	1.45423e-05	0.00167902	1.16578	1.56338	2	cg00206853, cg07651316	SLX4
chr12:76404601-76425667	-0.617	2.15523e-09	1.55457e-05	0.00179103	-2.6537	-2.50738	8	cg07430153, cg15454074, cg17019095, cg17130457, cg21519058, cg21877744, cg23520422, cg24916116	PHLDA1
chr3:195540205-195560967	-0.554	2.15598e-09	1.55457e-05	0.00179121	1.88385	2.11597	5	cg12739914, cg15472754, cg18657643, cg20710258, cg21093618	MUC4, LOC101929697
chr10:62073066-62073066	-0.619	2.18706e-09	1.55457e-05	0.00179862	0.203365	0.786137	1	cg26110900	ANK3
chr12:57444047-57452111	-0.423	2.5142e-09	1.69775e-05	0.00187244	2.05102	2.17815	2	cg01514487, cg12649051	MYO1A, NEMP1
chr3:57955820-57955820	-0.557	3.08564e-09	1.90608e-05	0.00198647	-0.427004	-0.0530287	1	cg11895596	-
chr2:97166001-97173735	-0.417	3.14131e-09	1.90608e-05	0.00199676	-0.0184815	0.11059	11	cg00499237, cg02233149, cg03102516, cg06726490, cg07936672, cg13556639, cg14247287, cg15703357, cg18145105, cg22880770, cg24406344	NEURL3
chr10:127262562-127262774	-0.408	3.24612e-09	1.90608e-05	0.00201577	0.181661	0.368762	3	cg00273657, cg13713728, cg19974448	TEX36-AS1, TEX36
chr1:37947276-37952273	-0.64	3.6301e-09	2.04273e-05	0.00208193	-0.909444	-0.529937	3	cg07813495, cg24428600, cg27229484	MIR6732, LINC01137, ZC3H12A, MEAF6
chr17:58160046-58166296	-0.614	4.06084e-09	2.10931e-05	0.00215048	1.83878	2.16601	3	cg03500164, cg05982859, cg10325253	HEATR6, LOC105371849, WFDC21P
chr6:45406867-45415640	-0.635	4.18818e-09	2.10931e-05	0.00216975	-1.07019	-0.894738	3	cg05217983, cg18699466, cg23261343	RUNX2
chr17:46126232-46133198	-0.493	4.21697e-09	2.10931e-05	0.00217405	-2.91335	-2.67442	2	cg04655372, cg27050612	NFE2L1
chr2:235789476-235796044	-0.642	5.00446e-09	2.41381e-05	0.00228435	3.59108	3.87115	2	cg08956157, cg09398856	-
chr3:14435541-14435541	-0.546	5.53865e-09	2.53721e-05	0.00235233	0.861386	1.2057	1	cg00393050	SLC6A6
chr1:37940147-37944257	-0.641	5.64894e-09	2.53721e-05	0.00236579	-2.0692	-1.86802	9	cg00859858, cg01937809, cg03129643, cg08857221, cg14280964, cg16371538, cg18891404, cg19680850, cg19872095	MIR6732, LINC01137, ZC3H12A
chr8:19436451-19436451	-0.619	5.82389e-09	2.53721e-05	0.00238675	-0.437521	-0.198472	1	cg14722693	CSGALNACT1
chr11:1542313-1543275	-0.46	6.8576e-09	2.89418e-05	0.00250228	0.786156	1.04197	4	cg00446697, cg02376282, cg08373904, cg09947611	-
chr2:232258363-232260784	-0.624	7.93071e-09	3.24566e-05	0.00260982	-1.81501	-1.7	11	cg02152819, cg04286697, cg05835018, cg08202287, cg09004241, cg09339159, cg13952656, cg20034202, cg20954977, cg24172324, cg26146617	B3GNT7
chr16:82096597-82104638	-0.527	8.20072e-09	3.25745e-05	0.00263524	-0.879448	-0.543746	2	cg04561261, cg05315365	HSD17B2
chr7:98972104-98977840	-0.503	8.8046e-09	3.39739e-05	0.00269001	-3.83319	-3.73173	9	cg01409887, cg05403484, cg07133729, cg08248955, cg08798295, cg13043150, cg16810449, cg26351776, cg26606327	ARPC1B, ARPC1A
chr10:73026288-73026288	-0.574	9.12287e-09	3.42242e-05	0.00271782	0.332432	0.677286	1	cg02378006	UNC5B
chr7:30954522-30963975	-0.583	9.86162e-09	3.57851e-05	0.00277981	3.02288	3.2002	2	cg03310518, cg13453973	AQP1
chr11:102867025-102867025	-0.609	1.00689e-08	3.57851e-05	0.00279661	-0.298166	-0.0978725	1	cg23976431	-
chr11:46575582-46576948	-0.625	1.03967e-08	3.60029e-05	0.00282269	-0.596717	-0.381938	2	cg01968525, cg16660220	AMBRA1
chr1:16482606-16501540	-0.523	1.08217e-08	3.60796e-05	0.00285564	-1.4793	-1.38439	15	cg01495321, cg04602081, cg06538426, cg07146104, cg09063663, cg09414948, cg12610519, cg13460168, cg16254190, cg17468312, cg18088494, cg18787437, cg20312132, cg23072161, cg26793227	EPHA2
chr6:158034588-158034588	-0.567	1.09532e-08	3.60796e-05	0.00286566	0.722693	1.1067	1	cg04302618	ZDHHC14
chr7:3901843-3901843	-0.606	1.21768e-08	3.91549e-05	0.00295497	-0.206301	0.378761	1	cg11998932	SDK1
chr10:79255443-79261503	-0.606	1.25893e-08	3.954e-05	0.00298364	1.93655	2.13215	3	cg00566868, cg02172819, cg09837995	KCNMA1
chr1:44396475-44396475	-0.616	1.42087e-08	4.36121e-05	0.00309018	2.36204	2.76199	1	cg22397365	ARTN, ST3GAL3
chr17:38170632-38176064	-0.622	1.50511e-08	4.51712e-05	0.00314223	0.078593	0.252289	10	cg03812679, cg04193923, cg07472953, cg07584981, cg07723258, cg09161579, cg15412772, cg16271663, cg21432842, cg23207054	CSF3, MIR6884, SNORD124, MED24
chr19:45248572-45251874	-0.525	1.5446e-08	4.53485e-05	0.00316592	-3.14471	-3.04628	5	cg12833720, cg16094954, cg21981144, cg22499719, cg23269663	BCL3
chr1:15541182-15546149	-0.373	1.60576e-08	4.56849e-05	0.00320179	1.22955	1.39193	8	cg06117824, cg11741753, cg13878066, cg19505659, cg21005438, cg24435669, cg25469418, cg26027853	TMEM51
chr1:181110845-181110845	-0.483	1.62371e-08	4.56849e-05	0.00321213	-2.33081	-1.82953	1	cg12593541	-
chr3:14494726-14530356	-0.279	1.72349e-08	4.75025e-05	0.00326819	1.19995	1.30004	7	cg07056242, cg10586672, cg12342003, cg13496041, cg15155209, cg16461102, cg23247185	SLC6A6, GRIP2
chr5:149012102-149012102	-0.618	1.83088e-08	4.94532e-05	0.00332602	-0.226448	0.121111	1	cg01772439	ARHGEF37
chr2:19849829-19849829	-0.624	1.91159e-08	4.98027e-05	0.00336792	0.511221	1.10391	1	cg07866909	-
chr14:101942203-101942203	-0.533	1.91757e-08	4.98027e-05	0.00337098	-0.209898	0.257176	1	cg10339295	-
chr1:212923780-212923780	-0.616	2.06433e-08	5.26025e-05	0.00344392	-0.767582	-0.110032	1	cg05376738	NSL1
chr3:134182665-134197092	-0.463	2.22154e-08	5.47102e-05	0.0035181	2.05692	2.21884	3	cg06685080, cg14495753, cg16848072	ANAPC13, CEP63
chr2:58335008-58335008	-0.559	2.22806e-08	5.47102e-05	0.00352109	-1.65784	-1.11424	1	cg07227049	VRK2
chr3:139252106-139257229	-0.368	2.28039e-08	5.49952e-05	0.00354491	1.12917	1.32594	4	cg04944853, cg14228830, cg16171849, cg18707191	RBP1, LOC100507291
chr8:22922124-22925656	-0.528	2.36843e-08	5.52072e-05	0.00358412	-2.52067	-2.33099	3	cg00264419, cg08954353, cg13580286	TNFRSF10B, LOC286059
chr10:135106684-135107346	-0.522	2.37093e-08	5.52072e-05	0.00358522	2.24453	2.36094	4	cg02047601, cg02113368, cg24861866, cg25333056	TUBGCP2
chr17:70592090-70599307	-0.612	2.43477e-08	5.57327e-05	0.003613	1.13776	1.41599	2	cg09971069, cg27492584	LINC00511, LINC00673
chr1:203155938-203156764	-0.599	2.48846e-08	5.60124e-05	0.00363596	-2.04875	-1.62313	6	cg02097014, cg07423149, cg13134650, cg14085262, cg17014757, cg19081101	CHI3L1
chr8:122558224-122558224	-0.567	2.58082e-08	5.7139e-05	0.00367466	-0.143443	0.384347	1	cg03128890	-
chr5:179868587-179868587	-0.337	2.63656e-08	5.74314e-05	0.00369754	-1.07864	-0.755129	1	cg06431864	-
chr11:66800566-66800566	-0.599	3.0767e-08	6.51517e-05	0.00386721	-1.48758	-1.15529	1	cg20515580	SYT12
chr10:80303482-80312528	-0.542	3.08746e-08	6.51517e-05	0.00387114	1.11748	1.32885	3	cg11940526, cg12680205, cg17100047	-
chr1:40399833-40399833	-0.555	3.17351e-08	6.59373e-05	0.0039022	-2.88873	-2.41314	1	cg08106973	-
chr19:18589848-18589894	-0.535	3.36155e-08	6.7163e-05	0.00396806	-2.36936	-1.89884	2	cg06747543, cg21499869	ELL
chr3:186914720-186914720	-0.587	3.37279e-08	6.7163e-05	0.00397191	0.641291	1.18741	1	cg16759976	RTP1, LOC101929106
chr19:55718589-55720817	-0.62	3.3817e-08	6.7163e-05	0.00397496	-0.101778	0.0774095	3	cg11261264, cg19025031, cg26610167	PTPRH
chr11:3114884-3121286	-0.342	3.473e-08	6.79767e-05	0.00400587	2.06574	2.16012	5	cg11219178, cg12514506, cg13520770, cg24759599, cg25852715	OSBPL5
chr14:69415588-69418951	-0.449	3.61574e-08	6.97596e-05	0.00405307	1.04381	1.20052	3	cg00739471, cg07021447, cg15364504	ACTN1
chr1:56666137-56666137	-0.554	3.86492e-08	7.35167e-05	0.0041324	0.371612	0.675975	1	cg16573726	-
chr7:47515060-47520711	-0.551	4.32577e-08	8.08467e-05	0.00427009	-0.159991	0.0357086	2	cg01899074, cg16329896	TNS3
chr17:42433041-42433041	-0.594	4.48575e-08	8.08467e-05	0.00431546	-0.718309	-0.54444	1	cg04972513	GRN, FAM171A2
chr15:52554171-52554357	-0.571	4.57261e-08	8.08467e-05	0.00433962	0.611521	0.792773	2	cg06192883, cg24590708	MYO5C
chr8:126649807-126655704	-0.585	4.58062e-08	8.08467e-05	0.00434183	-0.598935	-0.33425	2	cg08913523, cg12058043	-
chr16:67550511-67550511	-0.434	4.59604e-08	8.08467e-05	0.00434608	-0.664731	-0.391639	1	cg03737424	LOC100505942
chr7:105079663-105079663	-0.488	4.60945e-08	8.08467e-05	0.00434976	0.760676	1.39266	1	cg02813710	-
chr17:25798415-25799447	-0.342	6.2955e-08	0.000109003	0.00476313	-0.547771	-0.419692	3	cg02512902, cg16062877, cg24476449	KSR1
chr5:150003037-150019603	-0.522	6.47603e-08	0.000109776	0.00480253	-0.648566	-0.553401	13	cg00089453, cg01590948, cg02284150, cg04567170, cg06559925, cg06654628, cg06675531, cg11186365, cg12172720, cg12921411, cg13897374, cg15599668, cg26584034	SYNPO
chr8:19520584-19520584	-0.59	6.57897e-08	0.000109776	0.00482466	2.92436	3.27285	1	cg10040541	CSGALNACT1
chr2:28897312-28904455	-0.576	6.61635e-08	0.000109776	0.00483263	1.98468	2.31838	2	cg04011474, cg23180841	-
chr14:94408121-94417495	-0.442	6.70878e-08	0.000109776	0.00485221	0.642561	0.856121	5	cg00764307, cg01636505, cg16109862, cg18514850, cg25030467	MIR4506, ASB2
chr8:94931371-94948185	-0.497	6.74657e-08	0.000109776	0.00486016	0.688901	0.880081	5	cg06567195, cg06991732, cg14681977, cg23109530, cg23514340	MIR378D2, PDP1
chr15:91136069-91137788	-0.595	6.99066e-08	0.000112394	0.00491077	-0.147539	0.125178	2	cg11398451, cg17796043	CRTC3
chr11:72888634-72888634	-0.401	7.37108e-08	0.000117116	0.00498721	-0.368649	-0.113357	1	cg21970326	-
chr7:5692709-5693657	-0.412	7.68282e-08	0.000120019	0.00504781	-0.185459	0.148056	2	cg10409253, cg13042642	RNF216-IT1, RNF216
chr17:47661136-47666241	-0.596	7.73154e-08	0.000120019	0.00505713	0.665679	0.837469	2	cg03390416, cg20925233	LOC100288866, NXPH3
chr1:85373213-85373213	-0.387	8.08637e-08	0.000123079	0.00512373	-0.745571	-0.459043	1	cg24870231	-
chr1:156784152-156785288	-0.373	8.11092e-08	0.000123079	0.00512827	-0.659841	-0.521066	4	cg00577202, cg00626119, cg10811945, cg25630380	SH2D2A, NTRK1
chr15:90391877-90391877	-0.574	8.76226e-08	0.000130985	0.00524512	1.43747	1.8607	1	cg02349866	MIR5094, AP3S2, C15orf38-AP3S2
chr8:130375106-130375106	-0.596	8.82591e-08	0.000130985	0.00525621	2.01699	2.32741	1	cg06017249	CCDC26
chr4:26085653-26095438	-0.339	9.25615e-08	0.000135877	0.00532971	0.273628	0.430502	3	cg09412707, cg16593628, cg16847428	-
chr6:106426021-106426021	0.519	9.39147e-08	0.000136381	0.00535233	3.64972	3.27134	1	cg24276243	-
chr3:195531298-195534854	-0.565	9.95043e-08	0.000141898	0.0054434	-0.612545	-0.288368	3	cg05480110, cg08120226, cg18513344	MUC4
chr7:101596140-101603298	-0.466	1.00824e-07	0.000141898	0.00546436	2.0574	2.30716	4	cg01310482, cg01973676, cg25787300, cg26918117	CUX1
chr11:62572759-62574403	-0.495	1.00866e-07	0.000141898	0.00546503	-3.52955	-3.41842	9	cg00724662, cg03901462, cg05865567, cg05925507, cg08496737, cg15581842, cg16236770, cg21702188, cg25505880	NXF1, STX5
chr17:17579346-17583879	-0.403	1.0434e-07	0.000145272	0.00551931	1.53011	1.65836	2	cg14752965, cg23968558	SMCR2, RAI1
chr16:4368124-4368124	-0.373	1.06268e-07	0.00014623	0.0055489	-0.370608	-0.228507	1	cg04123578	GLIS2-AS1, GLIS2
chr2:242688348-242695603	-0.295	1.07194e-07	0.00014623	0.00556296	3.13646	3.19777	6	cg11910497, cg20801783, cg21521453, cg22900071, cg27143749, cg27596729	D2HGDH
chr4:4587217-4592560	-0.447	1.1172e-07	0.00015045	0.00563055	2.26112	2.39273	2	cg00699947, cg07652189	STX18-AS1
chr11:8731033-8731033	-0.53	1.12515e-07	0.00015045	0.00564221	0.370705	0.617683	1	cg12308279	ST5
chr3:97671487-97677056	-0.536	1.13998e-07	0.000150939	0.00566383	1.89004	2.12667	2	cg09716038, cg12893373	MINA, CRYBG3
chr7:133706550-133706550	-0.387	1.1657e-07	0.000152846	0.00570085	-0.288942	-0.151697	1	cg22702741	EXOC4
chr1:200385219-200385219	-0.531	1.20707e-07	0.000155087	0.00575922	-1.43048	-1.01909	1	cg07586235	ZNF281
chr8:10646690-10646690	-0.59	1.21133e-07	0.000155087	0.00576514	2.20199	2.61956	1	cg25083091	PINX1
chr16:8941747-8947967	-0.44	1.21724e-07	0.000155087	0.00577334	1.81261	1.92786	5	cg01849531, cg02435083, cg02706273, cg08676173, cg16451995	CARHSP1, PMM2
chr1:6784749-6787585	-0.517	1.28577e-07	0.000161784	0.00586646	0.654648	0.819806	2	cg00644847, cg26360953	LOC100505887
chr17:7184875-7190898	-0.584	1.29376e-07	0.000161784	0.00587708	-2.27785	-2.20189	9	cg03670302, cg04830442, cg06891043, cg07287120, cg13438631, cg17663577, cg21994579, cg25750800, cg27067158	SLC2A4, YBX2
chr2:233153284-233157602	-0.559	1.32427e-07	0.000163056	0.00591724	0.706468	0.894861	2	cg25681728, cg26133217	DIS3L2
chr11:124767974-124770463	-0.448	1.32808e-07	0.000163056	0.00592221	-0.238053	-0.103977	5	cg03572680, cg08639279, cg08770647, cg12449685, cg20419291	ROBO4
chr15:42227210-42234343	-0.516	1.34826e-07	0.000163219	0.00594837	-0.141557	0.0519358	2	cg20935245, cg22451412	EHD4-AS1, EHD4
chr11:57195025-57195540	-0.576	1.35358e-07	0.000163219	0.00595521	0.536167	0.833905	4	cg00354381, cg03837313, cg19881895, cg23547429	SLC43A3
chr3:31118948-31118948	-0.538	1.43754e-07	0.000171809	0.00606086	-1.94984	-1.68597	1	cg02914097	-
chr19:811134-835147	-0.508	1.47461e-07	0.000174693	0.00610613	-0.799984	-0.680522	13	cg00037406, cg02147126, cg02846961, cg06026129, cg10213924, cg10752406, cg14663914, cg15610437, cg16643542, cg17821750, cg20684879, cg21928701, cg24840300	MIR4745, MIR3187, AZU1, PRTN3, PTBP1, PLPPR3
chr3:183890761-183890761	-0.553	1.52209e-07	0.00017541	0.00616297	1.76982	2.14594	1	cg08467643	DVL3, AP2M1
chr11:9682641-9682641	-0.587	1.53163e-07	0.00017541	0.00617422	0.841006	1.26326	1	cg10649130	SWAP70
chr1:227161799-227163427	-0.374	1.54645e-07	0.00017541	0.00619163	0.400898	0.560659	3	cg00786909, cg01983725, cg03612357	COQ8A
chr10:104387263-104393081	-0.573	1.54646e-07	0.00017541	0.00619164	0.0718831	0.313502	3	cg01347048, cg09119776, cg18661379	SUFU
chr16:1742021-1742281	-0.557	1.56633e-07	0.00017541	0.0062148	0.553167	1.10394	3	cg06775420, cg10458734, cg27431500	HN1L
chr17:80230660-80268823	-0.561	1.57112e-07	0.00017541	0.00622035	-2.0707	-1.96881	23	cg00133476, cg05206910, cg05471169, cg07081477, cg07739369, cg08076807, cg10399696, cg11413142, cg12229555, cg12287206, cg12593223, cg12936639, cg13003786, cg13398135, cg14633757, cg14865034, cg18717167, cg19496744, cg20022223, cg20132735, cg21435684, cg22213022, cg22345911	CD7, LOC101929511, CSNK1D
chr7:99698799-99716722	-0.532	1.57157e-07	0.00017541	0.00622087	-2.72888	-2.67163	15	cg03637179, cg07841762, cg08309311, cg10955642, cg11738421, cg12358443, cg12980408, cg13357497, cg14649827, cg18392045, cg23472400, cg25430849, cg25920258, cg26023204, cg26464524	COPS6, MIR25, MIR93, MIR106B, AP4M1, CNPY4, MBLAC1, MCM7, TAF6
chr1:168230886-168230886	-0.56	1.67533e-07	0.000182778	0.00633825	1.28262	1.68911	1	cg24509919	-
chr7:116496605-116502443	-0.576	1.68721e-07	0.000182778	0.00635137	-0.231689	-0.0913434	7	cg00168693, cg04937398, cg06541783, cg07955793, cg08786957, cg09713834, cg26130645	CAPZA2
chr22:20237222-20237341	-0.389	1.70445e-07	0.000182778	0.00637028	0.953779	1.10237	2	cg07159686, cg25037841	MIR1286, RTN4R
chr17:77831173-77831173	-0.399	1.71449e-07	0.000182778	0.00638123	1.44977	1.65789	1	cg13753662	-
chr5:176445507-176449647	-0.579	1.71811e-07	0.000182778	0.00638517	-2.71833	-2.57682	5	cg03235119, cg04981574, cg08769370, cg16309518, cg18525740	ZNF346
chr10:128839223-128839223	-0.553	1.71879e-07	0.000182778	0.00638591	-2.32066	-1.99765	1	cg10491120	DOCK1
chr8:104145585-104149619	-0.576	1.80253e-07	0.000190185	0.00647538	0.635733	0.815659	2	cg06450952, cg24633771	BAALC-AS2, BAALC
chr1:2424003-2426035	-0.582	1.83068e-07	0.000190271	0.0065048	2.02886	2.31417	6	cg05772532, cg08039751, cg08655953, cg11692307, cg17820022, cg18023674	PLCH2
chr1:17878538-17878538	-0.572	1.83152e-07	0.000190271	0.00650567	-3.4505	-3.069	1	cg07240000	ARHGEF10L
chr19:7997757-8001477	-0.371	1.88025e-07	0.000193842	0.00655584	1.86367	2.01251	5	cg01064903, cg14788369, cg17682949, cg17967227, cg22063685	SNAPC2, CTXN1, TIMM44
chr20:2795194-2795601	-0.559	1.99973e-07	0.000203519	0.00667509	-1.69593	-1.54188	3	cg01143454, cg13672800, cg15013617	C20orf141, TMEM239
chr22:24402088-24402171	-0.414	2.00425e-07	0.000203519	0.00667951	1.1463	1.28753	2	cg10007222, cg13067816	GSTTP2, CABIN1
chr3:123371420-123382403	-0.411	2.04844e-07	0.000206454	0.00672227	0.604795	0.696494	4	cg03874653, cg07638500, cg13066481, cg20936226	MYLK
chr1:65891704-65891704	-0.528	2.10399e-07	0.000209274	0.00677512	0.748614	1.08747	1	cg01933519	LEPROT, LEPR
chr15:80729093-80729093	-0.476	2.10741e-07	0.000209274	0.00677834	0.121929	0.491247	1	cg08942191	ARNT2
chr16:27298091-27298091	-0.442	2.19133e-07	0.000216019	0.00685627	-0.0565436	0.302796	1	cg04045544	FLJ21408
chr1:153387707-153388944	-0.575	2.28434e-07	0.000223556	0.00694021	-0.447187	0.00380748	2	cg17496887, cg21107767	S100A7A, S100A8
chr5:140868130-140868686	-0.466	2.32418e-07	0.000225818	0.00697544	-0.554939	-0.344205	3	cg03898832, cg15988320, cg22082176	PCDHGC3, PCDHGC4, PCDHGA8, PCDHGB5, PCDHGA9, PCDHGB6, PCDHGA10, PCDHGB7, PCDHGA11, PCDHGA12, PCDHGC5, PCDHGA1, PCDHGA2, PCDHGA3, PCDHGB1, PCDHGA4, PCDHGB2, PCDHGA5, PCDHGB3, PCDHGA6, PCDHGA7, PCDHGB4
chr17:79374340-79386969	-0.344	2.37381e-07	0.000228485	0.00701873	-0.493081	-0.391571	16	cg01419914, cg01623261, cg01681525, cg05668703, cg06636541, cg09545579, cg11031567, cg11976222, cg12692386, cg14943796, cg15758702, cg19045002, cg21936552, cg25292663, cg26218110, cg27496296	MIR4740, BAHCC1
chr11:48019123-48026889	-0.579	2.38546e-07	0.000228485	0.0070288	1.47758	1.60238	3	cg11545521, cg16027310, cg22111167	PTPRJ
chr1:11724245-11730430	-0.577	2.52623e-07	0.000238591	0.00714782	-2.88734	-2.77007	8	cg13193548, cg14968838, cg17004906, cg22687413, cg23671600, cg24597705, cg24598449, cg24881202	FBXO44, MAD2L2, FBXO2, FBXO6
chr16:11256561-11276504	-0.319	2.52631e-07	0.000238591	0.00714789	1.42891	1.5189	9	cg02548199, cg05080940, cg06150195, cg06675348, cg08194933, cg10479434, cg26442107, cg26631979, cg27552483	CLEC16A
chr17:14014662-14014662	-0.353	2.57662e-07	0.000241653	0.0071893	0.00450867	0.236947	1	cg24755537	COX10
chr18:9536992-9536992	-0.56	2.64768e-07	0.000246292	0.00724682	1.63315	1.9934	1	cg13272780	RALBP1, PPP4R1
chr13:101175912-101179286	-0.409	2.66256e-07	0.000246292	0.00725873	3.1594	3.24492	5	cg09977852, cg10894626, cg22175781, cg24911545, cg25575115	GGACT, PCCA
chr15:94808566-94808566	-0.55	2.69193e-07	0.000247292	0.0072821	1.34335	1.74236	1	cg10081621	-
chr6:21954586-21954586	-0.434	2.70999e-07	0.000247292	0.00729637	-0.877386	-0.60311	1	cg22800743	CASC15
chr7:111513558-111513558	-0.375	2.77329e-07	0.00025137	0.00734591	-0.159878	0.118559	1	cg16797901	DOCK4
chr17:38698893-38717275	-0.466	2.87176e-07	0.000256996	0.0074214	0.126632	0.250883	12	cg00908292, cg04571513, cg07248223, cg13341982, cg16047279, cg16530881, cg18960324, cg19192626, cg23375169, cg23663547, cg26611328, cg26960939	CCR7
chr1:1475644-1487266	-0.41	2.87342e-07	0.000256996	0.00742265	0.607753	0.73463	14	cg00355315, cg00955674, cg03392564, cg04126957, cg07381470, cg08464374, cg11964810, cg13575252, cg16305094, cg16306898, cg22497741, cg23244095, cg24470133, cg26602477	ATAD3A, TMEM240, SSU72
chr14:61928727-61946358	-0.44	2.92667e-07	0.000259496	0.00746271	-0.346656	-0.242058	5	cg09357761, cg10855746, cg15487261, cg18301703, cg21193484	PRKCH
chr14:62019963-62019963	-0.538	2.93981e-07	0.000259496	0.00747251	-3.44878	-2.85871	1	cg18456481	LOC101927780, PRKCH
chr22:38071188-38082170	-0.56	2.99135e-07	0.000262332	0.00751068	-1.73649	-1.63071	15	cg01264106, cg01575652, cg07219769, cg08835221, cg10952663, cg14398464, cg15473335, cg19853760, cg21064451, cg21737444, cg25247183, cg25648401, cg26138144, cg27467383, cg27619353	LGALS1, NOL12, PDXP
chr6:99791250-99798738	-0.54	3.02612e-07	0.000263669	0.00753616	-0.266028	-0.184652	6	cg00007420, cg00210210, cg18234709, cg22386358, cg23486345, cg23701364	FAXC
chr2:37862761-37862761	-0.472	3.10737e-07	0.000269012	0.00759492	-0.306699	0.266601	1	cg15112952	CDC42EP3
chr2:85582064-85584897	-0.544	3.14958e-07	0.00027093	0.00762502	-1.32724	-1.16838	3	cg03381669, cg05585795, cg13145437	RETSAT, ELMOD3
chr18:43913719-43917496	-0.564	3.1932e-07	0.000272944	0.00765583	-2.4321	-2.31571	7	cg06418113, cg09730015, cg12989560, cg15142477, cg23549472, cg25772559, cg26197699	RNF165
chr17:39187759-39198944	0.432	3.27343e-07	0.000277186	0.00771174	3.06124	2.92337	5	cg03406131, cg13047306, cg13146913, cg24414383, cg26370568	KRTAP1-5, KRTAP1-4, KRTAP1-1, KRTAP2-1, KRTAP1-3
chr19:1113155-1140977	-0.532	3.28388e-07	0.000277186	0.00771895	0.0304165	0.131605	27	cg00095870, cg01235197, cg02791973, cg03178838, cg04793164, cg05032384, cg05919982, cg07573872, cg07737503, cg09495643, cg09921884, cg10569027, cg12170787, cg12255995, cg15257224, cg16238993, cg17284854, cg17728125, cg17825554, cg17965223, cg18062950, cg18608055, cg19780712, cg19927065, cg23445341, cg23885932, cg24346815	GPX4, SBNO2
chr14:91720173-91723888	-0.569	3.34598e-07	0.000279476	0.00776147	-0.233621	-0.122879	6	cg03034880, cg03588357, cg21700166, cg23462152, cg25054390, cg27042278	GPR68
chr17:39217766-39222690	-0.515	3.3524e-07	0.000279476	0.00776583	0.727177	0.940992	2	cg00275828, cg15714682	KRTAP2-2, KRTAP2-3, KRTAP2-4
chr7:151522573-151522573	-0.31	3.37901e-07	0.000279966	0.00778386	1.13807	1.27337	1	cg13686795	PRKAG2
chr1:167765211-167773027	-0.357	3.50972e-07	0.000289023	0.00787098	-0.684322	-0.527871	3	cg03511957, cg21940308, cg24449091	MPZL1, ADCY10
chr1:110449308-110452616	-0.494	3.57845e-07	0.000292898	0.00791589	1.11269	1.28	4	cg02361903, cg07568430, cg08139855, cg09167608	CSF1
chr17:69068109-69068109	-0.451	3.667e-07	0.000298337	0.00797285	-0.181423	0.0568088	1	cg25233271	-
chr22:37952950-37962818	-0.504	3.73742e-07	0.000302245	0.00801747	-0.772356	-0.677212	13	cg02567958, cg03314604, cg03419948, cg06146614, cg07341609, cg08511772, cg11466131, cg14742079, cg15035133, cg16432009, cg18977727, cg20307496, cg27018254	LGALS2, CDC42EP1
chr1:111770111-111770718	-0.561	3.77732e-07	0.000303653	0.00804248	-0.401541	-0.150394	4	cg01440333, cg10045881, cg14414943, cg26366091	CHI3L2
chr4:139162808-139162808	-0.554	3.83813e-07	0.000306523	0.00808026	2.38171	2.8072	1	cg06690548	SLC7A11
chr8:82395569-82395569	-0.522	3.8584e-07	0.000306523	0.00809276	1.71897	1.98233	1	cg19422565	FABP4
chr3:57985453-57993846	-0.36	4.00374e-07	0.000316209	0.00818104	-0.2409	-0.0894813	4	cg02770406, cg06092069, cg06793267, cg23812679	FLNB
chr17:7363026-7367439	-0.279	4.05953e-07	0.000318751	0.00821434	1.66784	1.77696	7	cg07437292, cg07803611, cg13446533, cg18566189, cg22246218, cg25500553, cg27486151	CHRNB1, ZBTB4
chr20:62499359-62505188	-0.406	4.10025e-07	0.000319599	0.00823844	-0.249038	-0.0248045	2	cg07384357, cg22100563	ABHD16B, TPD52L2
chr8:1717660-1725179	-0.414	4.11766e-07	0.000319599	0.00824869	1.77607	1.91244	5	cg03701425, cg12089360, cg17051905, cg19198358, cg19366147	LOC101927752, CLN8
chr19:39881847-39893195	-0.51	4.15147e-07	0.000320382	0.00826851	-2.71375	-2.62098	7	cg03301498, cg03774732, cg10070151, cg12659027, cg14651844, cg16872847, cg25709972	MED29, ZFP36, MIR4530, PAF1, SAMD4B
chr11:9113194-9115107	-0.547	4.23673e-07	0.000324389	0.008318	-1.80661	-1.70053	6	cg02783889, cg03243768, cg10376408, cg19237879, cg21074347, cg22661866	MIR5691, KRT8P41, SCUBE2
chr11:117950329-117965421	-0.467	4.25143e-07	0.000324389	0.00832646	1.81395	1.91123	8	cg01728830, cg02236673, cg05235171, cg17318719, cg18070812, cg22107164, cg22997974, cg25637966	TMPRSS4-AS1, TMPRSS4
chr10:106071252-106075710	-0.26	4.33317e-07	0.000328768	0.00837314	2.2407	2.29777	8	cg02390637, cg03446289, cg03588966, cg15701254, cg18199807, cg18354986, cg25711997, cg26280695	ITPRIP, LOC101927472
chr14:35867515-35873275	-0.525	4.39288e-07	0.000330707	0.00840685	-1.55515	-1.4298	7	cg00689225, cg07917901, cg14179944, cg14214323, cg16518861, cg21807215, cg24663636	NFKBIA
chr11:16809233-16809233	-0.516	4.40769e-07	0.000330707	0.00841516	1.67617	2.01447	1	cg02816425	PLEKHA7
chr15:55513621-55513621	-0.522	4.43657e-07	0.000331034	0.00843131	-3.4625	-3.01551	1	cg24687805	RAB27A
chr3:126577851-126577851	-0.434	4.68859e-07	0.00034755	0.00856921	-0.596399	-0.308216	1	cg07373212	CHCHD6
chr17:15931082-15931082	-0.493	4.70938e-07	0.00034755	0.00858035	0.43562	0.689387	1	cg15668538	TTC19, NCOR1
chr22:40355732-40355732	-0.557	4.75264e-07	0.000348836	0.00860342	-3.24145	-3.03534	1	cg17988310	GRAP2
chr6:45472799-45481731	-0.524	4.79793e-07	0.000350257	0.00862742	0.13081	0.458976	2	cg08476055, cg08842021	RUNX2
chr5:33321127-33324641	-0.553	4.91612e-07	0.000356955	0.00868931	1.2237	1.46094	2	cg02381853, cg07525782	-
chr1:19286720-19292493	-0.436	4.9746e-07	0.000356996	0.00871954	1.38446	1.50301	2	cg12206846, cg14656657	IFFO2
chr5:172782844-172782844	-0.517	4.98309e-07	0.000356996	0.00872391	0.966912	1.13752	1	cg11682083	MIR8056
chr1:1361216-1370775	-0.556	4.99598e-07	0.000356996	0.00873053	-2.93331	-2.80582	10	cg02896318, cg04865726, cg06444575, cg08589721, cg14271665, cg14667273, cg17491622, cg21837069, cg22517356, cg27391934	ANKRD65, TMEM88B, LOC102724312, VWA1
chr8:126557901-126557901	-0.563	5.23548e-07	0.000370508	0.00885146	1.15971	1.56604	1	cg23426156	-
chr2:133514793-133514793	-0.518	5.23995e-07	0.000370508	0.00885368	0.276033	0.763234	1	cg26529687	NCKAP5
chr10:81915574-81931985	-0.328	5.27246e-07	0.000370865	0.00886978	1.56884	1.65976	5	cg00983732, cg06410970, cg10664971, cg14178380, cg16093537	ANXA11
chr3:192675515-192675515	-0.508	5.30956e-07	0.00037154	0.00888808	-1.36705	-0.768033	1	cg25702651	-
chr17:65542892-65546480	-0.493	5.38776e-07	0.000375069	0.00892634	2.05579	2.23911	2	cg07284476, cg23791626	PITPNC1
chr1:153085969-153085969	-0.551	5.46079e-07	0.00037605	0.00896173	0.518804	1.09873	1	cg22946974	SPRR2F
chr2:33436054-33436054	-0.511	5.47272e-07	0.00037605	0.00896748	-1.09822	-0.733449	1	cg14065857	LTBP1
chr19:50139654-50148675	-0.561	5.48539e-07	0.00037605	0.00897357	-2.92832	-2.86098	9	cg04264658, cg06613203, cg08384112, cg09407049, cg13837895, cg14750475, cg16591054, cg17383958, cg24310183	RRAS, PRR12, SCAF1
chr12:7167584-7168545	-0.371	5.71989e-07	0.00038716	0.00908466	0.116155	0.322079	4	cg03198733, cg13053396, cg22402467, cg24535475	C1S
chr8:142852863-142852938	-0.498	5.72395e-07	0.00038716	0.00908655	2.32705	2.53557	2	cg14227785, cg23296652	-
chr2:198492976-198492976	-0.552	5.73345e-07	0.00038716	0.00909098	-1.9894	-1.71771	1	cg09565806	RFTN2
chr3:46735454-46742898	-0.477	5.82438e-07	0.000391343	0.00913312	-0.594653	-0.501315	7	cg00153306, cg00483459, cg03004985, cg04534077, cg09026360, cg16620797, cg25104512	ALS2CL, TMIE
chr8:49670412-49670412	-0.549	5.97583e-07	0.000398759	0.00920231	-0.00438964	0.387334	1	cg25647300	-
chr11:117151966-117155868	-0.44	5.99379e-07	0.000398759	0.00921043	1.90607	2.04041	2	cg15769279, cg26997966	BACE1-AS, RNF214, BACE1
chr1:217077398-217077398	-0.48	6.02783e-07	0.000399057	0.00922577	1.37072	1.55281	1	cg25389804	ESRRG
chr7:116312273-116314916	-0.511	6.07084e-07	0.000399944	0.00924508	-3.90018	-3.75618	4	cg14744768, cg15788149, cg19958057, cg24258705	MET
chr4:122078348-122086177	-0.548	6.12093e-07	0.000401286	0.00926744	0.659872	0.913971	4	cg01315407, cg19913971, cg20950277, cg26832294	TNIP3
chr1:15655764-15685238	-0.562	6.17638e-07	0.000401494	0.00929205	0.903427	1.01015	7	cg00702647, cg03055021, cg06207778, cg07312051, cg09252331, cg10313278, cg19866433	FHAD1
chr18:33768496-33771708	-0.382	6.18356e-07	0.000401494	0.00929522	0.706767	0.925926	3	cg22208304, cg22333663, cg24914219	LOC101927809, MOCOS
chr11:68934300-68941953	-0.46	6.22619e-07	0.000402328	0.00931402	-1.43024	-1.19303	2	cg11152384, cg14528451	LOC338694
chr17:30635-35406	-0.561	6.32827e-07	0.000406977	0.00935866	-0.853837	-0.60664	7	cg02061804, cg04835091, cg09464268, cg10058241, cg14551002, cg14984781, cg18565023	LOC100506371, DOC2B
chr8:481319-481319	-0.342	6.36152e-07	0.000407177	0.0093731	0.856326	1.02519	1	cg14601770	TDRP
chr14:94811949-94811949	-0.483	6.53485e-07	0.000416298	0.00944749	-1.14474	-0.816053	1	cg10214581	-
chr6:14720183-14729030	-0.463	6.57509e-07	0.000416895	0.00946456	0.745929	0.88189	2	cg05797097, cg22164009	-
chr1:212656756-212671907	-0.489	6.71067e-07	0.000422616	0.00952155	1.5622	1.69712	3	cg00426089, cg06093152, cg20426881	-
chr12:26262307-26262307	-0.554	6.72791e-07	0.000422616	0.00952874	3.21181	3.41096	1	cg00574206	-
chr8:144947579-144948781	-0.401	6.97059e-07	0.000435833	0.00962858	0.830096	0.97207	4	cg04745771, cg04904458, cg06009267, cg06668829	EPPK1
chr20:49345567-49346996	-0.338	7.00907e-07	0.000436219	0.00964419	-0.556256	-0.392572	3	cg03326606, cg09072870, cg10187713	PARD6B
chr3:61066614-61066614	-0.49	7.07214e-07	0.000437512	0.00966964	1.63196	2.00336	1	cg10763247	FHIT
chr15:91413236-91416118	-0.556	7.09462e-07	0.000437512	0.00967867	-2.63662	-2.48849	4	cg00207731, cg11582017, cg16895464, cg19348484	FURIN
chr17:74868604-74869001	-0.465	7.15899e-07	0.000439474	0.00970443	-2.77722	-2.64409	4	cg05514299, cg21868063, cg23838005, cg27149973	MGAT5B
chr3:49588245-49591008	-0.477	7.21015e-07	0.000440612	0.00972478	-0.764113	-0.626003	2	cg03507119, cg08510456	BSN-AS2, BSN
chr2:192045313-192045313	-0.551	7.30161e-07	0.000441341	0.00976092	2.85518	3.16323	1	cg01359967	-
chr12:121712161-121714889	-0.511	7.3239e-07	0.000441341	0.00976967	1.32774	1.71419	2	cg05492502, cg17541002	CAMKK2
chr1:67690795-67690795	0.522	7.36164e-07	0.000441341	0.00978446	3.1991	3.00081	1	cg10979602	IL23R
chr2:153277513-153283485	-0.387	7.384e-07	0.000441341	0.0097932	0.595735	0.83297	3	cg04681845, cg15571231, cg19402624	FMNL2
chr1:153519152-153522407	-0.31	7.38548e-07	0.000441341	0.00979377	1.24879	1.35125	5	cg07245635, cg07426848, cg09680007, cg15026767, cg17107867	S100A5, LOC101928034, S100A3, S100A4
chr17:16367232-16389293	-0.361	7.4701e-07	0.000444431	0.00982666	1.30672	1.38182	4	cg03301025, cg08783616, cg10498052, cg11624993	LRRC75A-AS1, LRRC75A
chr3:45718805-45720216	-0.495	8.09838e-07	0.000477192	0.010063	-0.833514	-0.673932	2	cg16283183, cg17858643	LIMD1, LIMD1-AS1
chr13:113291507-113299697	0.536	8.09978e-07	0.000477192	0.0100635	3.21147	3.06798	6	cg00557959, cg03064249, cg06577270, cg08183074, cg15756319, cg27395757	ATP11AUN
chr2:228678005-228678693	-0.516	8.14864e-07	0.000477192	0.0100814	2.34828	2.58135	3	cg08575688, cg09425228, cg21643045	CCL20
chr8:81785255-81789991	-0.492	8.16618e-07	0.000477192	0.0100878	-1.06428	-0.984864	7	cg00442814, cg00940546, cg02174588, cg02336175, cg07663813, cg16340152, cg23181590	ZNF704
chr12:45697809-45697809	0.415	8.19741e-07	0.000477192	0.0100991	3.31721	3.15008	1	cg02045493	ANO6
chr8:119152014-119157879	-0.323	8.27549e-07	0.00047967	0.0101273	0.731873	0.851808	2	cg03346806, cg07463445	-
chr10:100164594-100174853	-0.529	8.36979e-07	0.000483062	0.0101612	0.19563	0.343522	3	cg07670676, cg08397758, cg26712743	MIR1287, PYROXD2, HPS1
chr16:48545529-48545529	-0.518	8.45575e-07	0.000485946	0.0101918	0.598743	1.01795	1	cg16649999	MIR5095
chr22:50710489-50720813	-0.249	8.51258e-07	0.000486909	0.0102119	0.639937	0.714599	12	cg00012194, cg00682553, cg01153737, cg10696302, cg10698910, cg10853533, cg11070772, cg11106331, cg13758724, cg22416596, cg22633182, cg23883747	MAPK11, PLXNB2
chr16:65761899-65761899	-0.409	8.5446e-07	0.000486909	0.0102232	-0.584216	-0.403096	1	cg27543361	-
chr2:235578952-235580461	-0.376	8.59919e-07	0.00048796	0.0102424	1.07487	1.17986	2	cg09304397, cg10005565	-
chr1:64539300-64541265	-0.503	8.65213e-07	0.00048891	0.0102609	2.35753	2.55789	2	cg06095093, cg10977280	ROR1
chr17:77967529-77967529	-0.432	8.8685e-07	0.000499049	0.0103358	-0.178317	0.202247	1	cg03837680	TBC1D16
chr3:177002388-177002388	-0.524	8.94411e-07	0.000501216	0.0103617	-3.21049	-2.90608	1	cg03889263	LINC00501
chr1:115885042-115885042	-0.531	9.13501e-07	0.000509798	0.0104264	3.38184	3.59371	1	cg24430147	NGF
chr1:167733310-167733310	-0.419	9.31876e-07	0.000516338	0.0104877	-0.172916	0.186956	1	cg15210526	MPZL1
chr16:50727439-50731115	-0.539	9.32867e-07	0.000516338	0.010491	-2.45658	-2.28283	4	cg06181567, cg07038098, cg08554257, cg16771652	NOD2
chr22:25342876-25346920	-0.368	9.37114e-07	0.000516572	0.010505	-0.0841958	0.0185168	6	cg02912279, cg10556106, cg14095048, cg19805223, cg24670330, cg25349820	TMEM211
chr17:76312455-76320916	-0.539	9.49617e-07	0.000521336	0.0105461	-0.0915385	0.174634	2	cg01757124, cg25648211	-
chr8:22428444-22454888	-0.55	9.68054e-07	0.00052765	0.0106061	-1.2286	-1.16255	15	cg01301541, cg01677561, cg01710189, cg04569055, cg05698069, cg06164440, cg09125300, cg09424554, cg10433005, cg15323252, cg20449614, cg22973076, cg22987389, cg23696886, cg27649089	C8orf58, CCAR2, SORBS3, PDLIM2
chr15:58600237-58600237	-0.542	9.72058e-07	0.00052765	0.010619	1.44954	1.91904	1	cg18358988	-
chr6:133055183-133056767	-0.522	9.76404e-07	0.00052765	0.0106329	1.08875	1.36201	3	cg14387743, cg21949784, cg22825487	VNN3, VNN2
chr8:142157814-142160972	-0.538	9.77294e-07	0.00052765	0.0106358	1.63417	1.78328	4	cg00552525, cg02574175, cg03511266, cg04066472	DENND3
chr9:94181612-94184131	-0.544	9.82382e-07	0.00052765	0.0106521	-1.25181	-1.06493	3	cg04521449, cg13555464, cg14290576	NFIL3
chr19:4535582-4536321	-0.397	9.8456e-07	0.00052765	0.010659	1.52218	1.69989	2	cg02593507, cg08662766	PLIN5, LRG1, SEMA6B
chr11:18283327-18287542	-0.439	9.90463e-07	0.000528715	0.0106778	2.34934	2.50346	3	cg01000094, cg06522679, cg24015472	SAA1
chr7:131304505-131304505	-0.41	9.99659e-07	0.000531524	0.0107069	-0.934254	-0.700087	1	cg00228735	-
chr1:97026071-97026071	-0.544	1.01035e-06	0.000535102	0.0107405	0.610919	1.15344	1	cg15512289	-
chr20:400361-411605	-0.405	1.01518e-06	0.000535557	0.0107556	3.04511	3.1609	5	cg02185402, cg08040448, cg09713225, cg18748575, cg25635139	RBCK1, TBC1D20
chr16:15685126-15685126	-0.488	1.03575e-06	0.000544285	0.0108194	-3.36907	-3.03357	1	cg02229757	C16orf45, KIAA0430
chr17:80889693-80889693	-0.322	1.0452e-06	0.000546538	0.0108484	1.17814	1.30872	1	cg21517158	TBCD
chr5:137797039-137801033	-0.542	1.04813e-06	0.000546538	0.0108574	-1.7395	-1.61352	5	cg01290504, cg06771363, cg08611430, cg22509422, cg26819793	EGR1
chr16:19117471-19142612	-0.412	1.06608e-06	0.000553085	0.0109119	-1.10369	-1.01034	16	cg00150245, cg04396685, cg05218510, cg05371749, cg06101274, cg06442240, cg06777352, cg08632420, cg09076788, cg09583379, cg10087036, cg13032702, cg16426779, cg16733298, cg18596043, cg27311092	ITPRIPL2
chr15:42302342-42302500	-0.272	1.07196e-06	0.000553085	0.0109296	-0.931557	-0.796982	2	cg12452386, cg24146288	PLA2G4E
chr16:56640947-56654264	-0.386	1.07297e-06	0.000553085	0.0109326	-1.35137	-1.25416	11	cg00873811, cg04578397, cg06523948, cg06663317, cg07395075, cg08409642, cg10506097, cg17886959, cg20430434, cg23581183, cg26651122	MT2A, MT1L, MT1E
chr4:59366040-59366040	0.38	1.08252e-06	0.000555885	0.0109612	2.15461	1.80656	1	cg09292471	-
chr4:40336255-40337262	-0.313	1.09256e-06	0.000558912	0.0109911	0.976761	1.11604	3	cg09632936, cg25190534, cg26531231	LOC101060498, CHRNA9
chr17:17717276-17727093	-0.366	1.10824e-06	0.000564799	0.0110373	-0.56019	-0.465314	7	cg07097265, cg07415388, cg10415767, cg16912637, cg19619576, cg25999891, cg27407935	SREBF1, MIR6777, MIR33B, RAI1
chr14:24044442-24044442	-0.518	1.1208e-06	0.000569051	0.0110741	2.18432	2.40668	1	cg19477689	JPH4, AP1G2, LOC102724814
chr6:134609828-134617250	-0.405	1.15826e-06	0.000585168	0.0111819	-0.930919	-0.585964	2	cg04905719, cg20393620	SGK1
chr11:93861954-93867992	-0.494	1.16121e-06	0.000585168	0.0111903	-2.49254	-2.37834	6	cg00007981, cg01481116, cg08706873, cg21208539, cg24101009, cg24664769	PANX1
chr11:8808320-8832203	-0.538	1.1738e-06	0.000589312	0.011226	0.903666	1.00188	6	cg00498804, cg01902758, cg06083089, cg08710564, cg11288297, cg26942121	LOC102724784, ST5
chr16:57220272-57227089	-0.547	1.1795e-06	0.000589981	0.011242	-2.75925	-2.63871	5	cg00435408, cg00785106, cg02221684, cg07250177, cg10251936	FAM192A, RSPRY1
chr8:142242910-142250257	-0.536	1.18461e-06	0.000590351	0.0112564	1.5298	1.65634	9	cg00014665, cg03316587, cg08271907, cg17298326, cg19840493, cg20657864, cg23166590, cg26547058, cg27109043	SLC45A4
chr2:11673360-11679872	-0.527	1.205e-06	0.000597523	0.0113132	1.91282	2.03304	6	cg01384111, cg02584498, cg10612997, cg10849854, cg13808071, cg25793243	MIR4429, GREB1
chr1:3634811-3664522	-0.353	1.20785e-06	0.000597523	0.0113211	-0.546704	-0.476776	30	cg00397104, cg01793449, cg02924487, cg03664527, cg03760518, cg03909781, cg04392488, cg04562683, cg06376715, cg08764037, cg08852911, cg10634619, cg11253879, cg13802490, cg14037182, cg14084907, cg14979620, cg16991768, cg17986341, cg19688837, cg19903298, cg22039909, cg23666378, cg23984080, cg24361048, cg24845675, cg25196575, cg25352980, cg25467973, cg27564766	TP73, TP73-AS1, CCDC27
chr1:244466428-244466428	-0.465	1.21488e-06	0.00059881	0.0113405	0.982453	1.26648	1	cg09828411	-
chr8:38423639-38430097	-0.496	1.22806e-06	0.000603102	0.0113766	2.2246	2.3567	2	cg00273037, cg17508816	-
chr20:42604284-42604284	-0.455	1.25195e-06	0.000612608	0.0114414	1.07118	1.34116	1	cg03454863	TOX2
chr2:242611942-242612684	-0.43	1.27921e-06	0.000623688	0.0115144	0.882529	1.02518	3	cg04053485, cg06860600, cg23369760	DTYMK, ATG4B
chr17:41669266-41676452	-0.338	1.29799e-06	0.000629141	0.011564	1.11998	1.26659	2	cg13197103, cg19020855	-
chr6:31710687-31710716	-0.473	1.29972e-06	0.000629141	0.0115685	2.5	2.63264	2	cg08717423, cg21044630	CLIC1, MSH5, MSH5-SAPCD1
chr6:158478872-158483161	-0.469	1.30923e-06	0.000631485	0.0115935	2.04877	2.19488	3	cg04776470, cg09198138, cg12002139	SYNJ2
chr11:76802004-76802004	-0.488	1.36126e-06	0.000654245	0.0117276	-0.938808	-0.599515	1	cg10548968	CAPN5
chr19:36100748-36102171	-0.467	1.37464e-06	0.00065833	0.0117614	1.64665	1.83384	2	cg20255082, cg21928095	LOC102723617, HAUS5
chr11:67795659-67795659	-0.465	1.41306e-06	0.000674341	0.0118575	1.23541	1.53781	1	cg27145347	NDUFS8, MIR7113, MIR4691, ALDH3B1
chr1:5790471-5790471	-0.519	1.43103e-06	0.000680512	0.0119019	2.93196	3.14651	1	cg06721486	-
chr5:179758012-179758012	-0.397	1.44048e-06	0.000682598	0.011925	-0.65604	-0.452214	1	cg07499317	GFPT2
chr12:124800227-124800227	-0.38	1.45573e-06	0.000687416	0.0119621	1.85133	2.0165	1	cg14205791	NCOR2, ZNF664-FAM101A, RFLNA
chr19:14225647-14228654	-0.467	1.47966e-06	0.000696281	0.0120198	-3.62636	-3.54509	11	cg01010868, cg02591871, cg04529602, cg12116020, cg15814923, cg15844381, cg17818798, cg19302295, cg19621460, cg20110535, cg26487562	PRKACA, ASF1B
chr8:8231531-8244085	-0.458	1.48545e-06	0.000696579	0.0120337	1.1471	1.22398	10	cg02239258, cg02903059, cg04618532, cg11973777, cg14764956, cg18303581, cg20633203, cg21167106, cg23092680, cg24906819	PRAG1
chr1:37914852-37920947	-0.388	1.5093e-06	0.000705314	0.0120904	-0.435047	-0.320994	3	cg17411994, cg22368036, cg22483610	LINC01137
chr5:40796738-40798454	-0.447	1.53019e-06	0.000712609	0.0121396	-3.80027	-3.6777	5	cg00301775, cg03125217, cg13345558, cg24728477, cg26294217	PRKAA1
chr1:232181623-232181623	-0.392	1.5562e-06	0.00072223	0.0122002	0.921122	1.10025	1	cg07159228	DISC1, TSNAX-DISC1
chr12:52818037-52828633	-0.507	1.56824e-06	0.000723956	0.012228	1.78077	1.93566	7	cg00777198, cg04918314, cg07167114, cg14275095, cg17255302, cg19893185, cg22980804	KRT75
chr17:39793142-39802082	-0.527	1.57064e-06	0.000723956	0.0122335	-0.416739	-0.235617	2	cg04743510, cg27380715	KRT42P
chr2:97527586-97542197	-0.433	1.61969e-06	0.000744029	0.0123451	-0.726676	-0.654661	16	cg00217953, cg00528640, cg00605777, cg02770985, cg06711298, cg06944559, cg07166409, cg12849291, cg13275176, cg14811030, cg17818613, cg22591002, cg23248865, cg23475109, cg24127050, cg26373379	SEMA4C, FAM178B, ANKRD39
chr2:216882347-216882347	-0.477	1.67449e-06	0.000766594	0.0124671	-2.62812	-2.35214	1	cg03165356	MREG
chr8:2176944-2179815	-0.307	1.69355e-06	0.000772701	0.0125088	1.49115	1.59476	4	cg13168317, cg14778264, cg15583738, cg23304784	-
chr6:169971659-169971659	-0.372	1.74087e-06	0.000791617	0.0126111	-0.291194	-0.0386727	1	cg10797856	WDR27
chr17:2624945-2632132	-0.524	1.75061e-06	0.000793373	0.0126319	-2.42661	-2.31152	5	cg03838635, cg11341011, cg12187586, cg13691192, cg23748923	LOC105371592
chr6:2682491-2684490	-0.503	1.78238e-06	0.000805071	0.0126992	2.13538	2.3436	3	cg00390784, cg01681422, cg16402006	MYLK4
chr1:45297445-45297445	-0.451	1.81095e-06	0.000815246	0.012759	-3.1604	-2.89333	1	cg15684702	PTCH2
chr1:153362927-153364020	-0.535	1.81742e-06	0.000815441	0.0127725	-1.47708	-1.19344	4	cg01431057, cg09174555, cg20256009, cg20335425	S100A8
chr9:103191817-103191817	-0.443	1.82645e-06	0.000816781	0.0127912	-1.44877	-1.13816	1	cg14475840	MSANTD3
chr12:53583359-53583359	-0.369	1.8607e-06	0.000828236	0.0128616	1.96306	2.11316	1	cg14110920	CSAD, ZNF740, ITGB7
chr10:5576480-5580951	-0.311	1.86692e-06	0.000828236	0.0128743	-0.232121	-0.0502208	2	cg03651219, cg24136690	CALML3-AS1, CALML3
chr1:23711320-23729692	-0.467	1.87873e-06	0.000828236	0.0128984	-0.429677	-0.285275	3	cg01015663, cg16555909, cg18167160	TCEA3
chr18:56279934-56279934	-0.388	1.88324e-06	0.000828236	0.0129075	0.901969	1.0585	1	cg00865541	ALPK2
chr15:74494781-74496576	-0.325	1.88667e-06	0.000828236	0.0129145	0.672311	0.761945	9	cg00075967, cg00316939, cg01332054, cg13888509, cg17516330, cg18640660, cg21068293, cg22672067, cg26774156	STRA6
chr6:160680758-160681418	-0.537	1.88886e-06	0.000828236	0.0129189	0.771766	0.909089	3	cg07026448, cg14450766, cg23995605	SLC22A2
chr1:39875067-39878781	-0.522	1.89538e-06	0.000828405	0.012932	-0.253273	-0.170602	5	cg05957749, cg07570723, cg19589131, cg20781438, cg22603393	KIAA0754, MACF1
chr18:20711985-20717693	-0.509	1.90763e-06	0.000831068	0.0129567	-3.12929	-3.03783	13	cg00751332, cg05055760, cg06230674, cg11082907, cg11859316, cg13412866, cg13495850, cg17143518, cg18519927, cg22158648, cg26052586, cg26551026, cg26610812	CABLES1
chr6:43192225-43193521	-0.516	1.91905e-06	0.000833357	0.0129796	-0.397037	-0.258489	2	cg07126235, cg25687423	DNPH1, CUL9
chr8:117587078-117587078	-0.513	1.93975e-06	0.000839644	0.0130208	1.10271	1.43881	1	cg02185007	-
chr22:50320996-50329893	-0.519	2.01539e-06	0.000869601	0.0131689	-1.07096	-0.996794	9	cg00415497, cg04800749, cg08689926, cg09182678, cg12330031, cg12760479, cg15974416, cg25141418, cg27373049	ALG12, CRELD2
chr17:75096202-75096239	-0.512	2.04274e-06	0.000878591	0.0132215	-2.02731	-1.70332	2	cg11597902, cg20610950	SNHG20, SEC14L1
chr7:6116868-6121397	-0.519	2.11803e-06	0.000908084	0.0133638	-2.61581	-2.49148	5	cg00565558, cg01906848, cg12885484, cg18119085, cg18632527	-
chr9:34646550-34654290	-0.446	2.13055e-06	0.000908114	0.0133871	-0.161256	-0.0671277	5	cg03662459, cg06226724, cg14420108, cg21504624, cg25230532	GALT, IL11RA, CCL27, LOC730098, SIGMAR1
chr6:2623483-2634573	-0.317	2.13155e-06	0.000908114	0.013389	0.78214	0.860837	7	cg00483640, cg01285783, cg04405211, cg05678462, cg12652585, cg20122656, cg20147862	LINC01600
chr2:128166045-128169860	-0.391	2.14556e-06	0.000911209	0.013415	-1.72938	-1.56804	5	cg00660140, cg02646515, cg06202737, cg24605325, cg25949447	PROC
chr14:89467057-89467057	-0.423	2.19034e-06	0.00092731	0.0134972	-3.08178	-2.79948	1	cg26074025	-
chr11:12296815-12303499	-0.427	2.2026e-06	0.000929588	0.0135195	0.373387	0.483156	2	cg07058144, cg11481968	MICALCL
chr16:8985720-8987215	-0.298	2.21447e-06	0.000931684	0.013541	1.61607	1.69971	3	cg01601926, cg08313128, cg16455376	USP7
chr6:43736807-43743181	-0.479	2.23524e-06	0.000936936	0.0135784	-1.37348	-1.28658	7	cg01298514, cg08826863, cg09198694, cg12279019, cg18022921, cg21099624, cg25343661	VEGFA
chr10:72492690-72502473	-0.438	2.24083e-06	0.000936936	0.0135885	1.55729	1.76056	2	cg04838832, cg12131510	ADAMTS14
chr20:43733672-43733672	-0.47	2.25459e-06	0.000937379	0.0136131	0.439257	0.756134	1	cg18687314	WFDC5, KCNS1
chr2:113379707-113384907	-0.474	2.25577e-06	0.000937379	0.0136152	0.441991	0.6004	2	cg09133511, cg26148815	-
chr2:218701429-218701429	-0.51	2.27691e-06	0.000943262	0.0136529	1.47242	1.80289	1	cg12338137	TNS1
chr16:2003791-2018946	-0.371	2.29199e-06	0.000946604	0.0136795	-1.19293	-1.12931	24	cg00040873, cg00175153, cg00991848, cg01710112, cg02871659, cg04134452, cg06141561, cg06319762, cg06749098, cg06757487, cg08080008, cg08478177, cg09585195, cg10180052, cg10413476, cg14386870, cg15139008, cg18279742, cg21862373, cg26675934, cg26876834, cg26957095, cg27170002, cg27545630	NDUFB10, RPS2, SNORA10, SNORA64, RNF151, TBL3, NOXO1, RPL3L, SNHG9, SNORA78
chr11:989566-993756	-0.299	2.30742e-06	0.000947711	0.0137067	1.78258	1.90962	5	cg02128483, cg03081707, cg03860343, cg15627628, cg26840099	AP2A2
chr1:9224003-9224376	-0.515	2.31523e-06	0.000947711	0.0137204	-0.762635	-0.570652	2	cg10377510, cg16102739	MIR34AHG
chr17:77954523-77960007	-0.263	2.31572e-06	0.000947711	0.0137213	2.14353	2.21529	11	cg00043284, cg02446441, cg03908526, cg06790492, cg07661106, cg14202491, cg15377933, cg20402747, cg21303745, cg24375211, cg24904739	TBC1D16
chr1:17574720-17577455	-0.45	2.34965e-06	0.000958694	0.0137805	-1.34134	-1.21409	3	cg00025357, cg11534596, cg18768338	PADI3, PADI1
chr3:69788840-69797108	0.437	2.36385e-06	0.000961583	0.0138051	-0.402867	-0.504021	4	cg07884487, cg14246617, cg18496212, cg21178333	MITF
chr6:1027695-1027695	-0.529	2.3823e-06	0.000966177	0.0138369	0.907536	1.21288	1	cg27250427	LINC01622
chr11:19775505-19775505	-0.411	2.40809e-06	0.000973713	0.0138811	-0.783689	-0.482686	1	cg25743482	MIR4694, NAV2
chr1:151580708-151587943	-0.53	2.43082e-06	0.000979968	0.0139197	-2.91053	-2.84261	12	cg00387445, cg00778544, cg02978142, cg04623088, cg13402217, cg13625205, cg16108964, cg16269755, cg18814048, cg23260635, cg23609082, cg24926775	SNX27
chr6:151325642-151325642	-0.444	2.46473e-06	0.000989272	0.0139769	-0.980958	-0.604022	1	cg21691367	MTHFD1L
chr8:28974428-28974428	-0.493	2.46934e-06	0.000989272	0.0139847	-0.974782	-0.666675	1	cg06043201	KIF13B
chr8:74331865-74333589	-0.382	2.47587e-06	0.000989272	0.0139956	-0.0989152	0.150771	6	cg02346342, cg10322124, cg16017979, cg19846154, cg19901403, cg24788090	STAU2-AS1, STAU2
chr7:143078198-143089459	-0.512	2.53144e-06	0.00100849	0.0140879	-1.77145	-1.70809	10	cg02471194, cg04884579, cg05102190, cg05586209, cg06556244, cg07677396, cg09704136, cg14497327, cg18074834, cg25917220	LOC100507507, MIR6892, ZYX, EPHA1
chr20:3824289-3827226	-0.522	2.56233e-06	0.00101547	0.0141385	-0.159579	0.0260581	2	cg08241401, cg26042725	MAVS
chr12:109246508-109252653	-0.494	2.56399e-06	0.00101547	0.0141412	-1.66087	-1.55691	9	cg05152479, cg11747499, cg13033858, cg16972309, cg21616405, cg21672889, cg24698536, cg25149927, cg25632883	SSH1
chr7:47597438-47597438	-0.402	2.57704e-06	0.00101765	0.0141625	-0.701315	-0.487702	1	cg25128781	TNS3
chr11:72020031-72020031	-0.332	2.60151e-06	0.00102371	0.0142022	0.285195	0.404125	1	cg24313592	CLPB
chr1:1602481-1615736	-0.423	2.60753e-06	0.00102371	0.0142119	2.35587	2.46123	14	cg01189072, cg03548463, cg03972505, cg06528340, cg09825670, cg10065215, cg12655137, cg14976190, cg17939059, cg19382808, cg20251225, cg20429981, cg20462449, cg21106418	SLC35E2B, CDK11B
chr14:100807646-100807646	-0.507	2.63044e-06	0.00102971	0.0142488	-1.57017	-1.11476	1	cg10167235	WARS
chr20:45946271-45947025	-0.455	2.64086e-06	0.0010308	0.0142655	-3.06003	-2.90014	2	cg03082779, cg20645040	LOC100131496, ZMYND8
chr17:818890-818890	-0.334	2.68338e-06	0.00104437	0.0143331	-1.02908	-0.794427	1	cg16460383	LOC101927727, NXN
chr8:144621379-144635309	-0.472	2.70258e-06	0.0010462	0.0143634	-1.5383	-1.40946	11	cg00404280, cg03468739, cg03870862, cg07556218, cg07971089, cg10438391, cg15144540, cg18649319, cg20458811, cg22012530, cg27339840	GSDMD, ZC3H3
chr3:73816009-73816009	-0.4	2.70357e-06	0.0010462	0.014365	-0.131854	0.145728	1	cg00842687	-
chr9:138012342-138029591	-0.523	2.72401e-06	0.0010511	0.014397	1.55005	1.71952	5	cg13922421, cg14152912, cg14233821, cg14373994, cg14377171	OLFM1
chr2:219885614-219885839	-0.453	2.75506e-06	0.00106006	0.0144455	-0.685157	-0.550385	2	cg06755438, cg25054180	LOC100129175, CFAP65
chr17:27568523-27573839	-0.372	2.76739e-06	0.00106107	0.0144646	1.75778	1.85452	2	cg04607334, cg06362799	CRYBA1, NUFIP2
chr4:58291304-58291839	-0.436	2.77342e-06	0.00106107	0.0144739	1.75738	1.92127	2	cg09985615, cg15795186	LOC101928851
chr10:74076930-74094697	-0.319	2.81334e-06	0.00107331	0.0145353	-2.33471	-2.23919	8	cg00332680, cg00907272, cg04734286, cg09801824, cg11481582, cg13511752, cg14336737, cg25082487	DNAJB12
chr16:1598866-1605067	-0.377	2.83504e-06	0.00107854	0.0145684	2.61188	2.69274	10	cg00078759, cg01822102, cg02730055, cg03059382, cg03515656, cg03731647, cg07994487, cg08214329, cg16460816, cg17675080	TMEM204, IFT140
chr12:57869941-57872430	-0.356	2.87669e-06	0.00109131	0.0146315	-1.25181	-1.14438	3	cg08134678, cg16164619, cg22152796	GLI1, ARHGAP9, MARS
chr19:14040375-14042840	-0.32	2.93887e-06	0.00111177	0.0147245	2.27503	2.38461	3	cg14697425, cg21993464, cg26498537	PODNL1, CC2D1A
chr12:125030150-125034283	-0.459	2.98934e-06	0.00112672	0.014799	0.828233	0.954421	3	cg07243762, cg16757384, cg24847366	NCOR2
chr17:57929274-57929274	-0.522	2.99635e-06	0.00112672	0.0148093	2.1042	2.61353	1	cg22663389	TUBD1, VMP1
chr3:64175242-64175242	-0.469	3.00342e-06	0.00112672	0.0148196	1.26144	1.5825	1	cg21178378	PRICKLE2-AS3, PRICKLE2
chr11:119835317-119835317	-0.46	3.07862e-06	0.00115174	0.0149286	-3.44685	-3.18195	1	cg06979669	-
chr1:3525092-3528467	-0.473	3.09879e-06	0.00115608	0.0149575	-3.31229	-3.23754	8	cg01488300, cg08719577, cg10013316, cg15154191, cg16033941, cg18786125, cg19498239, cg21830313	MEGF6
chr6:106201547-106207923	-0.31	3.10743e-06	0.00115611	0.0149699	-0.961699	-0.704873	2	cg11150222, cg21376090	-
chr12:11975515-11975515	-0.492	3.14158e-06	0.0011656	0.0150185	-2.3604	-1.99498	1	cg21223094	ETV6
chr12:56236845-56237041	-0.441	3.15482e-06	0.00116731	0.0150372	0.404534	0.481626	3	cg03509949, cg17865265, cg18787783	TMEM198B, MMP19
chr14:91853682-91859797	-0.405	3.17404e-06	0.00117092	0.0150643	0.890527	1.00715	3	cg05260886, cg16505891, cg27663123	CCDC88C
chr19:6721016-6721955	-0.523	3.18191e-06	0.00117092	0.0150754	0.801362	1.19266	4	cg04547181, cg11959387, cg14279361, cg17612991	GPR108, C3
chr14:85292067-85292067	-0.462	3.219e-06	0.00118135	0.0151272	0.19075	0.549984	1	cg23583501	-
chr17:37787862-37789575	-0.483	3.22894e-06	0.00118178	0.0151411	-0.151506	0.0227458	2	cg01894322, cg19526455	PPP1R1B, STARD3
chr14:23744304-23751452	-0.455	3.246e-06	0.00118482	0.0151647	2.9619	3.16052	2	cg04420752, cg17011799	HOMEZ, RNF212B
chr12:123503709-123503709	-0.463	3.25705e-06	0.00118564	0.01518	-3.00577	-2.6198	1	cg24967811	MIR4304, PITPNM2
chr17:41534491-41534491	-0.384	3.27596e-06	0.00118812	0.0152061	0.510086	0.870863	1	cg13559306	-
chr15:69636541-69636541	0.388	3.28144e-06	0.00118812	0.0152136	3.04681	2.65425	1	cg27213386	PAQR5
chr19:2321113-2324338	-0.273	3.30657e-06	0.00119084	0.0152481	1.69035	1.78958	7	cg03079761, cg07474816, cg08241841, cg10696539, cg15922228, cg17760058, cg22849149	LSM7, SPPL2B
chr12:5607455-5607455	-0.337	3.3066e-06	0.00119084	0.0152481	-1.01583	-0.741287	1	cg16594913	NTF3
chr12:72104067-72104067	-0.436	3.34233e-06	0.00120051	0.0152968	-0.10227	0.205476	1	cg03683132	TMEM19
chr17:41656298-41656298	-0.504	3.37306e-06	0.00120597	0.0153384	-2.52626	-2.14075	1	cg03078551	-
chr6:33873691-33874232	-0.394	3.3754e-06	0.00120597	0.0153415	1.14764	1.23901	4	cg07940011, cg09118053, cg14626907, cg27178567	LINC01016, MIR7159
chr14:103848982-103848982	-0.385	3.43103e-06	0.00121965	0.0154161	-1.30694	-1.098	1	cg26269286	MARK3
chr6:36627451-36628755	-0.518	3.4327e-06	0.00121965	0.0154183	-0.388757	-0.243949	4	cg03160883, cg05735590, cg21683708, cg24569251	-
chr10:44339107-44339107	-0.415	3.44078e-06	0.00121965	0.015429	0.929948	1.25798	1	cg24297509	LINC00619
chr6:158818768-158818768	0.393	3.51506e-06	0.00124012	0.0155271	2.5169	2.11847	1	cg06858181	TULP4
chr16:85607562-85620872	-0.417	3.52395e-06	0.00124012	0.0155387	2.44853	2.5304	17	cg00405824, cg00835825, cg02143404, cg03259887, cg04320635, cg04419883, cg06672226, cg07129769, cg07532353, cg07585257, cg08807414, cg09280800, cg10174683, cg10272731, cg10429508, cg26711406, cg27065717	-
chr11:41943963-41943963	-0.367	3.52608e-06	0.00124012	0.0155415	0.169506	0.397193	1	cg23671167	-
chr7:134233791-134233829	-0.455	3.57548e-06	0.00125423	0.0156058	-0.231321	0.0017202	2	cg03515829, cg09322278	AKR1B15, AKR1B10
chr17:40250199-40250727	-0.494	3.59922e-06	0.00125804	0.0156364	-2.58149	-2.4786	3	cg01597398, cg16678099, cg24252287	DHX58
chr3:187704482-187704482	-0.405	3.60496e-06	0.00125804	0.0156438	-2.27401	-1.88272	1	cg03466587	-
chr17:48054048-48056033	-0.523	3.61519e-06	0.00125836	0.015657	0.281995	0.414534	2	cg15083775, cg17828456	DLX4
chr10:50314828-50314828	-0.396	3.62587e-06	0.00125883	0.0156707	0.320219	0.505785	1	cg03056611	VSTM4
chr13:33743647-33743647	-0.496	3.65164e-06	0.00126453	0.0157036	1.64619	2.02247	1	cg13370010	STARD13
chr4:177824114-177824114	-0.521	3.66216e-06	0.00126492	0.015717	2.55559	2.89484	1	cg10606620	-
chr1:110776546-110777870	-0.394	3.71198e-06	0.00127546	0.0157802	0.679741	0.838837	2	cg02284278, cg06807905	KCNC4
chr9:139311141-139311141	-0.494	3.7143e-06	0.00127546	0.0157831	2.63701	2.84753	1	cg09987408	SDCCAG3, PMPCA
chr12:113652889-113652889	-0.479	3.7215e-06	0.00127546	0.0157922	-2.01149	-1.71084	1	cg21055554	TPCN1, IQCD
chr19:1822386-1830911	-0.288	3.73045e-06	0.00127546	0.0158034	1.64704	1.73451	12	cg02747822, cg06513888, cg11834956, cg15904939, cg18404628, cg18677278, cg18684905, cg18751958, cg18795383, cg19222405, cg26483802, cg27430977	MIR1909, LOC100288123, REXO1
chr16:84840283-84840564	-0.491	3.78768e-06	0.00129092	0.015875	0.910993	1.07948	3	cg02844852, cg07404223, cg08423857	-
chr16:11215351-11229200	-0.504	3.79477e-06	0.00129092	0.0158838	2.66879	2.76836	6	cg03217729, cg09538603, cg10364862, cg10390979, cg16765268, cg27581211	CLEC16A
chr7:18548581-18548581	-0.519	3.80704e-06	0.00129171	0.015899	-0.630206	-0.222089	1	cg16925459	HDAC9
chr7:104614435-104614435	-0.513	3.82179e-06	0.00129171	0.0159173	0.627243	0.924128	1	cg18114313	LINC01004
chr8:134049349-134049349	-0.507	3.82578e-06	0.00129171	0.0159222	1.70552	2.08231	1	cg04756252	MIR7848, SLA, TG
chr20:3220985-3232711	-0.52	3.8435e-06	0.00129309	0.015944	-0.43422	-0.362295	9	cg04969203, cg05403817, cg07831351, cg10322504, cg11279163, cg19472079, cg20898829, cg23365723, cg27647152	SLC4A11, C20orf194
chr8:17352834-17355443	-0.449	3.85222e-06	0.00129309	0.0159548	-3.0588	-2.94884	7	cg01053241, cg02207200, cg09020665, cg11553245, cg23370213, cg24168914, cg26199576	SLC7A2
chr16:23546894-23546894	-0.519	3.8586e-06	0.00129309	0.0159626	3.23667	3.50557	1	cg10149336	EARS2
chr9:139129886-139131620	-0.502	3.92144e-06	0.0013109	0.0160393	0.215169	0.389544	2	cg14094347, cg14136168	QSOX2
chr21:46494274-46496510	-0.515	4.02517e-06	0.00134145	0.0161641	-2.13873	-2.0592	7	cg05516004, cg08222185, cg11424525, cg11987819, cg19810954, cg23662138, cg25675393	SSR4P1, ADARB1
chr1:205263738-205276235	-0.376	4.03269e-06	0.00134145	0.016173	1.90556	2.0679	3	cg09030187, cg13420366, cg15512534	NUAK2
chr6:9397012-9398309	0.339	4.1425e-06	0.00137459	0.0163025	1.74841	1.60298	2	cg02150582, cg09094473	-
chr19:45277372-45284273	-0.328	4.16465e-06	0.00137855	0.0163284	-1.33064	-1.188	4	cg04434147, cg06694331, cg18612786, cg24141153	CBLC
chr13:20906686-20906686	-0.495	4.22632e-06	0.00139554	0.0163998	-1.35679	-1.1706	1	cg13872236	-
chr1:39568235-39572323	-0.49	4.25443e-06	0.00139843	0.0164321	-2.30951	-2.23325	10	cg01634153, cg04000234, cg04234190, cg05671762, cg08259526, cg08456420, cg08876103, cg21143197, cg22174844, cg22367631	MACF1
chr2:23850540-23862014	-0.298	4.25579e-06	0.00139843	0.0164336	2.67441	2.72867	5	cg00708035, cg09726726, cg15073625, cg17952075, cg26821721	KLHL29
chr11:35828601-35828601	-0.435	4.37138e-06	0.00142761	0.0165649	2.38469	2.5834	1	cg02297591	TRIM44
chr15:64285879-64290807	-0.504	4.37566e-06	0.00142761	0.0165697	1.03413	1.2087	2	cg07037944, cg13961179	DAPK2
chr17:42276625-42290028	-0.488	4.37628e-06	0.00142761	0.0165704	-0.482424	-0.411276	12	cg02482346, cg02570361, cg04154281, cg08499158, cg10308265, cg16546279, cg16740067, cg18664899, cg18941614, cg20997993, cg22453113, cg25721516	TMUB2, MIR6782, ATXN7L3, UBTF
chr19:1423273-1446280	-0.392	4.39303e-06	0.00142962	0.0165893	-0.0357521	0.0325432	25	cg00013733, cg00079302, cg00716812, cg00994936, cg01863319, cg02405662, cg02792521, cg03724628, cg07201089, cg08902243, cg10133935, cg11343579, cg11656553, cg12272104, cg13591058, cg15059508, cg18041406, cg18437039, cg19716018, cg19726840, cg19919828, cg21603006, cg23311195, cg24866219, cg25527770	RPS15, DAZAP1, APC2
chr1:40771135-40778294	-0.452	4.4786e-06	0.00145396	0.0166846	0.745614	0.940985	3	cg10210510, cg14285050, cg22799499	COL9A2
chr6:168777717-168785970	-0.333	4.58701e-06	0.00148559	0.0168035	1.07369	1.1716	11	cg01601658, cg06132803, cg08515442, cg10781468, cg16899354, cg21002542, cg22249291, cg22782017, cg23183069, cg23679384, cg24319178	-
chr2:218114431-218114431	-0.484	4.61718e-06	0.00149178	0.0168363	1.81074	1.98729	1	cg11132534	-
chr1:2334785-2337875	-0.269	4.65383e-06	0.00150003	0.0168759	1.68956	1.78212	13	cg00854799, cg01065210, cg03960390, cg05124614, cg07220650, cg10238603, cg15035360, cg15733049, cg16523185, cg16590777, cg24850219, cg26826109, cg27235337	RER1, PEX10
chr8:42053994-42053994	-0.475	4.68079e-06	0.00150513	0.0169048	1.02623	1.27965	1	cg09920804	PLAT
chr2:66894360-66894360	-0.498	4.75702e-06	0.00152601	0.0169862	0.992803	1.2339	1	cg15359093	LOC100507073
chr6:166944191-166944375	-0.367	4.85813e-06	0.00155475	0.0170926	0.68404	0.917913	3	cg00414041, cg01259329, cg04287684	RPS6KA2
chr8:10621874-10623038	-0.475	4.92939e-06	0.00157263	0.0171668	2.45214	2.67392	4	cg05613265, cg07935657, cg17130474, cg17296220	PINX1
chr1:8000314-8001046	-0.495	4.93728e-06	0.00157263	0.0171749	-0.107532	0.0661889	3	cg08840010, cg14153654, cg18025409	TNFRSF9
chr3:138581702-138581702	-0.414	4.97543e-06	0.00158105	0.0172142	-2.12931	-1.94224	1	cg21742790	-
chr6:158903203-158909455	-0.427	5.08376e-06	0.00161168	0.0173248	1.01015	1.23762	2	cg09057412, cg19556284	TULP4
chr14:94983863-94984381	-0.509	5.15162e-06	0.00162937	0.0173932	-0.407004	-0.295139	4	cg05485062, cg16297271, cg19630689, cg23374863	SERPINA12
chr1:47656003-47657926	-0.304	5.2669e-06	0.00166194	0.017508	0.24154	0.386909	4	cg06619077, cg15187606, cg26523175, cg27428633	LINC00853, PDZK1IP1
chr16:56458969-56459217	-0.489	5.39033e-06	0.00169692	0.017629	-4.72456	-4.60692	3	cg08740522, cg11323230, cg27188115	AMFR, NUDT21
chr1:68922035-68922035	0.377	5.41168e-06	0.00169968	0.0176497	1.24697	0.98976	1	cg05269258	RPE65
chr4:3527577-3534156	-0.498	5.58478e-06	0.00174998	0.0178157	0.562565	0.619897	12	cg01753966, cg05342136, cg08357827, cg08472008, cg13044027, cg16465012, cg19096034, cg19633353, cg19956606, cg21305315, cg24026549, cg26247295	LRPAP1
chr6:142335484-142335484	-0.512	5.60434e-06	0.00175204	0.0178343	1.53176	1.84415	1	cg07260806	-
chr19:35393314-35396668	-0.461	5.6213e-06	0.00175329	0.0178503	-2.05873	-1.98576	6	cg00515457, cg06193578, cg08369780, cg11599207, cg17611193, cg26983177	LINC00904
chr1:33896928-33899352	-0.387	5.73317e-06	0.00178406	0.0179552	-2.32996	-2.11834	3	cg13640100, cg16709311, cg19082496	-
chr6:90796478-90796478	-0.433	5.7528e-06	0.00178605	0.0179735	0.561806	0.889185	1	cg11559054	BACH2
chr7:151290088-151290088	-0.491	5.79888e-06	0.00179623	0.0180162	2.26516	2.56689	1	cg08265392	PRKAG2
chr22:38709636-38711891	-0.495	5.81346e-06	0.00179662	0.0180297	-0.198704	-0.0923238	5	cg02516101, cg03228516, cg04728789, cg13110239, cg22494725	CSNK1E, LOC400927-CSNK1E
chr3:126701687-126736686	-0.306	5.83347e-06	0.00179869	0.0180481	1.02964	1.09669	21	cg00588027, cg00638210, cg01857819, cg02216011, cg05044778, cg05119979, cg09355697, cg13424608, cg15124820, cg15608892, cg17228960, cg17552116, cg18109186, cg19087038, cg19222574, cg20899625, cg22592867, cg22888718, cg23167178, cg23340249, cg25934548	PLXNA1
chr5:172337935-172337935	-0.442	5.86503e-06	0.0018043	0.0180771	3.18622	3.38221	1	cg08488318	ERGIC1
chr16:88330716-88334272	-0.309	5.89128e-06	0.00180548	0.0181011	0.980907	1.10851	3	cg09033286, cg09671989, cg27038676	-
chr1:90205170-90205170	-0.397	5.90239e-06	0.00180548	0.0181113	-0.709523	-0.44371	1	cg03899643	-
chr7:115846993-115850382	0.486	5.90895e-06	0.00180548	0.0181172	0.43527	0.318999	5	cg00088880, cg00254079, cg16985702, cg24404329, cg24621354	TES
chr10:134437948-134454161	-0.501	5.93752e-06	0.00180938	0.0181433	1.73824	1.81705	6	cg02474563, cg05168453, cg08277036, cg10808367, cg15583029, cg24056757	INPP5A
chr1:55741581-55741581	-0.481	5.94851e-06	0.00180938	0.0181532	2.98579	3.1908	1	cg14655116	-
chr5:10653304-10663596	-0.454	5.99465e-06	0.0018166	0.018195	1.3841	1.47733	4	cg01089425, cg01184194, cg04645676, cg10581071	ANKRD33B
chr2:46873926-46895917	-0.446	5.99917e-06	0.0018166	0.0181991	1.07184	1.1995	4	cg01203286, cg06576512, cg09399716, cg22587600	-
chr8:23656074-23656074	-0.392	6.06711e-06	0.00183253	0.0182602	-0.744056	-0.608286	1	cg23288838	-
chr17:25879003-25879003	-0.359	6.08689e-06	0.00183253	0.0182779	-0.229456	-0.0673295	1	cg17456644	KSR1
chr6:138189304-138200679	-0.511	6.09601e-06	0.00183253	0.018286	0.826037	0.917457	10	cg01981433, cg08919597, cg11812071, cg12200164, cg19813135, cg19862242, cg22014112, cg25934495, cg25971086, cg27031112	TNFAIP3, LOC100130476
chr8:126285443-126285443	-0.437	6.10603e-06	0.00183253	0.018295	-0.672883	-0.40917	1	cg16296417	NSMCE2
chr16:82226584-82226584	-0.458	6.1382e-06	0.00183696	0.0183236	-3.47211	-3.10867	1	cg16534399	-
chr16:2041512-2050971	-0.343	6.14801e-06	0.00183696	0.0183323	0.423643	0.485928	9	cg05258294, cg05264908, cg05915293, cg06459921, cg07099827, cg08148697, cg10022722, cg10113069, cg27028760	NOXO1, GFER, SYNGR3, ZNF598
chr3:45058178-45066832	-0.372	6.2372e-06	0.0018595	0.018411	1.9749	2.06735	4	cg02235659, cg03194226, cg07218081, cg16859511	EXOSC7, CLEC3B
chr11:842764-848044	-0.502	6.27925e-06	0.00186791	0.0184479	-2.71641	-2.60252	15	cg01636582, cg04552852, cg06179011, cg07269682, cg07691484, cg08639843, cg12464638, cg12731773, cg12776156, cg13104938, cg14444703, cg19303748, cg19386379, cg23983436, cg26071135	POLR2L, CD151, TSPAN4
chr1:208326650-208333467	0.39	6.29842e-06	0.00186949	0.0184646	1.85633	1.68887	2	cg03959945, cg17827017	PLXNA2
chr2:153322823-153322823	-0.507	6.34491e-06	0.00187917	0.0185051	2.97286	3.18385	1	cg24749089	FMNL2
chr1:246955186-246959275	-0.281	6.3922e-06	0.00188903	0.018546	1.48754	1.57631	3	cg01932688, cg09113505, cg13432253	LINC01341
chr18:77255783-77255783	-0.5	6.45514e-06	0.00189959	0.0186002	4.83186	5.17601	1	cg21089065	NFATC1
chr1:28585395-28585612	-0.498	6.45606e-06	0.00189959	0.018601	-1.70259	-1.57977	2	cg02737621, cg06754224	SESN2
chr6:167104601-167104601	-0.424	6.48526e-06	0.00190403	0.018626	0.0426299	0.282485	1	cg00267142	RPS6KA2
chr1:17516535-17520718	-0.311	6.52402e-06	0.00190967	0.018659	1.2089	1.34348	3	cg08877463, cg08912666, cg16563569	-
chr10:70805603-70805603	-0.466	6.53274e-06	0.00190967	0.0186665	-2.77851	-2.37074	1	cg02492279	-
chr6:140392531-140400137	-0.29	6.58854e-06	0.00192182	0.0187138	1.81436	1.91444	2	cg00081417, cg22834924	LOC100507477
chr10:123493091-123493091	-0.367	6.66574e-06	0.00194015	0.0187788	0.0208474	0.216856	1	cg25724837	ATE1
chr15:74215283-74221840	-0.429	6.69938e-06	0.00194575	0.0188069	-2.08439	-1.99405	14	cg00071887, cg00527825, cg01349856, cg02812767, cg03682712, cg06283368, cg08372668, cg19036075, cg19087463, cg19257102, cg22242148, cg23484268, cg24168641, cg25738958	LOXL1-AS1, LOXL1
chr11:33744567-33745399	-0.496	6.77853e-06	0.00196451	0.0188728	0.0437921	0.192024	4	cg04188351, cg07440264, cg08608126, cg15382933	CD59
chr7:127663097-127668506	-0.348	6.81503e-06	0.00197086	0.018903	0.176891	0.346903	2	cg04503093, cg21579556	LRRC4, SND1
chr2:206572056-206572056	-0.493	6.90511e-06	0.00199264	0.0189771	-1.42728	-1.15325	1	cg09343667	NRP2
chr5:154214618-154214618	-0.504	6.93386e-06	0.00199667	0.0190006	0.727578	0.950729	1	cg02379533	MIR378H, FAXDC2
chr4:1029410-1037905	-0.479	7.01951e-06	0.00201703	0.0190701	0.2224	0.338157	6	cg02524099, cg07627445, cg09680447, cg14378348, cg23839571, cg25792473	FGFRL1
chr8:27504520-27504520	-0.501	7.06028e-06	0.00202444	0.0191031	1.77047	2.35483	1	cg00839333	SCARA3
chr8:48637463-48651635	-0.507	7.07993e-06	0.00202578	0.0191189	-3.79278	-3.71988	15	cg00044505, cg02049210, cg04239843, cg06734962, cg14878812, cg16241714, cg17194240, cg18923221, cg20714528, cg21315018, cg22280940, cg23495695, cg24163242, cg25801976, ch.8.1073630F	CEBPD, SPIDR
chr1:213125950-213125950	-0.328	7.11911e-06	0.00203268	0.0191503	0.608737	0.792252	1	cg27177841	VASH2
chr17:72576122-72585012	-0.505	7.27676e-06	0.00206964	0.0192757	2.87714	2.94909	7	cg05101846, cg12311094, cg12315032, cg16010911, cg17754782, cg21293117, cg21828432	CD300LD, C17orf77
chr2:239344738-239357899	-0.45	7.28412e-06	0.00206964	0.0192815	2.18227	2.29846	3	cg04337651, cg16477879, cg19753877	ASB1
chr1:101313199-101313199	-0.436	7.29631e-06	0.00206964	0.0192911	-1.15666	-0.777356	1	cg26063904	-
chr2:231789465-231790813	-0.486	7.31956e-06	0.00206964	0.0193094	0.587672	0.672106	5	cg13531460, cg14254999, cg16382047, cg19827923, cg20287234	GPR55
chr4:187645059-187650301	-0.503	7.32517e-06	0.00206964	0.0193138	-3.52258	-3.44837	18	cg01244944, cg03736057, cg05321808, cg07777349, cg08317058, cg08874747, cg09681089, cg12769506, cg13427361, cg13618604, cg13658542, cg19428336, cg20274950, cg21784272, cg22180410, cg22501604, cg23271556, cg24410535	FAT1
chr4:3363509-3363509	-0.415	7.49726e-06	0.00211384	0.0194478	-0.00144354	0.115515	1	cg01008894	RGS12
chr4:1323433-1333663	-0.264	7.55769e-06	0.00212643	0.0194944	2.24102	2.32056	7	cg07748255, cg08219099, cg09010372, cg09856153, cg12382557, cg13050357, cg16172026	UVSSA, MAEA
chr1:110420044-110421382	-0.235	7.64188e-06	0.00214565	0.0195588	0.808788	0.894222	2	cg08846079, cg26337781	-
chr6:30846517-30848846	-0.309	7.65898e-06	0.00214599	0.0195719	0.70967	0.823346	5	cg06642647, cg14447703, cg16079541, cg21249595, cg25075776	MIR4640, DDR1
chr17:78593781-78593781	-0.332	7.69576e-06	0.00215183	0.0195998	1.48145	1.61428	1	cg04951638	RPTOR
chr12:54199801-54199801	0.495	7.72988e-06	0.00215691	0.0196257	3.46166	3.2875	1	cg09370877	-
chr9:132836335-132836335	-0.301	7.87605e-06	0.00218842	0.0197355	0.93489	1.05645	1	cg13577715	GPR107
chr5:77178418-77178418	-0.447	7.88264e-06	0.00218842	0.0197405	1.87491	2.17104	1	cg25381253	LOC101929154
chr19:50366240-50370380	-0.464	7.89142e-06	0.00218842	0.019747	0.13423	0.254184	3	cg04316126, cg07584631, cg25136622	PTOV1, MIR4749, PTOV1-AS2, PNKP, AKT1S1
chr2:74425934-74436960	-0.494	7.98298e-06	0.00220927	0.019815	-3.78216	-3.67517	5	cg07067904, cg07689503, cg11517045, cg24572019, ch.2.1685112F	MTHFD2, SLC4A5
chr17:74239328-74248466	-0.491	8.04206e-06	0.00221825	0.0198586	-0.480891	-0.246767	2	cg14755066, cg24166450	RNF157
chr12:132215387-132219529	-0.321	8.05098e-06	0.00221825	0.0198652	2.26216	2.37172	5	cg03782130, cg04345366, cg10454857, cg13327785, cg22743752	SFSWAP
chr6:80023165-80024403	-0.251	8.06467e-06	0.00221825	0.0198752	0.139735	0.263926	3	cg11751719, cg12151703, cg17715419	LCAL1
chr17:76588634-76588724	-0.449	8.1741e-06	0.00224377	0.0199552	-2.16738	-1.87826	2	cg05110391, cg24439686	-
chr9:136149908-136151958	-0.461	8.20893e-06	0.00224876	0.0199805	-1.04032	-0.900305	7	cg06818865, cg07241568, cg11879188, cg13506600, cg21160290, cg22535403, cg24267699	ABO
chr16:14494069-14494296	-0.361	8.26039e-06	0.00225828	0.0200178	1.0178	1.12189	2	cg03222101, cg04431346	-
chr13:30982826-30982971	-0.364	8.28686e-06	0.00226094	0.0200369	-2.36125	-2.17169	2	cg13830932, cg25936902	-
chr17:15821016-15824118	-0.419	8.30414e-06	0.00226109	0.0200493	-0.660773	-0.528522	4	cg04118102, cg11731596, cg16052975, cg22177503	-
chr12:124859683-124880173	-0.374	8.35217e-06	0.00226959	0.0200838	0.313168	0.429718	15	cg00765705, cg03821418, cg03905247, cg04930596, cg07241090, cg11050793, cg11074088, cg12157156, cg16337430, cg17387577, cg17825194, cg20352351, cg21626573, cg23021584, cg24975642	NCOR2
chr9:34994200-34994200	-0.43	8.39104e-06	0.00227557	0.0201117	0.545685	0.716065	1	cg14443182	DNAJB5-AS1, DNAJB5
chr7:73593138-73593138	-0.46	8.40938e-06	0.00227598	0.0201247	-3.37663	-3.11511	1	cg26311610	EIF4H
chr1:207038704-207039302	-0.298	8.50527e-06	0.00229732	0.0201929	0.446283	0.588735	3	cg01103730, cg17030628, cg23282674	IL20
chr1:230645569-230645569	-0.466	8.56291e-06	0.00230828	0.0202336	0.403356	0.783328	1	cg04279411	-
chr11:57261198-57265171	-0.437	8.58588e-06	0.00230986	0.0202498	1.40995	1.48349	3	cg04431596, cg09478995, cg11376147	SLC43A1
chr12:96839959-96839959	-0.43	8.61798e-06	0.00231388	0.0202723	-0.35839	-0.026091	1	cg16099687	-
chr5:38464319-38464319	-0.457	8.65751e-06	0.00231989	0.0203	0.993747	1.267	1	cg25625968	EGFLAM
chr14:100883459-100891947	-0.28	8.72435e-06	0.00233317	0.0203466	0.011425	0.15748	2	cg01647204, cg06867623	WDR25
chr8:49494173-49502967	-0.483	8.74785e-06	0.00233483	0.0203629	2.28844	2.41233	5	cg03137071, cg03167883, cg05514903, cg05689208, cg25538571	LOC101929268
chr1:113486135-113498382	-0.424	8.81674e-06	0.00234858	0.0204106	-1.25034	-1.10403	6	cg07423363, cg07967176, cg11717506, cg12551029, cg16251079, cg18383124	SLC16A1-AS1, SLC16A1
chr1:56840643-56840643	0.376	8.84516e-06	0.00235151	0.0204302	1.70929	1.37274	1	cg10181192	-
chr17:38599056-38601676	-0.501	8.86648e-06	0.00235254	0.0204449	-3.15997	-3.05347	8	cg00512374, cg02627216, cg09213124, cg09358481, cg11961138, cg15471812, cg17980404, cg18928737	IGFBP4
chr4:129491708-129491921	-0.463	8.90641e-06	0.00235851	0.0204723	-1.35591	-1.15338	2	cg04998379, cg18575452	-
chr7:43942533-43942533	-0.409	8.98919e-06	0.00237577	0.0205289	0.315465	0.638876	1	cg00956134	URGCP, URGCP-MRPS24
chr9:124291856-124291856	-0.451	9.09537e-06	0.00239914	0.0206009	1.56231	1.87465	1	cg14382719	-
chr11:32110187-32110323	-0.488	9.23979e-06	0.00243248	0.0206979	-0.541196	-0.44404	2	cg13562284, cg20529923	RCN1
chr17:47355215-47355215	-0.493	9.35796e-06	0.00245777	0.0207765	0.178706	0.427494	1	cg27059140	-
chr11:2908471-2922051	-0.395	9.37227e-06	0.00245777	0.020786	-0.0471164	0.100702	21	cg02462487, cg05752118, cg08222610, cg11399776, cg12240761, cg13485320, cg14449910, cg16129800, cg16346422, cg16587707, cg16873863, cg18419977, cg18458509, cg21019522, cg21599100, cg21853021, cg22040301, cg22680591, cg23190089, cg23335134, cg24033661	CDKN1C, SLC22A18AS, SLC22A18
chr2:192198841-192198841	-0.48	9.40945e-06	0.00246274	0.0208106	2.32994	2.55123	1	cg01410923	MYO1B
chr1:33607105-33613085	-0.298	9.44078e-06	0.00246616	0.0208312	1.32798	1.40376	5	cg01925469, cg03306027, cg15860924, cg20410537, cg24687747	TRIM62
chr5:142002248-142002248	-0.357	9.45946e-06	0.00246627	0.0208435	0.479611	0.700769	1	cg21619138	FGF1
chr11:72463673-72466113	-0.437	9.50218e-06	0.00247263	0.0208715	-0.277511	-0.162121	5	cg02119837, cg07330145, cg12598767, cg20513950, cg25466805	ARAP1, STARD10
chr12:90163145-90163145	-0.488	9.54083e-06	0.00247287	0.0208968	-1.72763	-1.51191	1	cg03618113	-
chr5:167634748-167634748	-0.275	9.54147e-06	0.00247287	0.0208972	-0.408027	-0.223096	1	cg15090161	TENM2
chr21:42212414-42217001	-0.376	9.55803e-06	0.00247287	0.0209081	-1.12901	-0.958752	3	cg02475236, cg08056957, cg14603539	DSCAM
chr11:93753348-93754390	-0.478	9.5794e-06	0.00247367	0.020922	-0.192677	0.0607425	6	cg05188948, cg05850431, cg17032161, cg17053060, cg18109485, cg27227042	HEPHL1
chr6:43958679-43968282	-0.304	9.75327e-06	0.00251376	0.0210346	0.82298	0.88567	6	cg02213045, cg14414911, cg16039071, cg19274606, cg23906612, cg24630373	LOC101929705, C6orf223
chr9:124048308-124051703	-0.444	9.81852e-06	0.0025227	0.0210765	-2.39138	-2.21266	2	cg13569051, cg14399183	GSN, GSN-AS1
chr2:224967286-224967286	-0.397	9.82594e-06	0.0025227	0.0210812	-0.078262	0.170012	1	cg01997884	-
chr2:241851343-241853101	-0.29	9.85328e-06	0.0025227	0.0210987	0.347651	0.481707	4	cg00090431, cg12079115, cg17396797, cg24980709	-
chr1:3626994-3632713	-0.343	9.8627e-06	0.0025227	0.0211047	0.211129	0.33147	3	cg02134594, cg16554148, cg17441982	TP73
chr9:132097931-132098311	-0.415	9.89562e-06	0.00252367	0.0211257	-1.83175	-1.6781	2	cg00118808, cg13693256	LINC01503
chr3:133920644-133920644	-0.434	9.90906e-06	0.00252367	0.0211343	0.498979	0.841745	1	cg12592179	RYK
chr7:148917905-148917905	-0.5	9.92255e-06	0.00252367	0.0211429	0.593171	0.788905	1	cg14690467	ZNF282
chr17:40064155-40066945	-0.412	9.94793e-06	0.00252537	0.021159	2.83642	2.95731	2	cg03950716, cg06956006	ACLY
chr12:19279516-19279516	0.449	9.98347e-06	0.0025267	0.0211815	4.06456	3.81811	1	cg14227056	PLEKHA5
chr1:32155667-32169274	-0.401	9.99775e-06	0.0025267	0.0211906	0.768335	0.868296	4	cg00160583, cg02989257, cg03537386, cg24488229	COL16A1
chr12:125102346-125110933	-0.419	1.00093e-05	0.0025267	0.0211979	1.17911	1.28641	5	cg05931542, cg08728495, cg15444167, cg22697821, cg23222604	-
chr5:67510756-67522532	-0.406	1.00543e-05	0.00252824	0.0212263	-1.31717	-1.24086	13	cg00067720, cg03331123, cg04252145, cg12663253, cg15021292, cg18104285, cg18344938, cg19358016, cg23036683, cg24041721, cg24883052, cg25664275, cg26076905	PIK3R1
chr6:24859863-24859863	-0.499	1.00549e-05	0.00252824	0.0212267	2.69732	2.97348	1	cg16313640	FAM65B
chr5:133890280-133914473	-0.268	1.00716e-05	0.00252824	0.0212371	-0.269557	-0.182083	6	cg05476182, cg06019726, cg07525804, cg16151960, cg26280911, cg27024654	JADE2
chr6:79309371-79309371	-0.403	1.0104e-05	0.00253168	0.0212575	1.41535	1.61459	1	cg14695378	-
chr7:17702198-17702198	-0.387	1.01533e-05	0.00253785	0.0212884	0.0589281	0.28519	1	cg23443190	-
chr6:158194541-158195158	-0.344	1.01662e-05	0.00253785	0.0212965	0.760679	0.855656	2	cg11924238, cg17938220	-
chr2:99072069-99075575	-0.425	1.02144e-05	0.00254516	0.0213266	0.440947	0.558201	2	cg14670266, cg22526076	INPP4A
chr19:1104586-1108566	-0.461	1.02391e-05	0.00254663	0.021342	-2.59825	-2.50572	7	cg01588546, cg04996588, cg11784697, cg14682345, cg16715692, cg22597120, cg24712567	POLR2E, GPX4, SBNO2
chr11:46264544-46270542	-0.434	1.02637e-05	0.00254805	0.0213573	-2.38916	-2.32376	7	cg01646019, cg04661747, cg10455321, cg11323439, cg11485154, cg17357797, cg21025113	-
chr4:173585926-173585926	0.303	1.04407e-05	0.00258723	0.0214665	-0.493307	-0.923691	1	cg18329797	LOC101928314, GALNTL6
chr2:10634174-10634174	-0.426	1.05784e-05	0.00261657	0.0215507	-0.1485	0.0529544	1	cg05146922	-
chr8:116452420-116452420	-0.496	1.06229e-05	0.00262101	0.0215777	2.36868	2.60101	1	cg03344332	TRPS1
chr13:97762289-97766320	-0.469	1.06352e-05	0.00262101	0.0215852	-2.18783	-2.04191	2	cg22508203, cg27423669	-
chr7:95060347-95064397	-0.462	1.06561e-05	0.00262137	0.0215978	-3.41706	-3.32554	6	cg04193422, cg07435894, cg14284257, cg22036160, cg23285573, cg24714709	PON2
chr11:66619964-66625106	-0.491	1.07368e-05	0.00263642	0.0216465	-1.60146	-1.55005	9	cg06431702, cg10329874, cg10959896, cg11614622, cg11862081, cg19836431, cg20358834, cg20381020, cg26870803	RCE1, LRFN4, PC, C11orf80
chr3:30684783-30684783	0.486	1.07885e-05	0.00264077	0.0216776	2.27731	2.01669	1	cg05450916	TGFBR2
chr1:33169558-33191153	-0.367	1.07936e-05	0.00264077	0.0216806	0.0446456	0.103132	8	cg02273797, cg04551500, cg07191012, cg09548241, cg09767675, cg10993459, cg12634957, cg15058557	SYNC
chr18:77139085-77139296	-0.494	1.08716e-05	0.00265383	0.0217273	-3.73602	-3.55743	2	cg15526954, cg22130205	ATP9B
chr3:187451818-187454477	-0.425	1.08862e-05	0.00265383	0.0217361	0.966505	1.09725	8	cg02376018, cg05663031, cg06070445, cg06164260, cg17394304, cg19198148, cg21739584, cg23655939	BCL6, LOC100131635
chr19:18682463-18686882	-0.497	1.09418e-05	0.00266257	0.0217692	-4.38195	-4.30383	7	cg00762326, cg10623439, cg19926776, cg21203925, cg24372325, cg24504912, cg25699533	UBA52, KXD1
chr6:155283982-155283982	-0.476	1.09908e-05	0.00266722	0.0217982	2.36875	2.66566	1	cg09227277	-
chr9:139261981-139268092	-0.453	1.10004e-05	0.00266722	0.0218039	0.80572	0.896532	3	cg02516189, cg13652841, cg13988014	GPSM1, DNLZ, CARD9, SNAPC4
chr2:43767347-43767347	-0.406	1.11024e-05	0.00268712	0.0218641	-1.14509	-0.761572	1	cg25938803	THADA
chr12:63179691-63179691	-0.484	1.11334e-05	0.0026898	0.0218823	-2.35974	-2.08143	1	cg03919488	PPM1H
chr2:42068527-42086889	-0.39	1.11867e-05	0.00269725	0.0219135	0.375781	0.459455	4	cg05210612, cg05932024, cg13711966, cg24742832	-
chr20:62727907-62727907	-0.46	1.12264e-05	0.00269725	0.0219367	2.35745	2.66276	1	cg03642690	OPRL1, NPBWR2
chr11:72980866-72983405	-0.48	1.12489e-05	0.00269725	0.0219498	1.51145	1.64035	6	cg02319094, cg03302897, cg04099543, cg09115116, cg21124714, cg26890621	P2RY6
chr1:1888282-1888447	-0.405	1.12594e-05	0.00269725	0.0219559	2.40726	2.57131	2	cg12665890, cg14165029	CFAP74
chr2:23668469-23668469	-0.437	1.12641e-05	0.00269725	0.0219587	1.20198	1.44556	1	cg25617519	KLHL29
chr14:51559758-51560488	-0.358	1.13038e-05	0.00270197	0.0219818	-1.07456	-0.994157	3	cg06134471, cg18106312, cg18712494	TRIM9
chr4:1981090-1986783	-0.233	1.14326e-05	0.00272662	0.0220563	1.79714	1.84695	8	cg08205686, cg09308801, cg10898127, cg13112524, cg15813427, cg16962412, cg22804418, cg26594620	SCARNA22, MIR943, NELFA, WHSC1
chr3:145969579-145970385	-0.313	1.14522e-05	0.00272662	0.0220676	1.57225	1.69735	4	cg00494556, cg07038342, cg12727940, cg24315815	PLSCR4
chr3:50677569-50689263	-0.426	1.14675e-05	0.00272662	0.0220764	2.82494	2.94198	3	cg09643027, cg18088773, cg22950982	MAPKAPK3
chr1:19393870-19414438	-0.494	1.15888e-05	0.00274671	0.0221459	1.57552	1.66571	7	cg02862467, cg12766383, cg14181528, cg17163404, cg21863016, cg22333259, cg25599739	UBR4
chr11:8862019-8862019	-0.35	1.15927e-05	0.00274671	0.0221481	-0.478951	-0.287376	1	cg14521421	ST5
chr7:150969275-150972574	-0.411	1.16406e-05	0.00275323	0.0221754	0.447832	0.549086	4	cg02596233, cg08445694, cg17690002, cg26061357	SMARCD3
chr1:32413203-32421131	-0.462	1.17373e-05	0.00277124	0.0222303	1.29418	1.43761	2	cg07915117, cg11721491	PTP4A2
chr8:59506823-59508474	-0.472	1.17735e-05	0.00277495	0.0222507	0.73426	0.891076	2	cg23914026, cg25874782	NSMAF
chr19:35800589-35800743	-0.242	1.18309e-05	0.00277765	0.0222831	1.43208	1.53514	2	cg02776658, cg22238209	MAG
chr22:35773089-35780926	-0.438	1.18365e-05	0.00277765	0.0222863	-3.35699	-3.24668	4	cg10357721, cg12151446, cg15724965, cg21686890	HMOX1
chr6:149885006-149885006	-0.441	1.18467e-05	0.00277765	0.022292	1.50521	1.73827	1	cg08677657	GINM1
chr17:9066686-9074365	-0.284	1.19187e-05	0.00278498	0.0223324	-0.552052	-0.399506	2	cg04862002, cg14182517	LOC101928266, NTN1
chr9:116362889-116372034	-0.353	1.19192e-05	0.00278498	0.0223326	1.59144	1.73529	2	cg13615136, cg13663116	RGS3
chr6:7731069-7731280	-0.338	1.19419e-05	0.00278548	0.0223454	-0.0911055	0.131266	2	cg23623251, cg26010756	BMP6
chr2:203130213-203140700	-0.492	1.19834e-05	0.00279034	0.0223685	-1.75173	-1.66152	9	cg00720723, cg02964602, cg03429512, cg04877802, cg09551645, cg18000924, cg24588278, cg25069420, cg26230390	SNORD70, NOP58
chr21:37833864-37842700	-0.331	1.20714e-05	0.00280599	0.0224175	2.00429	2.08419	3	cg08264376, cg14314369, cg16197879	CLDN14
chr16:67970865-67979792	-0.255	1.2131e-05	0.00281097	0.0224505	1.12235	1.18773	13	cg01489608, cg01817009, cg02564259, cg03400303, cg04582263, cg04630574, cg06134860, cg06655217, cg06839111, cg07207367, cg09495207, cg09581611, cg26924825	CTRL, PSMB10, PSKH1, LCAT, SLC12A4
chr17:26707476-26707476	-0.317	1.21387e-05	0.00281097	0.0224547	0.216335	0.464205	1	cg25356504	SARM1
chr11:61716830-61722666	-0.371	1.21553e-05	0.00281097	0.0224639	1.19186	1.22853	8	cg00367135, cg06068935, cg06573573, cg09317928, cg11562596, cg15456821, cg20584555, cg23584647	BEST1, FTH1
chr17:4245206-4245206	0.339	1.22353e-05	0.00282464	0.022508	0.207219	-0.0518927	1	cg21500092	UBE2G1
chr15:62599244-62599244	-0.405	1.22778e-05	0.00282508	0.0225314	-1.83862	-1.68382	1	cg10165783	MIR8067
chr1:27693193-27702308	-0.486	1.22938e-05	0.00282508	0.0225401	-1.2511	-1.18994	10	cg00730820, cg02107304, cg03201274, cg11163777, cg11529819, cg13082816, cg20775044, cg22501103, cg23299127, cg27223343	FCN3, CD164L2, MAP3K6
chr7:34191722-34197360	0.43	1.23117e-05	0.00282508	0.0225499	2.82931	2.66532	2	cg16113021, cg22856792	BMPER
chr7:2250274-2252773	-0.412	1.23209e-05	0.00282508	0.022555	3.03216	3.1678	3	cg01859191, cg10778517, cg12967413	MAD1L1
chr5:89806996-89815060	0.357	1.23601e-05	0.00282739	0.0225764	3.02152	2.84779	2	cg12907969, cg25391562	LYSMD3, POLR3G
chr16:66399929-66402367	-0.472	1.23728e-05	0.00282739	0.0225833	-0.91976	-0.760618	7	cg00044665, cg00401972, cg02078525, cg02223351, cg04891040, cg08872742, cg22319147	CDH5
chr1:22962032-22972401	-0.372	1.2424e-05	0.00283428	0.0226112	0.188421	0.247379	11	cg00136477, cg04522691, cg07109332, cg08710757, cg10916651, cg11393848, cg12775742, cg13168221, cg17097874, cg23676784, cg25995460	MIR6127, C1QA, C1QC, C1QB
chr5:172175721-172189374	-0.409	1.25306e-05	0.00285264	0.022669	2.80846	2.93819	5	cg01905967, cg14560022, cg25386676, cg26827966, cg27583996	LOC101928093, DUSP1
chr6:46923414-46924482	0.471	1.25467e-05	0.00285264	0.0226777	2.66341	2.51813	4	cg13355449, cg16096172, cg16366449, cg25323497	ADGRF5
chr1:41950817-41952221	-0.491	1.26064e-05	0.0028614	0.0227099	0.723698	0.879154	4	cg14978637, cg16736826, cg20700731, cg27438425	EDN2
chr14:64576663-64576663	-0.489	1.26404e-05	0.0028643	0.0227282	1.46183	1.73869	1	cg02886838	SYNE2
chr19:18920396-18920396	-0.419	1.27933e-05	0.00289409	0.02281	-1.01873	-0.753098	1	cg11299264	-
chr1:19217472-19217794	-0.483	1.28786e-05	0.00290851	0.0228554	0.768859	0.894594	2	cg12461099, cg12909523	MIR4695, MIR1290, ALDH4A1
chr8:22926554-22941370	-0.485	1.29457e-05	0.00291265	0.0228909	-3.55428	-3.47683	12	cg02008544, cg04338042, cg06781213, cg08907891, cg10700964, cg10854029, cg13126206, cg13462030, cg16861508, cg17190864, cg26653714, cg26918957	TNFRSF10B, LOC254896, LOC286059
chr17:72210669-72210927	-0.288	1.29625e-05	0.00291265	0.0228998	0.882273	0.980687	2	cg02632542, cg25422089	MGC16275, RPL38, TTYH2
chr5:132388457-132391949	0.343	1.29757e-05	0.00291265	0.0229068	-1.73502	-1.91395	2	cg10645426, cg25359292	HSPA4
chr2:206455430-206455430	-0.472	1.3016e-05	0.00291265	0.022928	2.17304	2.46145	1	cg01957712	PARD3B
chr19:33880790-33880790	-0.307	1.3023e-05	0.00291265	0.0229317	-0.47671	-0.316607	1	cg09479818	CEBPG, PEPD
chr1:44438411-44438411	-0.337	1.30387e-05	0.00291265	0.02294	1.55727	1.71827	1	cg00014900	DPH2, ATP6V0B, B4GALT2, IPO13
chr10:4925586-4925586	-0.484	1.30478e-05	0.00291265	0.0229448	2.09221	2.40968	1	cg25020073	AKR1C6P
chr9:118906252-118916493	-0.451	1.31953e-05	0.0029407	0.023022	-2.09326	-1.93577	6	cg02873524, cg08189448, cg08662074, cg13545495, cg14329189, cg14578895	PAPPA
chr2:37567721-37571687	-0.344	1.3394e-05	0.00298006	0.0231251	0.560946	0.639218	6	cg00881168, cg08240529, cg09386458, cg09839443, cg20265851, cg22629987	QPCT
chr13:100258753-100262973	-0.476	1.35222e-05	0.00299595	0.0231911	-3.69268	-3.61933	7	cg02168723, cg10972431, cg20863393, cg23862604, cg24980005, cg26867370, cg27435467	CLYBL
chr22:36560801-36563048	-0.441	1.35251e-05	0.00299595	0.0231925	1.52355	1.68966	3	cg00965578, cg01949403, cg06703343	APOL3
chr2:27938071-27946866	-0.442	1.35588e-05	0.00299595	0.0232098	1.65073	1.78868	2	cg12211557, cg18346576	LINC01460
chr5:142444988-142445604	-0.468	1.35728e-05	0.00299595	0.023217	1.88271	2.03417	2	cg00967294, cg00997251	ARHGAP26
chr22:44317517-44319359	-0.41	1.35763e-05	0.00299595	0.0232188	-2.75088	-2.66209	3	cg19628739, cg22563691, cg23653187	PNPLA3
chr11:11641324-11642360	-0.418	1.3662e-05	0.00300993	0.0232625	-1.75799	-1.58833	5	cg01079098, cg05197062, cg17074339, cg20967819, cg25451660	GALNT18
chr3:49200037-49203799	-0.487	1.3703e-05	0.00301406	0.0232834	-3.80633	-3.74422	7	cg02337062, cg10282524, cg11642501, cg18590502, cg19890469, cg24393498, cg27310486	LAMB2P1, KLHDC8B, CCDC71
chr2:28022223-28022223	-0.369	1.37469e-05	0.00301881	0.0233057	-0.373214	-0.121317	1	cg12510999	RBKS
chr1:154956222-154973402	-0.448	1.39091e-05	0.00304946	0.0233876	-2.18177	-2.1343	11	cg02632274, cg05817552, cg07140482, cg09867230, cg10445911, cg12756753, cg15575498, cg15627710, cg16986748, cg25593075, cg26833883	CKS1B, MIR4258, LENEP, SHC1, FLAD1, ZBTB7B
chr15:90171643-90171705	-0.242	1.40672e-05	0.00307912	0.0234668	0.522625	0.610332	3	cg05321275, cg11597157, cg26282505	TICRR, KIF7
chr12:131996019-131996019	-0.328	1.42632e-05	0.00311697	0.0235641	-0.55392	-0.303285	1	cg10851739	-
chr2:88485744-88491318	-0.429	1.43297e-05	0.00312289	0.0235969	0.992526	1.09349	2	cg09033577, cg18302933	THNSL2
chr11:68766027-68768879	-0.3	1.43365e-05	0.00312289	0.0236003	0.496028	0.621656	2	cg10349498, cg19768607	MRGPRF
chr17:57903544-57903544	-0.38	1.45709e-05	0.00316883	0.023715	0.941217	1.21841	1	cg24174557	VMP1
chr3:177063402-177066294	-0.314	1.46583e-05	0.00317355	0.0237575	-1.00835	-0.871302	2	cg00554341, cg22611980	-
chr19:42906601-42909519	-0.315	1.46597e-05	0.00317355	0.0237582	0.574812	0.644721	2	cg02647247, cg25741368	LOC101930071, LIPE, LIPE-AS1
chr6:15504030-15509388	-0.422	1.46831e-05	0.00317355	0.0237695	1.78354	1.86422	9	cg03129134, cg04738028, cg05701415, cg06382132, cg13027183, cg18188328, cg18569864, cg20052079, cg23850913	JARID2
chr11:12308645-12309622	-0.257	1.46866e-05	0.00317355	0.0237712	-0.902963	-0.763963	2	cg08043565, cg26158270	MICALCL
chr2:171439843-171439843	0.346	1.47155e-05	0.00317472	0.0237852	2.47737	2.16683	1	cg08977627	MYO3B
chr15:92574023-92574023	-0.433	1.47627e-05	0.00317981	0.023808	0.538512	0.927677	1	cg19685881	SLCO3A1
chr1:11713238-11714873	-0.347	1.48003e-05	0.00318285	0.0238262	-2.83108	-2.73546	10	cg00953777, cg05796704, cg07426195, cg11245657, cg17515155, cg19747992, cg22450927, cg25430671, cg26829322, cg27513495	FBXO44, FBXO2, FBXO6
chr12:125141606-125141606	-0.278	1.48775e-05	0.00318416	0.0238632	1.27034	1.36605	1	cg02807786	-
chr7:30844133-30844133	-0.331	1.48808e-05	0.00318416	0.0238648	0.592319	0.7545	1	cg13436110	FAM188B, INMT-FAM188B
chr2:25095040-25095040	-0.449	1.48808e-05	0.00318416	0.0238649	-0.304246	-0.0811228	1	cg11023668	ADCY3
chr6:52173014-52173014	0.48	1.49007e-05	0.00318416	0.0238744	0.57175	0.208154	1	cg01761966	-
chr4:26152723-26152723	-0.454	1.49412e-05	0.00318776	0.0238938	-1.26973	-0.967274	1	cg03002688	-
chr13:41053224-41055185	-0.287	1.50719e-05	0.00321058	0.0239561	2.53225	2.59089	5	cg08569979, cg11510891, cg13159985, cg13750802, cg20148389	LINC00598
chr8:22034771-22036412	-0.407	1.5201e-05	0.00323297	0.0240174	1.68073	1.78446	2	cg00920938, cg18544058	BMP1
chr7:5400758-5400985	-0.308	1.52375e-05	0.00323564	0.0240346	0.663563	0.777889	2	cg09828503, cg16028599	TNRC18
chr1:118150813-118150813	-0.471	1.52654e-05	0.00323648	0.0240478	-0.22587	0.00805004	1	cg23098693	LOC100996263, FAM46C
chr2:201118305-201118305	-0.344	1.53485e-05	0.00324901	0.0240869	0.857601	1.0708	1	cg19921286	-
chr5:55286352-55291172	-0.405	1.54154e-05	0.00325086	0.0241183	-3.19128	-3.12662	11	cg10850054, cg11163388, cg13576061, cg13648373, cg15219433, cg16375820, cg17977795, cg18022362, cg18700420, cg21950518, cg24729879	IL6ST, FLJ31104
chr4:30759285-30759432	-0.484	1.5427e-05	0.00325086	0.0241237	-1.82363	-1.64437	2	cg07562487, cg14369318	PCDH7
chr16:66613970-66615649	-0.369	1.54295e-05	0.00325086	0.0241248	2.26202	2.39194	2	cg02253978, cg27159096	CKLF-CMTM1, CMTM1, CMTM2
chr1:33924313-33933458	-0.212	1.5576e-05	0.00327661	0.0241932	-0.00383621	0.0764757	2	cg14713217, cg22855237	ZSCAN20
chr10:128947230-128947230	-0.339	1.5612e-05	0.00327907	0.0242099	1.57001	1.81829	1	cg14939821	DOCK1, FAM196A
chr19:8317932-8327065	-0.315	1.56415e-05	0.00328018	0.0242236	1.64396	1.72087	2	cg02887374, cg13393785	CERS4
chr1:16271449-16277545	-0.395	1.56804e-05	0.00328324	0.0242416	-0.44716	-0.360507	5	cg03515844, cg05399872, cg06640695, cg18147543, cg26334507	ZBTB17, SPEN
chr10:21790002-21805402	0.451	1.5798e-05	0.00330274	0.0242959	1.703	1.63757	20	cg01443922, cg02738256, cg03641958, cg03809954, cg04707519, cg04956801, cg05135499, cg05958910, cg06613783, cg06874403, cg10046401, cg11376341, cg16248287, cg19001021, cg19791727, cg20125920, cg25221168, cg25446329, cg26867545, cg27059598	CASC10, MIR1915, SKIDA1
chr22:24989175-25003854	-0.481	1.58836e-05	0.0033155	0.0243352	-2.2737	-2.19041	8	cg02875953, cg04077199, cg05513908, cg08808123, cg12444390, cg21712830, cg26486070, cg27200006	GGT1, LRRC75B
chr1:27320214-27320653	-0.482	1.6009e-05	0.00333181	0.0243926	-5.61353	-5.51136	4	cg01391538, cg05341567, cg06544141, cg11152454	TRNP1
chr19:4539943-4543487	-0.398	1.60111e-05	0.00333181	0.0243935	0.0631237	0.34786	5	cg03882382, cg08837884, cg14402591, cg17272620, cg24926276	PLIN5, LRG1, SEMA6B
chr1:198125222-198125635	0.362	1.62134e-05	0.00336872	0.0244854	-1.81087	-2.01525	2	cg03667871, cg04162566	NEK7
chr7:116331685-116354798	-0.388	1.63241e-05	0.0033865	0.0245353	2.39245	2.45376	4	cg02726729, cg06780875, cg22116492, cg24197567	MET
chr11:114165661-114165730	-0.441	1.63924e-05	0.00339545	0.024566	0.319454	0.491526	3	cg02094283, cg09632136, cg17004104	NNMT
chr2:97523823-97527074	-0.337	1.6454e-05	0.003403	0.0245936	-0.528058	-0.463407	15	cg02717339, cg03173367, cg05044706, cg10277175, cg10517096, cg11060194, cg11344744, cg12522144, cg15133824, cg16706496, cg17819119, cg18483322, cg20091689, cg20256403, cg23286353	SEMA4C, ANKRD39
chr7:56029683-56030303	-0.266	1.66901e-05	0.00344467	0.0246988	-0.0041196	0.0854342	2	cg01597149, cg03259126	MRPS17, GBAS
chr11:6501594-6502695	-0.46	1.67111e-05	0.00344467	0.0247081	-3.89194	-3.81841	8	cg02718124, cg07593177, cg07661923, cg11327054, cg16877606, cg23323388, cg24626003, cg25219333	ARFIP2, TRIM3, TIMM10B
chr6:30124214-30124804	-0.45	1.6732e-05	0.00344467	0.0247173	0.927264	1.04804	10	cg00550080, cg01614643, cg03769055, cg11079936, cg12251145, cg16912957, cg18420781, cg20362817, cg22118082, cg25981998	TRIM10, TRIM15, TRIM40
chr11:85826417-85827505	-0.442	1.68452e-05	0.00346107	0.0247673	-1.65424	-1.41797	2	cg04270489, ch.11.1835930F	-
chr7:150076360-150080842	-0.399	1.68629e-05	0.00346107	0.0247751	-1.68812	-1.62403	5	cg07999732, cg12242006, cg17020337, cg18155226, cg27219276	REPIN1, ZNF775
chr6:36319055-36326677	-0.452	1.69311e-05	0.0034698	0.0248051	3.13263	3.29916	2	cg03149958, cg18891604	ETV7
chr2:42648344-42651266	-0.368	1.70875e-05	0.00349295	0.0248735	0.638072	0.809366	3	cg03389926, cg07317846, cg25553824	-
chr3:9798824-9811714	-0.39	1.70958e-05	0.00349295	0.0248771	0.319069	0.372385	5	cg04695796, cg06730340, cg09511906, cg12684175, cg16943783	CAMK1, BRPF1, OGG1, TADA3
chr5:130578379-130578379	-0.458	1.71796e-05	0.00350036	0.0249136	3.11647	3.35681	1	cg16547869	-
chr9:117826025-117826025	-0.344	1.71839e-05	0.00350036	0.0249154	-1.30836	-1.10216	1	cg13781956	TNC
chr12:52881484-52890212	-0.364	1.72691e-05	0.00351242	0.0249524	0.315941	0.469983	4	cg01815626, cg04880990, cg05824973, cg16112157	KRT6A
chr17:76171794-76183084	-0.463	1.73451e-05	0.00352258	0.0249852	1.87034	1.95411	4	cg00715343, cg08115732, cg18767057, cg26206461	SYNGR2, TK1, AFMID, C17orf99
chr17:17414998-17418691	-0.378	1.74042e-05	0.00352926	0.0250107	1.36674	1.56903	2	cg23714707, cg25392325	PEMT
chr11:2163513-2168625	-0.434	1.74662e-05	0.00352941	0.0250373	-2.39317	-2.32587	9	cg02425416, cg04112019, cg05777976, cg10501065, cg12322132, cg14895961, cg19642877, cg20792294, cg21532432	IGF2, MIR483, INS-IGF2, IGF2-AS
chr1:7121245-7122639	-0.319	1.74797e-05	0.00352941	0.0250431	2.69185	2.79331	3	cg07364396, cg10115203, cg14083421	CAMTA1
chr19:54969151-54972426	-0.38	1.74833e-05	0.00352941	0.0250447	2.56547	2.63905	5	cg00591515, cg05655190, cg15441416, cg22318948, cg26011534	LENG8-AS1, LENG9, CDC42EP5, LENG8
chr10:125767421-125778039	0.394	1.75675e-05	0.0035387	0.0250807	3.76671	3.6811	7	cg02463137, cg02906874, cg05342655, cg08845023, cg14619806, cg22566508, cg23763836	CHST15
chr12:121427010-121443309	-0.428	1.75818e-05	0.0035387	0.0250868	-0.605288	-0.509667	3	cg20597484, cg25615068, ch.12.2515819F	C12orf43, HNF1A
chr17:26674270-26684730	-0.475	1.76296e-05	0.00354305	0.0251073	-3.35636	-3.26495	7	cg03352657, cg14572424, cg15247372, cg15792713, cg25953536, cg26774059, cg27520502	POLDIP2, MIR4723, SEBOX, VTN, TNFAIP1, TMEM199
chr7:39659550-39666811	-0.314	1.76884e-05	0.0035496	0.0251324	-1.96942	-1.90502	8	cg02433785, cg05166302, cg06985755, cg11031429, cg11621667, cg20842915, cg21159241, cg26124514	YAE1D1, RALA
chr1:21833476-21844799	-0.469	1.79367e-05	0.00359407	0.0252375	-2.22484	-2.13624	11	cg05364759, cg06035250, cg07162257, cg09801687, cg10487998, cg13377965, cg13554489, cg15827217, cg17015803, cg22154616, cg26936593	ALPL
chr16:89647782-89648534	-0.468	1.7985e-05	0.0035962	0.0252578	1.15488	1.30595	2	cg04080022, cg10225951	CPNE7
chr5:36655019-36655019	0.337	1.80006e-05	0.0035962	0.0252644	1.65562	1.44672	1	cg25144574	SLC1A3
chr12:116946354-116955993	-0.479	1.80368e-05	0.00359811	0.0252796	-1.27431	-1.09283	2	cg03307118, cg03396103	-
chr9:23683888-23683888	0.482	1.80716e-05	0.00359973	0.0252942	3.23889	3.03406	1	cg14462265	ELAVL2
chr1:117636534-117637084	-0.326	1.81738e-05	0.00361477	0.025337	1.69584	1.81001	3	cg19582647, cg19811108, cg25940485	MIR942, TTF2
chr6:33219335-33219654	-0.457	1.84415e-05	0.00366262	0.0254483	1.8075	1.95985	4	cg01101354, cg20595453, cg21571162, cg26987613	HCG25, VPS52
chr4:154710750-154710750	-0.485	1.8517e-05	0.00367222	0.0254795	-4.65117	-4.44767	1	cg04965141	SFRP2
chr12:3409733-3426471	-0.427	1.86546e-05	0.00369408	0.025536	0.743644	0.807	5	cg02755669, cg10518231, cg12929930, cg17020895, cg24799159	-
chr4:15428750-15429531	-0.458	1.88137e-05	0.00372012	0.0256011	3.5956	3.63871	4	cg00545229, cg05003411, cg06179228, cg14547240	C1QTNF7, LOC101929095
chr4:7137270-7137270	-0.345	1.89918e-05	0.00374984	0.0256735	-0.506201	-0.364015	1	cg04727357	-
chr1:41445888-41453012	-0.343	1.90535e-05	0.00375654	0.0256985	-0.391954	-0.285843	4	cg05705964, cg09256082, cg24141382, cg24669728	CTPS1
chr8:29413587-29413587	-0.283	1.91401e-05	0.00376479	0.0257335	-0.542847	-0.370671	1	cg20604028	-
chr9:114812406-114812406	-0.439	1.91578e-05	0.00376479	0.0257406	1.47311	1.7629	1	cg14308311	SUSD1
chr3:47887956-47891032	-0.218	1.9179e-05	0.00376479	0.0257491	1.56744	1.62736	8	cg00979307, cg01090930, cg05387404, cg05411186, cg06086785, cg14915620, cg15085006, cg20272733	MIR1226, DHX30, MAP4
chr2:71679841-71680637	-0.484	1.92267e-05	0.00376869	0.0257683	-3.56464	-3.47826	3	cg07161827, cg08972867, cg18186672	DYSF
chr4:189042690-189048567	-0.389	1.93379e-05	0.00378498	0.0258129	0.755769	0.869575	2	cg16823023, cg19540533	-
chr16:67666442-67666442	-0.25	1.94846e-05	0.00380819	0.0258715	-0.4705	-0.33599	1	cg05966228	CTCF
chr10:89418206-89419375	-0.378	1.95353e-05	0.00380823	0.0258916	-1.46304	-1.34259	6	cg10377144, cg13926569, cg17916473, cg24243914, cg25968799, cg26477576	PAPSS2
chr5:179050826-179051885	-0.47	1.95412e-05	0.00380823	0.025894	-2.01735	-1.93596	6	cg02570061, cg08324846, cg11517094, cg19723775, cg24635157, cg26811852	HNRNPH1
chr2:192353242-192353242	-0.294	1.95725e-05	0.00380883	0.0259064	-1.44495	-1.24969	1	cg01703780	-
chr19:984437-990398	-0.322	1.96274e-05	0.00381401	0.0259281	-1.82215	-1.68733	5	cg08502240, cg15200412, cg17881203, cg24216915, cg24789587	WDR18
chr11:62432788-62437975	-0.437	1.97207e-05	0.00382664	0.025965	0.403347	0.50136	7	cg02375832, cg02407746, cg09177194, cg17999820, cg23462726, cg26738040, cg27305510	C11orf98, LBHD1, METTL12, SNORA57, UBXN1, UQCC3
chr3:171500354-171500354	0.416	1.97571e-05	0.00382737	0.0259794	2.20884	1.85178	1	cg22314684	PLD1
chr6:35687457-35700382	-0.449	1.97995e-05	0.00382737	0.0259961	-2.50634	-2.42251	13	cg00052684, cg00610228, cg05741161, cg06937024, cg07485685, cg08915438, cg11845071, cg13719443, cg15929276, cg19226017, cg23416081, cg25114611, cg26868354	ARMC12, LOC285847, FKBP5
chr11:134213772-134216065	-0.316	1.98095e-05	0.00382737	0.026	1.44816	1.56967	3	cg00559845, cg06644638, cg26546912	GLB1L2
chr13:31422123-31430863	-0.377	1.99148e-05	0.00384029	0.0260414	1.16632	1.28565	2	cg08701998, cg20769856	-
chr6:170538981-170538981	-0.387	1.99332e-05	0.00384029	0.0260486	3.06482	3.21192	1	cg22045349	-
chr8:128342705-128342705	-0.327	1.99855e-05	0.00384487	0.0260691	-0.32075	-0.110837	1	cg14437045	CASC21, CASC8
chr11:45674702-45674702	-0.461	2.00319e-05	0.00384832	0.0260872	2.99876	3.20225	1	cg25169834	CHST1
chr14:102685399-102685729	-0.236	2.0275e-05	0.00388948	0.0261817	2.02902	2.0859	4	cg04138253, cg04313071, cg07156990, cg16091920	MOK, WDR20
chr4:12926002-12926002	0.474	2.03774e-05	0.00389752	0.0262213	3.01736	2.79434	1	cg13534095	-
chr5:172306099-172314133	-0.456	2.03868e-05	0.00389752	0.026225	1.97254	2.06583	3	cg10462778, cg16119483, cg21204530	ERGIC1
chr4:48431647-48431647	-0.361	2.04254e-05	0.00389752	0.0262398	2.09231	2.25627	1	cg07922521	SLAIN2
chr3:101660066-101660066	0.415	2.04323e-05	0.00389752	0.0262425	3.38439	3.14728	1	cg03538833	LOC152225
chr17:80882768-80884898	-0.265	2.05185e-05	0.00390603	0.0262756	2.45324	2.54476	5	cg00797490, cg08290756, cg13360609, cg15090119, cg16344850	TBCD
chr7:155794386-155794908	-0.326	2.05348e-05	0.00390603	0.0262819	1.1304	1.22449	3	cg12441038, cg15507449, cg27118231	-
chr1:161276204-161280266	-0.352	2.07173e-05	0.00393521	0.0263517	0.141	0.223365	3	cg00101227, cg00259886, cg13210580	MPZ, SDHC
chr1:201720358-201720358	-0.384	2.07861e-05	0.00394274	0.026378	0.291656	0.626899	1	cg14780255	NAV1, IPO9-AS1
chr11:4597246-4599997	-0.465	2.09764e-05	0.00397326	0.0264502	1.37732	1.45927	4	cg07850246, cg12865405, cg15845071, cg16497714	C11orf40, OR52I2
chr1:157938690-157938690	-0.448	2.11023e-05	0.00399055	0.0264977	2.46114	2.74266	1	cg26421805	-
chr7:22544011-22544011	-0.256	2.11268e-05	0.00399055	0.0265069	-0.196933	-0.0599391	1	cg11400524	STEAP1B
chr9:125146434-125146434	-0.469	2.11728e-05	0.00399161	0.0265242	3.3132	3.49229	1	cg14176942	PTGS1
chr17:26871676-26880729	-0.423	2.11915e-05	0.00399161	0.0265312	-0.220656	-0.143792	7	cg06452513, cg06872115, cg11881146, cg12118708, cg23688420, cg25445101, cg27607639	UNC119, FOXN1, PIGS
chr8:37820326-37822562	0.45	2.1257e-05	0.00399835	0.0265558	1.4303	1.19426	3	cg05182393, cg06118302, cg22275864	ADRB3
chr2:70366299-70369816	-0.401	2.15068e-05	0.00403971	0.026649	-2.51923	-2.42133	7	cg01613454, cg02039404, cg13652493, cg15408734, cg21488398, cg25907053, cg26474124	C2orf42
chr3:42630270-42630270	-0.286	2.16396e-05	0.00405903	0.0266983	-1.02415	-0.766256	1	cg04076286	SS18L2, SEC22C
chr9:139333582-139334807	-0.468	2.1701e-05	0.00406489	0.026721	-3.20558	-3.14189	7	cg07874283, cg12830299, cg13306784, cg14215689, cg14523131, cg14613607, cg15214069	SEC16A, INPP5E
chr3:23907271-23916688	-0.442	2.18012e-05	0.004078	0.026758	2.87158	2.99994	2	cg23496906, cg24346868	UBE2E1
chr17:73642404-73642628	-0.385	2.21416e-05	0.00413595	0.0268826	-0.308635	-0.112417	5	cg13420383, cg14691671, cg15335334, cg19468528, cg24869815	SMIM5, SMIM6, RECQL5
chr1:48191031-48194304	-0.453	2.22054e-05	0.00414214	0.0269059	-1.0446	-0.87535	2	cg03386595, cg25018801	-
chr9:139978293-139981582	-0.435	2.23226e-05	0.00415825	0.0269484	-3.77513	-3.66805	4	cg04193309, cg14395844, cg14557690, cg21193251	UAP1L1, MAN1B1-AS1, MAN1B1
chr1:224896204-224896204	-0.45	2.24693e-05	0.00417576	0.0270014	2.12483	2.48307	1	cg11526665	CNIH3
chr11:72968848-72974155	-0.46	2.24784e-05	0.00417576	0.0270047	1.98296	2.17998	3	cg04143120, cg09379935, cg15745401	P2RY6
chr13:24120094-24122685	-0.304	2.26893e-05	0.00420915	0.0270805	1.01319	1.15198	2	cg17935708, cg22730675	-
chr11:13689411-13690461	-0.473	2.28563e-05	0.00422508	0.0271401	-4.80131	-4.71888	8	cg02831587, cg03326059, cg05208423, cg09909671, cg14026971, cg19098768, cg23790345, cg24412501	FAR1
chr5:158636444-158639111	-0.362	2.28711e-05	0.00422508	0.0271454	-3.0351	-2.93319	7	cg03830680, cg06030535, cg06689816, cg09093783, cg18334142, cg19570781, cg26046435	RNF145
chr22:50451414-50461702	-0.278	2.28938e-05	0.00422508	0.0271535	1.09368	1.1534	5	cg01522296, cg12404590, cg15230907, cg16238419, cg16904666	IL17REL
chr8:8667411-8667411	-0.321	2.29003e-05	0.00422508	0.0271558	1.43647	1.60131	1	cg12618270	MFHAS1
chr19:17613063-17622340	-0.44	2.30871e-05	0.00424981	0.0272221	-1.28418	-1.22471	6	cg07680195, cg08220872, cg09479512, cg14531085, cg14733989, cg17932425	SLC27A1, PGLS
chr5:138853821-138862441	-0.406	2.30973e-05	0.00424981	0.0272257	-2.66369	-2.56837	6	cg04232128, cg04560810, cg07250462, cg16532438, cg16983159, cg23255964	TMEM173
chr11:75201685-75210723	-0.264	2.31342e-05	0.0042508	0.0272388	0.94498	1.0457	2	cg13567299, cg16874185	GDPD5
chr21:47404109-47404268	-0.352	2.36348e-05	0.00433081	0.0274144	2.09039	2.22865	4	cg05663064, cg06139893, cg11401293, cg24795748	LOC101928796, COL6A1
chr1:3620919-3623500	-0.374	2.36593e-05	0.00433081	0.0274229	0.593736	0.710903	6	cg03103850, cg05782471, cg06646112, cg13914636, cg25406408, cg26034538	TP73
chr1:155157194-155165346	-0.454	2.36779e-05	0.00433081	0.0274294	-1.73344	-1.66362	14	cg03055449, cg03425468, cg05778494, cg06420088, cg07945002, cg12678006, cg13804478, cg15434337, cg15699386, cg22072829, cg22500132, cg22531371, cg23256951, cg24512973	TRIM46, MUC1, MIR92B, THBS3
chr5:57702195-57702195	-0.381	2.36979e-05	0.00433081	0.0274363	0.146593	0.366759	1	cg25026755	-
chr11:126211099-126226766	-0.343	2.37385e-05	0.00433238	0.0274504	-2.46628	-2.37908	14	cg01234063, cg05522498, cg06490744, cg06613012, cg08203715, cg09694921, cg12897901, cg13956924, cg15375883, cg17149644, cg18280382, cg19008371, cg25604067, cg26543072	DCPS, ST3GAL4, ST3GAL4-AS1
chr22:25201139-25202552	-0.462	2.3841e-05	0.0043452	0.027486	-3.74074	-3.674	9	cg00889945, cg01984322, cg07303801, cg09097345, cg10980759, cg12644625, cg13220357, cg16155122, cg23801544	SGSM1
chr1:235147744-235147744	-0.372	2.38837e-05	0.00434713	0.0275008	0.144745	0.521051	1	cg03518729	-
chr11:124056323-124064793	-0.352	2.40497e-05	0.00437145	0.027558	1.92813	2.04327	2	cg12393108, cg16955318	-
chr2:99553642-99553830	0.373	2.41547e-05	0.00438463	0.0275941	-1.82472	-1.996	2	cg03171465, cg09236434	KIAA1211L
chr14:77588860-77591038	0.436	2.42413e-05	0.00438849	0.0276237	0.87212	0.573153	2	cg05937046, cg12094892	ZDHHC22, CIPC
chr10:50231850-50231850	-0.452	2.42632e-05	0.00438849	0.0276312	-0.18354	0.242938	1	cg27141751	VSTM4
chr1:9145034-9154254	-0.391	2.42734e-05	0.00438849	0.0276347	-1.09488	-0.904466	3	cg14565651, cg16553238, cg17952939	-
chr16:52480264-52480264	-0.283	2.43309e-05	0.004393	0.0276543	-0.935625	-0.715924	1	cg01200905	TOX3
chr17:1412950-1412950	-0.267	2.44214e-05	0.00440345	0.0276852	-1.29036	-1.10878	1	cg07185664	PITPNA-AS1, INPP5K, PITPNA
chr15:91126012-91126012	-0.403	2.45176e-05	0.00441489	0.0277179	-0.383633	-0.215756	1	cg15029935	CRTC3
chr9:123688745-123691163	-0.472	2.45589e-05	0.00441646	0.0277319	-1.33609	-1.24843	4	cg00246817, cg14064762, cg21152671, cg21241889	TRAF1
chr8:41507937-41511175	-0.386	2.46322e-05	0.00442375	0.0277567	-0.334943	-0.238732	5	cg07161603, cg20677018, cg21289397, cg24739382, cg25670429	NKX6-3, MIR486-1, MIR486-2, ANK1
chr7:6677606-6691949	-0.303	2.48063e-05	0.00444743	0.0278155	0.90736	0.972431	5	cg08931752, cg11026987, cg12020543, cg21383341, cg24862131	ZNF316
chr3:195623338-195623792	-0.43	2.483e-05	0.00444743	0.0278235	-2.23318	-2.06013	2	cg00651401, cg23548201	TNK2
chr17:79480594-79491582	-0.419	2.49602e-05	0.00446372	0.0278672	-1.61747	-1.54375	13	cg01881939, cg02010342, cg02683408, cg09201238, cg09601800, cg12296532, cg14316944, cg15378486, cg19419581, cg20335959, cg23948811, cg25256099, cg25851803	FSCN2, ACTG1
chr16:24850292-24856162	-0.461	2.4987e-05	0.00446372	0.0278762	0.120299	0.321815	3	cg01109535, cg04399565, cg06505273	SLC5A11
chr17:36571637-36577900	-0.455	2.51147e-05	0.00446944	0.0279189	-1.63406	-1.5667	6	cg04817238, cg05322217, cg07036914, cg12361262, cg13057055, cg24113950	SOCS7, ARHGAP23
chr21:37528768-37531890	-0.394	2.51432e-05	0.00446944	0.0279284	-2.03381	-1.88261	3	cg02976054, cg03239638, cg05260077	CBR3, CBR3-AS1, DOPEY2
chr1:153065613-153065613	-0.47	2.51457e-05	0.00446944	0.0279293	2.40599	2.59454	1	cg27631593	SPRR2E
chr14:104184551-104193079	-0.333	2.51514e-05	0.00446944	0.0279312	2.80857	2.89646	9	cg00690554, cg01720920, cg01849466, cg04117455, cg10745988, cg10898258, cg18994566, cg21077245, cg25089587	XRCC3, ZFYVE21, PPP1R13B
chr22:21315843-21319894	-0.462	2.51857e-05	0.00446965	0.0279426	-1.82162	-1.74164	5	cg07331806, cg07960806, cg16590005, cg16903811, cg19907315	CRKL, LOC101928891, AIFM3
chr6:111880530-111895086	-0.433	2.52429e-05	0.00447393	0.0279616	-0.69093	-0.549124	11	cg00590039, cg01520105, cg03270395, cg05423393, cg06499213, cg15931839, cg16704530, cg21044968, cg24634333, cg25282285, cg26379258	TRAF3IP2-AS1, TRAF3IP2
chr1:44114346-44114355	-0.412	2.54105e-05	0.00449772	0.0280173	-0.631603	-0.239771	2	cg10958452, cg17737314	KDM4A
chr16:11706435-11707685	-0.418	2.55057e-05	0.00450849	0.0280488	-1.59886	-1.37172	2	cg09662852, cg27097542	-
chr1:45241175-45252019	-0.466	2.55381e-05	0.00450849	0.0280594	-3.52492	-3.47774	15	cg00280609, cg00367463, cg03043406, cg03533141, cg04108939, cg04886703, cg07550267, cg09266468, cg10431481, cg15502465, cg15714196, cg22023046, cg22160000, cg22224313, cg26561342	RPS8, SNORD55, SNORD46, SNORD38A, SNORD38B, BEST4, KIF2C
chr19:40909817-40927367	-0.457	2.55786e-05	0.00450974	0.0280728	-1.59107	-1.5331	13	cg01272058, cg01447828, cg02620189, cg03251852, cg04664179, cg04842657, cg06653635, cg07371122, cg15007391, cg15393221, cg19790568, cg24059164, cg26200585	SERTAD1, PRX
chr14:73926538-73927547	-0.371	2.56741e-05	0.00451847	0.0281042	1.95558	2.1252	2	cg01582648, cg10741418	LOC101928143, NUMB
chr11:61395464-61395464	-0.315	2.57284e-05	0.00451847	0.0281221	-0.72697	-0.595085	1	cg09633579	RPLP0P2
chr1:226300601-226308960	-0.346	2.57284e-05	0.00451847	0.0281221	1.21341	1.27356	7	cg00609227, cg02770835, cg05704832, cg06437922, cg14522302, cg15260921, cg22489204	-
chr3:24279519-24284272	-0.432	2.59103e-05	0.00454449	0.0281817	1.98003	2.13059	2	cg01190276, cg18784113	THRB
chr1:150582344-150582344	-0.383	2.60093e-05	0.00455595	0.028214	0.125061	0.244723	1	cg20946037	-
chr8:10529811-10536539	-0.332	2.6544e-05	0.00464359	0.028387	1.40266	1.49793	3	cg00870242, cg01384495, cg23424800	MIR4286, C8orf74
chr4:906077-908414	-0.263	2.65868e-05	0.00464505	0.0284007	1.15366	1.22338	5	cg02746748, cg03286735, cg09237302, cg12601576, cg20177485	GAK
chr19:47134906-47134906	-0.42	2.67814e-05	0.00467247	0.028463	0.0368625	0.267907	1	cg18467978	PTGIR, GNG8
chr5:5340467-5340467	-0.402	2.68568e-05	0.00467247	0.0284871	0.658333	0.847817	1	cg26620242	-
chr11:71146211-71146211	-0.385	2.68787e-05	0.00467247	0.0284941	2.92959	3.1244	1	cg13043300	DHCR7
chr14:23066984-23071628	-0.45	2.69151e-05	0.00467247	0.0285057	-3.24487	-3.17405	10	cg00679716, cg09878415, cg12153785, cg13692765, cg16014422, cg18131870, cg21027148, cg22785750, cg22792063, cg26394737	DAD1, ABHD4
chr17:54857718-54872400	-0.386	2.69167e-05	0.00467247	0.0285062	-0.328377	-0.216227	3	cg15601264, cg22353429, cg25112643	C17orf67
chr5:57069-57069	-0.413	2.69699e-05	0.00467569	0.0285231	-0.532496	-0.228203	1	cg15885430	-
chr12:6234257-6234257	-0.295	2.72602e-05	0.00471997	0.028615	-1.76958	-1.58702	1	cg24427724	VWF
chr4:89202819-89204074	0.457	2.7311e-05	0.0047227	0.028631	1.47668	1.2692	2	cg00086710, cg23083074	PPM1K, LOC105369192
chr5:134783581-134786596	-0.299	2.74122e-05	0.00473415	0.0286629	1.87423	1.94244	4	cg09875213, cg13577149, cg24543759, cg26353903	DCANP1, TIFAB
chr8:145045235-145048278	-0.384	2.7484e-05	0.00474048	0.0286854	0.43446	0.522823	6	cg03792042, cg13527203, cg14144352, cg15183991, cg16720947, cg26549595	PARP10, PLEC
chr18:61441546-61443038	0.429	2.75522e-05	0.00474618	0.0287068	3.06778	2.90368	3	cg01568736, cg17251713, cg24349668	SERPINB7
chr14:53822791-53822791	-0.469	2.7618e-05	0.00475146	0.0287274	1.7903	2.10488	1	cg14288335	-
chr1:115722330-115732999	-0.449	2.77298e-05	0.00476257	0.0287623	1.57397	1.7604	3	cg23981702, cg24610044, cg25747670	-
chr4:57653406-57653406	-0.269	2.77531e-05	0.00476257	0.0287695	-1.21587	-1.06458	1	cg26258437	-
chr1:22265174-22270751	-0.359	2.7857e-05	0.00477207	0.0288019	1.80941	1.93888	2	cg01794853, cg11345909	HSPG2
chr7:4823655-4824506	-0.343	2.78792e-05	0.00477207	0.0288088	3.21799	3.34075	3	cg14899164, cg24394414, cg27024852	MIR4656, AP5Z1
chr2:173326947-173337636	-0.379	2.80364e-05	0.00479291	0.0288575	0.00396975	0.0682703	5	cg06002066, cg07466807, cg14512870, cg17822269, cg24530074	ITGA6
chr2:240866924-240876920	-0.327	2.81423e-05	0.00480494	0.0288902	1.29174	1.38753	7	cg00248242, cg01813672, cg14113035, cg19093890, cg20598190, cg22116328, cg23227462	MIR4786, NDUFA10
chr11:46256065-46260204	-0.448	2.82869e-05	0.00482352	0.0289348	-0.982974	-0.869066	3	cg16533838, cg26296119, cg27609217	-
chr4:146729164-146729164	-0.446	2.8386e-05	0.00483431	0.0289652	1.3023	1.56777	1	cg15029037	ZNF827
chr15:72978361-72978625	-0.463	2.84401e-05	0.00483743	0.0289818	-5.85038	-5.73265	4	cg05013483, cg19107817, cg20354502, cg21965820	HIGD2B, BBS4
chr14:73075591-73083724	-0.466	2.86416e-05	0.00486019	0.0290434	2.40749	2.53641	2	cg09266144, cg15920561	DPF3
chr2:202896898-202900063	-0.47	2.8673e-05	0.00486019	0.0290529	-3.76578	-3.70491	11	cg00857907, cg03691735, cg05455409, cg08077337, cg11947509, cg16608617, cg18572219, cg20732105, cg23246885, cg24745633, cg25344964	FZD7
chr3:15311021-15311269	-0.437	2.87082e-05	0.00486019	0.0290636	-2.20125	-2.01642	4	cg03495084, cg07078958, cg08003402, cg24170085	SH3BP5-AS1, SH3BP5
chr14:91701304-91716835	-0.461	2.87179e-05	0.00486019	0.0290666	-0.967857	-0.785723	6	cg05875421, cg07063068, cg07452776, cg10814005, cg13262513, cg25090315	GPR68, C14orf159
chr18:74691269-74692116	-0.438	2.87946e-05	0.0048639	0.0290899	2.30185	2.42213	3	cg00706570, cg15352683, cg25916714	ZNF236, MBP
chr16:1575979-1584516	-0.474	2.88118e-05	0.0048639	0.0290951	1.11172	1.22723	14	cg00463982, cg01042641, cg01994902, cg02102832, cg06602086, cg07639376, cg07857040, cg08296037, cg08669954, cg09546272, cg10465839, cg11375102, cg17706173, cg27316811	TMEM204, IFT140
chr1:201470467-201479959	-0.425	2.88527e-05	0.00486437	0.0291076	-1.77825	-1.6828	15	cg00540544, cg01104549, cg04772818, cg10482632, cg11145461, cg13207467, cg13554744, cg13561226, cg16357582, cg18139641, cg18342253, cg19099833, cg22942576, cg24155190, cg25018049	RPS10P7, CSRP1
chr17:1658686-1686737	-0.446	2.88866e-05	0.00486437	0.0291178	1.08701	1.21674	15	cg06940127, cg07438421, cg08838752, cg09940188, cg11692409, cg16616918, cg17181019, cg18403478, cg22234345, cg22242539, cg22513955, cg23679982, cg24214470, cg25158320, cg27102649	SERPINF1, SERPINF2, SMYD4
chr17:25867613-25867613	-0.462	2.89458e-05	0.00486827	0.0291358	-3.37762	-3.14637	1	cg12249234	KSR1
chr20:57223269-57223269	-0.436	2.90158e-05	0.00486865	0.0291569	3.35754	3.5049	1	cg01433955	STX16, STX16-NPEPL1
chr11:95889454-95889454	-0.463	2.90264e-05	0.00486865	0.0291601	-0.489789	-0.260437	1	cg15521790	MAML2
chr1:156867080-156867080	-0.324	2.90562e-05	0.00486865	0.0291691	0.336741	0.571693	1	cg09026722	PEAR1
chr7:134463017-134464295	-0.395	2.91093e-05	0.0048715	0.0291852	2.12234	2.2335	4	cg03362840, cg11425149, cg15709214, cg26816748	CALD1
chr22:19930177-19937277	-0.451	2.92101e-05	0.00487961	0.0292155	0.169488	0.301866	4	cg00107488, cg07194846, cg08289189, cg16834011	COMT, TXNRD2
chr12:3280014-3280014	-0.352	2.923e-05	0.00487961	0.0292215	0.148549	0.396978	1	cg07303577	TSPAN9
chr19:1940184-1950427	-0.456	2.92915e-05	0.00488383	0.0292399	-0.50516	-0.43074	14	cg01335597, cg01573162, cg02262775, cg04414542, cg08184586, cg09881240, cg10898923, cg13434278, cg23479458, cg25246158, cg25902666, cg27000503, cg27327307, cg27585074	CSNK1G2-AS1, CSNK1G2
chr15:69447132-69447132	-0.472	2.9449e-05	0.00489191	0.0292871	-1.72423	-1.33618	1	cg07286682	GLCE, MIR548H4
chr17:43189622-43196221	-0.254	2.94781e-05	0.00489191	0.0292958	2.14007	2.19638	4	cg14275281, cg14578500, cg14633020, cg18063493	MIR6784, NMT1, PLCD3
chr1:1078147-1080611	-0.298	2.95029e-05	0.00489191	0.0293033	-0.623907	-0.514563	6	cg12658052, cg15207968, cg23259694, cg24158844, cg25340711, cg25772221	LINC01342
chr5:176874324-176875120	-0.358	2.95296e-05	0.00489191	0.0293112	-3.09181	-2.92924	3	cg06677913, cg10208457, cg14098951	GRK6, PRR7-AS1, PRR7, DBN1
chr1:21044031-21059268	-0.455	2.95825e-05	0.00489191	0.029327	-3.63241	-3.57677	20	cg01010870, cg01054622, cg01066954, cg02097443, cg03472655, cg04123845, cg04902671, cg05356564, cg05704196, cg08890418, cg15613048, cg18864674, cg20794273, cg21184320, cg21382923, cg22527425, cg23677039, cg23841903, cg25277868, cg26840598	KIF17, SH2D5, HP1BP3
chr1:68759259-68759259	-0.317	2.9585e-05	0.00489191	0.0293278	-2.73479	-2.58603	1	cg13844049	-
chr7:4764941-4768247	-0.452	2.95935e-05	0.00489191	0.0293303	1.64254	1.71541	5	cg07424889, cg12434134, cg14582057, cg18279776, cg20349812	FOXK1
chr8:644878-652403	-0.325	2.97216e-05	0.00490603	0.0293684	4.07327	4.1493	4	cg05871582, cg07417857, cg25230043, cg25616992	ERICH1
chr17:39780836-39780836	-0.346	2.97516e-05	0.00490603	0.0293773	-0.892677	-0.778395	1	cg19003337	KRT42P, KRT17
chr1:87691781-87691781	-0.472	2.98296e-05	0.00490807	0.0294005	1.09169	1.3506	1	cg10244503	LOC101927844
chr9:89649348-89649348	-0.335	2.98366e-05	0.00490807	0.0294025	1.39342	1.55352	1	cg14286546	LOC440173
chr8:49386261-49386261	-0.473	2.99029e-05	0.004913	0.0294222	1.4859	1.96709	1	cg14823201	-
chr6:33757653-33762594	-0.331	3.01447e-05	0.00494669	0.0294935	0.821653	0.907402	2	cg00409245, cg07519485	LEMD2, MLN
chr5:125706443-125706443	0.301	3.06347e-05	0.00501778	0.0296369	1.61313	1.34239	1	cg03594790	GRAMD3
chr20:48601423-48601423	-0.427	3.06522e-05	0.00501778	0.029642	2.28743	2.49882	1	cg21840948	SNAI1
chr11:123324834-123325084	-0.307	3.07396e-05	0.005026	0.0296674	-1.23124	-0.988271	2	cg04681489, cg11596902	-
chr2:192067742-192067742	-0.461	3.08302e-05	0.00502979	0.0296936	-2.66453	-2.3919	1	cg06758448	-
chr17:17727281-17741631	-0.373	3.08373e-05	0.00502979	0.0296957	-2.36213	-2.26491	12	cg05666074, cg05810949, cg06261007, cg08129017, cg14442061, cg14808739, cg16657453, cg16928487, cg21099776, cg21652344, cg23159296, cg26588076	SREBF1, TOM1L2
chr17:66596999-66598067	-0.43	3.11622e-05	0.00506956	0.0297895	-4.48356	-4.39955	6	cg01036409, cg01697732, cg11058154, cg13591701, cg15761609, cg20250080	FAM20A
chr9:37420996-37420996	-0.467	3.11859e-05	0.00506956	0.0297963	2.18667	2.43765	1	cg01650612	GRHPR
chr6:1598558-1598558	-0.453	3.11937e-05	0.00506956	0.0297985	1.40996	1.65549	1	cg22300566	FOXCUT
chr17:27359875-27370117	-0.372	3.12464e-05	0.00507202	0.0298137	-0.241825	-0.185791	7	cg00016913, cg02463253, cg03597174, cg10335736, cg17751776, cg22968401, cg23047236	PIPOX
chr19:44270892-44281665	-0.438	3.14449e-05	0.00508943	0.0298705	-0.0671881	-0.0120248	6	cg03731131, cg07756483, cg10767665, cg11624345, cg26504422, cg26960896	KCNN4
chr7:123484898-123484985	-0.342	3.14677e-05	0.00508943	0.029877	-0.657041	-0.45002	2	cg00422716, cg15560337	HYAL4
chr12:50523625-50527085	-0.455	3.1491e-05	0.00508943	0.0298837	0.134558	0.3144	2	cg09918394, ch.12.1019410F	COX14, CERS5
chr7:1232088-1232088	-0.339	3.15702e-05	0.00508943	0.0299063	-1.83077	-1.6357	1	cg06604467	-
chr19:12889086-12890029	-0.431	3.15792e-05	0.00508943	0.0299088	-3.98298	-3.87154	3	cg14895945, cg19821297, cg21482403	MIR5684, HOOK2
chr5:34732408-34749940	0.339	3.16148e-05	0.00508943	0.029919	1.28232	1.09464	4	cg12427317, cg13400769, cg14854112, cg26352006	RAI14
chr10:3446995-3448994	-0.385	3.16174e-05	0.00508943	0.0299197	3.13563	3.214	3	cg05131771, cg07117402, cg08177731	LOC105376360
chr19:8274890-8278234	0.294	3.16957e-05	0.00509091	0.029942	-1.39528	-1.53308	2	cg06088623, cg26609894	CERS4
chr6:41529888-41529932	-0.199	3.1702e-05	0.00509091	0.0299438	0.975788	1.05244	2	cg07560287, cg10719970	FOXP4
chr16:87481957-87492071	-0.268	3.18759e-05	0.00511275	0.0299931	2.09481	2.13919	3	cg02660643, cg07474266, cg08989214	ZCCHC14
chr11:107992290-107993467	0.444	3.21998e-05	0.00515857	0.0300845	-0.579294	-0.75218	3	cg04180462, cg04873221, cg24079790	ACAT1
chr16:88817001-88822883	-0.356	3.22529e-05	0.00516096	0.0300994	1.11303	1.26999	7	cg02190597, cg03895784, cg07318627, cg08193132, cg09054528, cg09786329, cg16651953	LOC339059, PIEZO1, LOC100289580
chr10:116444240-116444463	-0.435	3.25243e-05	0.00519823	0.0301754	-1.67528	-1.58383	4	cg01185921, cg04508114, cg10792915, cg12614090	ABLIM1
chr8:32290932-32290932	-0.423	3.28166e-05	0.00523723	0.0302568	2.2411	2.46136	1	cg27133711	NRG1-IT3, NRG1
chr17:79817963-79829189	-0.451	3.28459e-05	0.00523723	0.0302649	-2.56069	-2.48579	18	cg01441593, cg04050119, cg04825705, cg05271255, cg06446895, cg06457408, cg07208908, cg10236857, cg11326429, cg11499772, cg11656992, cg14410799, cg16452329, cg17614750, cg19716930, cg23918047, cg25141766, cg26074051	ARHGDIA, P4HB
chr5:150026459-150027297	-0.4	3.30115e-05	0.00525743	0.0303107	3.10415	3.19914	2	cg01025434, cg21483216	SYNPO
chr19:1218482-1227852	-0.245	3.31477e-05	0.00527291	0.0303483	1.78908	1.86069	11	cg06909547, cg07536072, cg08317252, cg14524579, cg16192413, cg16601904, cg20637199, cg22068659, cg22240650, cg22467470, cg24145685	CBARP, STK11
chr12:3563899-3563899	-0.469	3.32212e-05	0.00527838	0.0303685	-0.677729	-0.432703	1	cg10104252	PRMT8
chr2:191555076-191555076	-0.432	3.33768e-05	0.0052876	0.0304113	1.91166	2.10842	1	cg06759085	NAB1
chr14:95078599-95079224	-0.469	3.3402e-05	0.0052876	0.0304182	1.11585	1.25204	3	cg06190732, cg08057786, cg19744211	SERPINA3
chr2:240900131-240900131	-0.47	3.34327e-05	0.0052876	0.0304266	3.84166	4.05304	1	cg07702216	NDUFA10
chr13:113160132-113160167	0.45	3.34359e-05	0.0052876	0.0304275	4.49577	4.33957	2	cg08791788, cg20298978	TUBGCP3
chr7:82307046-82307046	0.398	3.35113e-05	0.00529334	0.0304481	-0.372699	-0.736329	1	cg24232083	-
chr14:81686966-81687766	-0.449	3.35768e-05	0.00529748	0.030466	-4.33309	-4.24669	4	cg03471705, cg14421490, cg17498523, cg26957914	LOC101928504, GTF2A1
chr15:85525171-85552114	-0.459	3.37041e-05	0.00531137	0.0305007	-1.03124	-0.924633	6	cg01351037, cg07964527, cg09425164, cg13781197, cg17823892, cg24954977	SLC28A1, PDE8A
chr7:51113700-51113700	-0.274	3.38442e-05	0.00532723	0.0305388	0.408938	0.500071	1	cg21232935	COBL
chr13:95933097-95933097	-0.469	3.39034e-05	0.00533034	0.0305549	2.18208	2.44138	1	cg16708465	ABCC4
chr16:85670772-85672175	-0.315	3.40005e-05	0.00533938	0.0305812	2.10663	2.20531	6	cg00019076, cg02678638, cg04049225, cg08861369, cg09480190, cg09611226	GSE1
chr12:681324-685539	-0.459	3.4166e-05	0.00534049	0.030626	-2.29429	-2.21195	4	cg02138756, cg03833982, cg04840652, cg25683744	LOC105369595, NINJ2
chr16:27324341-27325000	-0.47	3.417e-05	0.00534049	0.030627	-1.28326	-1.21267	3	cg03980304, cg05729093, cg08932316	IL4R
chr2:170934512-170938375	-0.442	3.41997e-05	0.00534049	0.030635	2.91069	3.10231	2	cg18428961, cg22122098	UBR3
chr5:108084228-108084818	-0.457	3.42138e-05	0.00534049	0.0306389	-4.96971	-4.8862	3	cg14735844, cg18454454, cg24044351	FER
chr11:64081631-64085465	-0.459	3.4215e-05	0.00534049	0.0306392	-3.4585	-3.39711	11	cg01653620, cg03348299, cg03439086, cg08790734, cg10155572, cg11296937, cg11471582, cg12453748, cg13722539, cg19336883, cg19878884	TEX40, TRMT112, PRDX5, KCNK4-TEX40, ESRRA
chr4:2933748-2941760	-0.453	3.42809e-05	0.00534049	0.0306569	-2.99892	-2.93682	20	cg01027101, cg07579839, cg09633129, cg11140778, cg11799608, cg11864499, cg14233074, cg15347627, cg15358937, cg16176247, cg17036949, cg17200337, cg18346483, cg18752363, cg20948431, cg22930642, cg22988507, cg23526972, cg25235849, cg27161488	MFSD10, NOP14-AS1, NOP14, ADD1
chr2:25141901-25143672	-0.468	3.42844e-05	0.00534049	0.0306579	-3.0707	-2.99126	10	cg02447122, cg08266286, cg08599266, cg16888658, cg17644208, cg21011133, cg21151432, cg22356009, cg22956310, cg23281712	ADCY3
chr3:172231528-172231528	-0.47	3.4434e-05	0.00535761	0.0306981	-0.371917	0.0404371	1	cg03055671	TNFSF10
chr10:105428385-105452339	-0.378	3.44753e-05	0.00535788	0.0307092	-0.652143	-0.58653	11	cg00492979, cg04688330, cg04788957, cg10521450, cg11819799, cg16492615, cg18309895, cg19355009, cg19726408, cg20669641, cg24911198	SH3PXD2A
chr12:56120816-56133575	-0.422	3.46384e-05	0.00537703	0.0307528	-2.62674	-2.56539	20	cg01228893, cg01708466, cg01711272, cg01842685, cg03599547, cg04938456, cg05297105, cg05384275, cg06228542, cg08875297, cg11848173, cg15768282, cg21008399, cg21601059, cg22249612, cg24083923, cg25774529, cg26418880, cg26634403, cg27215108	BLOC1S1, CD63, GDF11, BLOC1S1-RDH5, RDH5
chr8:119208486-119208486	-0.427	3.49109e-05	0.00541311	0.0308255	-2.18487	-1.90749	1	cg07960624	SAMD12
chr3:38992200-38992200	-0.468	3.49992e-05	0.00542058	0.0308489	2.46982	2.84046	1	cg02244028	SCN11A
chr4:154389285-154391944	0.383	3.52271e-05	0.00544407	0.0309093	-0.419372	-0.590601	2	cg13432241, cg20367304	KIAA0922
chr1:3734907-3738353	-0.331	3.52315e-05	0.00544407	0.0309104	1.88327	1.96082	3	cg06543160, cg08642814, cg25729560	CEP104
chr11:64764297-64782294	-0.456	3.54154e-05	0.00546623	0.0309589	-0.96822	-0.909196	10	cg01191566, cg02109361, cg09049451, cg10391895, cg10392172, cg17321617, cg21944567, cg21965516, cg23175322, cg25998666	BATF2, MIR6879, ARL2, ARL2-SNX15
chr17:58248058-58248058	-0.31	3.58207e-05	0.00552249	0.0310652	0.29841	0.573382	1	cg09893570	CA4, USP32
chr10:72237473-72240883	-0.467	3.59232e-05	0.00553197	0.0310919	-2.00379	-1.93883	7	cg00391031, cg06629767, cg10668980, cg13587449, cg15494405, cg15546187, cg16005828	PALD1
chr17:46090231-46098618	-0.285	3.6154e-05	0.00556117	0.031152	1.88372	1.93626	3	cg13416381, cg13783978, cg24186249	COPZ2
chr2:69164114-69164114	-0.261	3.62366e-05	0.00556141	0.0311734	-1.99519	-1.77886	1	cg19616339	GKN2
chr10:76857530-76859350	-0.264	3.62379e-05	0.00556141	0.0311737	2.09681	2.17064	5	cg10353925, cg10963664, cg11709896, cg19532742, cg24634577	DUSP13
chr20:48959844-48960272	-0.413	3.6353e-05	0.00557156	0.0312035	1.65137	1.75783	4	cg01898377, cg05709782, cg08556090, cg20519581	-
chr9:2011564-2015039	-0.39	3.64e-05	0.00557156	0.0312157	-0.0893178	-0.00456129	3	cg03258139, cg14203486, cg14290704	SMARCA2
chr3:43019724-43019724	-0.444	3.64278e-05	0.00557156	0.0312228	0.666527	0.872413	1	cg05883695	FAM198A
chr6:130451373-130451373	-0.465	3.67306e-05	0.00561151	0.0313008	2.59533	2.88969	1	cg26889844	L3MBTL3
chr12:27615138-27619092	-0.457	3.67791e-05	0.00561258	0.0313132	0.581062	0.690863	4	cg04100595, cg10141381, cg12143499, cg18720718	SMCO2
chr10:125803767-125803837	-0.391	3.6978e-05	0.00563655	0.0313641	1.94892	2.19155	2	cg02408538, cg23899168	CHST15
chr1:245248762-245254484	-0.3	3.70948e-05	0.00564799	0.031394	0.581506	0.705061	2	cg10235018, cg14038339	EFCAB2
chr1:90097604-90099257	-0.451	3.71765e-05	0.00565405	0.0314147	-2.12346	-2.02283	4	cg06641366, cg14254720, cg21401794, cg26669876	FLJ27354, LRRC8C
chr11:121235783-121237843	0.45	3.72443e-05	0.00565799	0.031432	1.92884	1.79376	2	cg19462635, cg24755040	-
chr5:159890925-159897910	-0.413	3.74931e-05	0.00567764	0.0314951	-0.690636	-0.468522	6	cg02682520, cg06711306, cg08688907, cg15609272, cg21546155, cg26189303	MIR3142, MIR3142HG
chr12:6432208-6443282	-0.358	3.75598e-05	0.00567764	0.031512	1.25568	1.36849	11	cg04479580, cg08418872, cg09043214, cg13232525, cg14009561, cg14858786, cg19567168, cg19774351, cg23320693, cg23752651, cg26391891	TNFRSF1A, PLEKHG6
chr16:57773694-57773694	-0.391	3.75667e-05	0.00567764	0.0315137	1.48982	1.68648	1	cg26967755	DRC7, KATNB1
chr7:50603292-50611884	-0.329	3.75721e-05	0.00567764	0.0315151	1.74117	1.86264	2	cg05346287, cg26932364	DDC-AS1, DDC
chr3:135702110-135702110	-0.461	3.75838e-05	0.00567764	0.0315181	3.25487	3.38956	1	cg03478610	PPP2R3A
chr11:125071481-125071481	-0.257	3.783e-05	0.00570844	0.0315801	-0.651988	-0.504587	1	cg04258189	PKNOX2
chr1:8468871-8470722	-0.344	3.82068e-05	0.00574764	0.0316745	2.80071	2.89801	2	cg00786138, cg04995521	RERE
chr6:29987491-29988222	0.438	3.82431e-05	0.00574764	0.0316836	3.56202	3.43692	5	cg00903186, cg01521378, cg03185453, cg06889979, cg15874113	HLA-J, HCG8, ZNRD1ASP
chr10:98145978-98145978	-0.333	3.82599e-05	0.00574764	0.0316878	-0.523245	-0.363727	1	cg18131932	TLL2
chr4:8193123-8200974	-0.425	3.8321e-05	0.00574764	0.031703	-2.90958	-2.79587	7	cg01610979, cg02635407, cg02971546, cg04177251, cg05995991, cg23651808, cg25982657	SH3TC1
chr3:191578720-191579258	0.413	3.8325e-05	0.00574764	0.031704	3.00943	2.81879	2	cg00026141, cg18410066	-
chr2:114553502-114553502	0.278	3.83451e-05	0.00574764	0.0317091	1.44033	1.25996	1	cg20725334	-
chr7:5549570-5549570	-0.365	3.85844e-05	0.00577354	0.0317686	0.277973	0.420515	1	cg18195165	FBXL18, LOC221946
chr1:26421349-26421349	-0.361	3.86034e-05	0.00577354	0.0317733	-0.302932	-0.123201	1	cg21386414	-
chr12:7281566-7282186	-0.24	3.87205e-05	0.00578465	0.0318023	0.406181	0.47001	5	cg00489652, cg06671621, cg09137453, cg15882878, cg26338867	C1RL-AS1, RBP5, CLSTN3
chr11:1506936-1510747	-0.29	3.88382e-05	0.00579582	0.0318314	2.28108	2.38423	4	cg13534999, cg15470102, cg20737909, cg24803059	MOB2
chr15:90545905-90548043	-0.349	3.93368e-05	0.00586374	0.031954	-1.88341	-1.7231	3	cg09939948, cg16558770, cg25851005	MIR3174, ZNF710
chr17:26817574-26817574	0.439	3.94536e-05	0.00587468	0.0319825	3.7367	3.56038	1	cg13640959	SLC13A2
chr5:149979572-149980682	-0.364	3.95734e-05	0.00588602	0.0320118	1.29789	1.47391	6	cg05714559, cg08125125, cg11426157, cg16440442, cg24040989, cg26444282	SYNPO
chr6:30851940-30852545	-0.456	3.9683e-05	0.00588953	0.0320385	-4.98385	-4.88654	4	cg07265873, cg07816398, cg10470808, cg23001000	MIR4640, DDR1
chr1:155931763-155931858	-0.319	3.97083e-05	0.00588953	0.0320446	-1.50846	-1.25786	2	cg13921921, cg14204586	ARHGEF2
chr7:30209180-30209513	-0.401	3.97279e-05	0.00588953	0.0320494	1.73994	1.86482	2	cg02501746, cg06480353	MTURN
chr2:23509827-23509827	-0.356	3.99672e-05	0.00591852	0.0321074	0.477	0.687767	1	cg10987682	-
chr1:16762998-16764218	-0.254	4.00322e-05	0.00592165	0.0321232	2.13051	2.19708	4	cg17420395, cg20815571, cg23213892, cg26845278	SPATA21, NECAP2
chr8:126347517-126347517	-0.454	4.03209e-05	0.00595783	0.0321928	2.60029	2.81576	1	cg23516026	NSMCE2
chr10:72412875-72412875	-0.303	4.04208e-05	0.00596607	0.0322168	1.887	2.00491	1	cg10420150	-
chr19:16829666-16830859	-0.32	4.05254e-05	0.00597497	0.0322419	0.763866	0.926033	2	cg02959816, cg21035374	NWD1
chr1:201438647-201450881	-0.394	4.06401e-05	0.00598535	0.0322694	-1.90677	-1.81055	7	cg00695760, cg00785170, cg10257545, cg12082516, cg13645078, cg18437839, cg24859316	PHLDA3, CSRP1
chr10:100137031-100137031	-0.302	4.0792e-05	0.00600117	0.0323057	-0.737052	-0.548797	1	cg01178710	PYROXD2
chr6:30285979-30290603	-0.36	4.09097e-05	0.00601145	0.0323338	1.68479	1.79573	6	cg01707330, cg11492288, cg12186939, cg12798859, cg24714100, cg26193268	TRIM39, TRIM39-RPP21, HCG17, HCG18
chr2:1488565-1494681	-0.386	4.09508e-05	0.00601145	0.0323436	3.2243	3.29001	5	cg00626390, cg04658693, cg14011419, cg14935163, cg25250661	TPO
chr3:197279261-197279261	0.346	4.10505e-05	0.00601954	0.0323673	2.48345	2.24889	1	cg16377923	BDH1
chr11:63257403-63258779	-0.463	4.11435e-05	0.00602182	0.0323894	-3.52799	-3.4225	5	cg00286984, cg00584174, cg02399524, cg09952395, cg22250498	HRASLS5
chr12:52365222-52365222	-0.464	4.11553e-05	0.00602182	0.0323922	-0.573948	-0.276251	1	cg15871766	ACVR1B
chr20:2360385-2361564	-0.427	4.13084e-05	0.00603769	0.0324285	1.32234	1.47418	9	cg02898994, cg06261066, cg09107432, cg16680506, cg19391247, cg20082547, cg21491587, cg21692246, cg23278885	TGM6
chr11:1884988-1891699	-0.251	4.13715e-05	0.00604037	0.0324434	1.0412	1.12655	8	cg03286387, cg04650653, cg05928581, cg09060789, cg11675225, cg17501754, cg20333727, cg26388177	MIR4298, MIR7847, LSP1
chr4:1309878-1317608	-0.29	4.16207e-05	0.00607019	0.0325022	1.95956	2.06545	4	cg07110949, cg11468319, cg13096128, cg19318218	MAEA
chr8:22847209-22864006	-0.325	4.17563e-05	0.00608341	0.0325341	-1.38477	-1.32385	15	cg00396783, cg03437605, cg07595301, cg10951691, cg11242200, cg12271419, cg13289692, cg14145159, cg16007711, cg18444544, cg18890417, cg20091591, cg21344124, cg21799053, cg24924221	RHOBTB2
chr2:20102066-20111778	-0.444	4.19627e-05	0.00610688	0.0325825	-1.67102	-1.50038	3	cg14766231, cg17420218, cg19360930	TTC32, WDR35
chr15:101606267-101609726	-0.269	4.23872e-05	0.00616202	0.0326815	1.91163	1.99762	4	cg00299893, cg16056311, cg22375826, cg23846509	LRRK1
chr1:63832626-63833010	-0.439	4.26057e-05	0.00618156	0.0327323	-1.00768	-0.781228	2	cg02623413, cg09809806	ALG6
chr6:166797387-166797738	-0.453	4.26131e-05	0.00618156	0.032734	-1.54601	-1.44825	4	cg01999051, cg16434372, cg22608269, cg23219808	MPC1
chr19:49201468-49201468	-0.424	4.27179e-05	0.00618724	0.0327582	-1.7765	-1.57687	1	cg00822241	LOC105447645, FUT2
chr5:112560177-112573320	-0.409	4.27602e-05	0.00618724	0.032768	1.84328	1.94334	3	cg02528008, cg09167779, cg15676677	MCC
chr1:155095195-155100511	-0.454	4.27897e-05	0.00618724	0.0327748	-2.58646	-2.51272	8	cg00149684, cg01019262, cg04296885, cg05082095, cg21609826, cg24526499, cg25723933, cg26809127	SLC50A1, EFNA1
chr4:153021529-153021529	-0.365	4.2859e-05	0.00619063	0.0327908	-1.45985	-1.1675	1	cg26875626	LOC100996286
chr17:80890588-80895949	-0.291	4.31599e-05	0.00622743	0.0328601	2.70542	2.794	4	cg05445187, cg10473821, cg12963111, cg18879998	B3GNTL1, TBCD
chr19:44285594-44286076	-0.286	4.33901e-05	0.00625397	0.0329129	0.983155	1.07193	4	cg04833845, cg18506018, cg24900654, cg26890181	KCNN4
chr8:125699897-125699897	0.442	4.35097e-05	0.00626434	0.0329402	2.12778	1.70868	1	cg01873977	MTSS1
chr12:121175115-121175417	0.419	4.35944e-05	0.00626434	0.0329595	4.96327	4.78141	2	cg01225086, cg22772213	ACADS
chr11:70002831-70002831	-0.354	4.36013e-05	0.00626434	0.0329611	-0.275439	-0.0710701	1	cg23036678	ANO1
chr3:35974541-35974541	-0.434	4.36711e-05	0.00626771	0.032977	-2.2134	-1.97744	1	cg20130571	-
chr8:38324024-38330740	-0.415	4.3807e-05	0.00627574	0.0330079	-1.91365	-1.8459	13	cg02639993, cg05177519, cg05810369, cg08117032, cg08722122, cg09324698, cg10300229, cg10823844, cg15791248, cg18739367, cg20148210, cg26385256, cg27063138	FGFR1
chr17:73842017-73842017	-0.444	4.38662e-05	0.00627574	0.0330214	0.481586	0.699761	1	cg12884495	UNC13D, WBP2
chr17:68559893-68559893	-0.387	4.38867e-05	0.00627574	0.033026	1.50397	1.76424	1	cg00590590	-
chr3:11177295-11203475	-0.276	4.3913e-05	0.00627574	0.033032	0.288759	0.357512	12	cg00120810, cg02960016, cg03737442, cg07963181, cg12974545, cg13593758, cg14458903, cg16291962, cg18070504, cg18190847, cg23247337, cg26864526	HRH1
chr18:57364491-57367056	-0.45	4.43237e-05	0.00632304	0.0331249	-3.56071	-3.47575	5	cg02774186, cg07126263, cg17298666, cg21454161, cg26965275	CCBE1
chr1:200348658-200358418	-0.348	4.43376e-05	0.00632304	0.033128	1.7497	1.86145	2	cg10540721, cg22628512	LINC00862
chr17:36499751-36508891	-0.441	4.44394e-05	0.00632498	0.0331509	-1.65815	-1.60736	12	cg02741359, cg02937763, cg05809758, cg06051753, cg07042725, cg07535751, cg07668558, cg10479629, cg11819707, cg15251212, cg16571354, cg27527736	GPR179, SOCS7
chr8:144884056-144887282	-0.288	4.44448e-05	0.00632498	0.0331521	1.68163	1.78304	5	cg08214693, cg09549649, cg14733867, cg22053108, cg23120934	MIR937, SCRIB
chr12:50366471-50368110	-0.254	4.51859e-05	0.00642368	0.0333179	1.97635	2.04319	5	cg00604736, cg04462774, cg07034276, cg18202741, cg27140295	LOC101927318, AQP5, AQP6
chr2:227291401-227291401	-0.457	4.55685e-05	0.00647125	0.0334028	1.087	1.43974	1	cg25101764	-
chr7:22396974-22397832	-0.391	4.56844e-05	0.00648089	0.0334284	-1.99206	-1.87786	3	cg01426475, cg14383586, cg26443443	RAPGEF5
chr11:44585659-44587138	-0.358	4.57896e-05	0.00648901	0.0334516	-3.63347	-3.56412	7	cg05282559, cg08271632, cg08861127, cg17605814, cg22854223, cg23517251, cg24005914	CD82
chr18:20735005-20735934	-0.347	4.58609e-05	0.00649229	0.0334673	2.58722	2.67232	4	cg07716322, cg13313047, cg18793086, cg26136497	CABLES1
chr9:111885602-111885602	-0.443	4.6173e-05	0.00652963	0.0335359	-0.701347	-0.451655	1	cg13661827	FRRS1L, TMEM245
chr2:43245642-43245642	-0.423	4.64573e-05	0.00656297	0.0335981	-2.39209	-2.15001	1	cg21567649	LOC102723854
chr4:77355817-77355817	-0.269	4.69551e-05	0.0066212	0.0337063	-0.121168	0.0745723	1	cg19999035	SHROOM3
chr18:9709310-9712461	-0.454	4.69676e-05	0.0066212	0.033709	-2.50935	-2.29362	2	cg13049483, cg13485230	RAB31
chr5:133591209-133591209	-0.407	4.71157e-05	0.00663516	0.0337411	3.39318	3.53913	1	cg02441103	-
chr2:238512407-238525524	-0.423	4.72182e-05	0.00664266	0.0337632	0.58313	0.67692	4	cg00605523, cg02397720, cg10173675, cg18141622	-
chr6:30496072-30496072	-0.423	4.74906e-05	0.00667403	0.0338219	-2.15935	-1.87059	1	cg10692140	-
chr3:42724640-42724640	0.431	4.75868e-05	0.00667462	0.0338425	2.9343	2.7405	1	cg06094588	HHATL, KLHL40
chr7:17274337-17274337	-0.366	4.75936e-05	0.00667462	0.033844	-1.5421	-1.25204	1	cg04456219	-
chr1:110167976-110168049	-0.255	4.79937e-05	0.00672094	0.0339296	1.85687	1.96965	4	cg03937605, cg21644334, cg25110106, cg25772143	AMPD2
chr7:25994421-25994421	-0.421	4.80708e-05	0.00672094	0.0339461	2.89872	3.00735	1	cg18683539	MIR148A
chr12:10163030-10168905	-0.395	4.80816e-05	0.00672094	0.0339484	1.91385	1.98223	3	cg02138992, cg04314261, cg20040306	CLEC12B, LOC102724020
chr19:1591627-1614570	-0.448	4.81296e-05	0.00672094	0.0339586	-1.57018	-1.52446	15	cg04156970, cg04600406, cg07562120, cg09174855, cg10643550, cg12235988, cg12286540, cg13671128, cg15696376, cg15974216, cg21739009, cg22566736, cg23841267, cg26571977, cg26885578	UQCR11, MBD3, TCF3
chr8:72754953-72756341	-0.427	4.81853e-05	0.00672094	0.0339704	-4.46878	-4.37636	8	cg09734791, cg13620034, cg14409559, cg20079899, cg25832771, cg26280666, cg26799209, cg26876974	MSC, MSC-AS1
chr7:98988566-99005263	-0.331	4.82585e-05	0.00672094	0.033986	1.19295	1.24208	10	cg01499001, cg01614087, cg02257708, cg02798801, cg04508405, cg06088639, cg07594085, cg10119082, cg10213821, cg21006425	PDAP1, ARPC1B, BUD31, PTCD1, ATP5J2-PTCD1
chr11:119247012-119252441	-0.32	4.82722e-05	0.00672094	0.0339889	-0.166997	-0.0730783	4	cg02618319, cg04491635, cg15648239, cg25821437	USP2, USP2-AS1
chr14:103557665-103566588	-0.433	4.87906e-05	0.00678612	0.0340987	0.390203	0.455598	9	cg01104208, cg03578918, cg04488822, cg08048720, cg09380688, cg14334310, cg16760485, cg21184441, cg24154777	LOC107984640, EXOC3L4
chr2:54857270-54857270	-0.402	4.89371e-05	0.00679358	0.0341296	0.685944	0.919738	1	cg10929758	SPTBN1
chr10:62144786-62149557	-0.269	4.8963e-05	0.00679358	0.034135	1.28769	1.37484	4	cg00294550, cg12354377, cg14391247, cg22150335	ANK3
chr6:151186411-151188081	-0.384	4.90152e-05	0.00679358	0.034146	-2.53826	-2.46076	8	cg00067414, cg05977992, cg06244016, cg11599612, cg13602242, cg15259947, cg21610516, cg25529303	MTHFD1L
chr11:68968215-68972651	-0.347	4.90455e-05	0.00679358	0.0341524	2.01079	2.10998	2	cg06632797, cg26172195	-
chr19:51508927-51512895	-0.319	4.91762e-05	0.00680471	0.0341798	0.766797	0.851606	2	cg07798605, cg14591460	KLK8, KLK10, KLK9
chr16:58005012-58005012	-0.315	4.94501e-05	0.0068356	0.0342372	0.529018	0.582161	1	cg05810848	CNGB1, TEPP
chr5:171782207-171790381	-0.444	4.97408e-05	0.00686368	0.0342979	3.45591	3.66252	3	cg10505610, cg11351900, cg16572224	SH3PXD2B
chr10:30276523-30276523	-0.327	4.97549e-05	0.00686368	0.0343008	0.477037	0.699355	1	cg07221258	-
chr5:171840137-171840137	-0.377	4.98776e-05	0.0068736	0.0343263	0.517732	0.924403	1	cg19027424	SH3PXD2B
chr14:23340939-23355373	-0.406	5.00018e-05	0.00688059	0.0343521	-2.43021	-2.35219	7	cg00609473, cg05384282, cg06963648, cg07046849, cg12336999, cg24170511, cg25412384	REM2, LRP10
chr1:6259179-6265417	-0.439	5.00303e-05	0.00688059	0.034358	-2.67283	-2.61659	9	cg03734402, cg14303330, cg16178974, cg16894819, cg21211271, cg21393421, cg21813101, cg25381775, cg26935168	LOC102724450, RPL22, RNF207
chr6:42931581-42931860	-0.265	5.01377e-05	0.00688835	0.0343803	0.307892	0.366564	2	cg11336178, cg15632659	GNMT, CNPY3-GNMT, PEX6
chr2:65251475-65258738	-0.443	5.02623e-05	0.00689699	0.034406	-0.363879	-0.263642	2	cg13424923, cg18360755	SLC1A4
chr8:103740151-103751006	-0.306	5.03027e-05	0.00689699	0.0344144	0.903505	0.993954	7	cg00368755, cg05288172, cg13045134, cg13405226, cg16172099, cg22236066, cg24264285	-
chr17:5676269-5676269	-0.433	5.04959e-05	0.00691248	0.0344542	-0.182833	0.550498	1	cg06382028	LOC339166
chr1:12664243-12664243	-0.365	5.05181e-05	0.00691248	0.0344588	-0.98803	-0.871465	1	cg16047567	DHRS3
chr1:36023414-36036153	-0.381	5.09047e-05	0.0069575	0.0345382	-1.10308	-1.03367	10	cg02711976, cg10398408, cg11214942, cg13931565, cg14772955, cg15272684, cg16015113, cg18881764, cg21210020, cg27564656	NCDN, KIAA0319L, TFAP2E
chr15:63504871-63510942	-0.429	5.09501e-05	0.0069575	0.0345475	0.749324	0.894774	2	cg01700683, cg07068735	RAB8B
chr7:101768610-101769936	-0.449	5.11671e-05	0.00698007	0.0345919	0.409062	0.637816	5	cg03787603, cg09244071, cg11911769, cg15755348, ch.7.2182816F	CUX1
chr1:41350014-41350406	-0.401	5.1429e-05	0.00700787	0.0346453	-2.64972	-2.54586	3	cg01376402, cg11152463, cg13472192	-
chr9:129896884-129904850	0.318	5.14821e-05	0.00700787	0.0346561	2.64965	2.4687	2	cg14497841, cg21165437	RALGPS1
chr1:12609616-12616550	-0.304	5.15265e-05	0.00700787	0.0346651	-0.0570459	0.0377544	3	cg00291366, cg04943879, cg19263548	-
chr20:4701448-4704964	-0.328	5.17279e-05	0.00702817	0.034706	0.286602	0.34336	9	cg04636876, cg05837890, cg09906458, cg12587930, cg15795984, cg16977257, cg21870321, cg23693200, cg24427947	PRND, PRNT
chr8:121377713-121377713	-0.441	5.18666e-05	0.00703993	0.034734	1.5571	1.88176	1	cg23731267	COL14A1
chr2:74795186-74803718	-0.379	5.20164e-05	0.00705319	0.0347643	1.24584	1.33541	2	cg01656789, cg05644602	M1AP
chr17:47300216-47308301	-0.424	5.21739e-05	0.00706333	0.0347961	-3.0777	-3.00961	8	cg00670017, cg02650017, cg12489736, cg14009013, cg16188956, cg16929299, cg21280392, cg25257870	ABI3, PHOSPHO1
chr7:156433108-156433997	-0.458	5.21958e-05	0.00706333	0.0348005	-4.79879	-4.73246	9	cg03663746, cg04134305, cg07671603, cg07927379, cg13258700, cg15179113, cg17170568, cg22185451, cg26816688	C7orf13, RNF32
chr13:23993527-24001967	-0.209	5.25341e-05	0.00709348	0.0348685	1.1268	1.196	3	cg03361776, cg04691180, cg14453577	SACS-AS1, SACS
chr10:11934313-11936173	-0.448	5.25508e-05	0.00709348	0.0348718	3.04846	3.18611	4	cg01119777, cg02258381, cg11836884, cg26394636	PROSER2-AS1
chr16:30407289-30418720	-0.301	5.25762e-05	0.00709348	0.0348769	-0.829208	-0.757648	8	cg01005350, cg01392867, cg02017323, cg08525712, cg08697180, cg09173562, cg09756132, cg17640201	ZNF771, ZNF48
chr10:87403707-87403729	-0.429	5.28376e-05	0.00711464	0.0349292	2.60317	2.76705	2	cg06547034, cg23909079	GRID1
chr11:47207826-47209415	-0.403	5.28384e-05	0.00711464	0.0349294	-3.08182	-3.01622	5	cg00724111, cg15026026, cg15512352, cg16541628, cg24779587	MIR6745, PACSIN3, ARFGAP2
chr17:80300614-80309394	-0.414	5.32428e-05	0.00716196	0.0350099	2.25211	2.31975	7	cg04569555, cg04942655, cg08413381, cg08903441, cg16251902, cg21373156, cg26724241	TEX19, SECTM1
chr10:29759299-29760687	-0.308	5.35162e-05	0.00719156	0.0350641	0.591432	0.690117	2	cg05814312, cg26508239	SVIL-AS1, SVIL
chr6:41681327-41702426	-0.401	5.35703e-05	0.00719168	0.0350748	-1.87447	-1.80424	6	cg02286549, cg03446863, cg08053935, cg10696677, cg23616309, cg25527882	PGC, TFEB
chr10:6244684-6264776	-0.453	5.3802e-05	0.00721562	0.0351206	0.292365	0.363841	16	cg00890632, cg02572278, cg03457284, cg04328219, cg04799588, cg07142068, cg09097341, cg13782176, cg14038949, cg14222233, cg14405996, cg14830402, cg15795838, cg16546349, cg24283621, cg27545615	PFKFB3
chr6:6971315-6971371	-0.276	5.38886e-05	0.00722005	0.0351377	-1.1629	-0.916913	3	cg09146892, cg18679635, cg19751937	-
chr11:119456270-119458741	-0.32	5.40364e-05	0.00723268	0.0351667	1.19627	1.27886	2	cg12018163, cg22722340	-
chr2:241771855-241776193	-0.415	5.41877e-05	0.00723986	0.0351965	-1.10999	-1.06799	4	cg01048445, cg09486406, cg09560533, cg13716566	-
chr15:41244615-41245418	-0.355	5.43363e-05	0.00723986	0.0352256	-0.159565	-0.083739	3	cg07981370, cg20569955, cg26065841	CHAC1
chr3:112983145-112995690	-0.447	5.43365e-05	0.00723986	0.0352257	1.04081	1.14337	4	cg02498206, cg11205552, cg11882488, cg18548864	BOC
chr2:73291377-73291377	-0.342	5.43489e-05	0.00723986	0.0352281	0.0953404	0.272536	1	cg04016113	RAB11FIP5, SFXN5
chr2:19986567-19986567	-0.45	5.4358e-05	0.00723986	0.0352299	0.861159	1.05135	1	cg09596131	-
chr20:56285728-56294175	-0.366	5.45394e-05	0.00725017	0.0352654	-0.156927	-0.0988805	12	cg00626515, cg01595162, cg02320441, cg02468966, cg05114898, cg07143805, cg08567517, cg08762653, cg20208990, cg23987549, cg26467279, cg26912636	NKILA, PMEPA1
chr22:41074172-41074172	-0.447	5.45428e-05	0.00725017	0.035266	2.79765	2.95211	1	cg22670868	MCHR1
chr6:108785671-108785671	-0.412	5.47657e-05	0.00727264	0.0353095	2.62088	2.77591	1	cg23906454	LACE1
chr12:133054309-133055588	-0.354	5.49373e-05	0.00728069	0.0353429	0.270613	0.421447	3	cg06207728, cg06624951, cg19586709	-
chr11:18785792-18785792	-0.454	5.49731e-05	0.00728069	0.0353498	3.00882	3.24444	1	cg19653211	PTPN5
chr2:192108893-192110021	-0.455	5.50289e-05	0.00728069	0.0353607	-3.31268	-3.24325	7	cg04692993, cg15096140, cg17167076, cg17526812, cg20700762, cg25475516, cg27659841	MYO1B
chr19:5135291-5142391	-0.386	5.5042e-05	0.00728069	0.0353632	2.16361	2.23891	7	cg03556944, cg08701479, cg13456960, cg14580919, cg17773654, cg19764940, cg24450508	KDM4B
chr8:121209005-121224799	-0.275	5.53088e-05	0.00730883	0.035415	0.754765	0.863267	3	cg18315763, cg20330521, cg25448355	COL14A1
chr11:13295841-13298296	0.415	5.54171e-05	0.00731262	0.0354359	-1.538	-1.62861	4	cg08367205, cg09527192, cg20995061, cg22827833	ARNTL
chr12:89742886-89746258	-0.341	5.54458e-05	0.00731262	0.0354414	-2.67604	-2.53723	13	cg00772407, cg01814191, cg04393132, cg05769889, cg10077746, cg13691961, cg17473923, cg17740822, cg20722088, cg21860679, cg25124406, cg26703664, cg27365701	DUSP6
chr1:5526684-5526684	-0.329	5.56312e-05	0.00732992	0.0354772	-0.0556856	0.243213	1	cg13067635	-
chr17:46065327-46074660	-0.26	5.57511e-05	0.00733855	0.0355003	1.41125	1.47754	3	cg09314700, cg13778208, cg19585797	CDK5RAP3
chr17:74449810-74465819	-0.244	5.60153e-05	0.00736239	0.035551	0.52945	0.578987	11	cg00912149, cg07143841, cg08499881, cg13261623, cg14699839, cg14864603, cg16081441, cg22572454, cg22748024, cg24247667, cg26142132	AANAT, RHBDF2, UBE2O
chr8:19577028-19577028	-0.316	5.60412e-05	0.00736239	0.035556	0.184284	0.400617	1	cg04340918	-
chr17:80549621-80557532	-0.29	5.63919e-05	0.00740125	0.0356231	1.58545	1.6508	13	cg02248729, cg04858553, cg05578865, cg05580415, cg08848988, cg14587273, cg15998686, cg16375265, cg19392175, cg21909206, cg24319102, cg24793584, cg27450688	FOXK2
chr14:92339595-92339595	-0.439	5.65106e-05	0.00740551	0.0356458	2.38266	2.68121	1	cg02082843	FBLN5, TC2N
chr1:110753895-110764594	-0.421	5.6601e-05	0.00740551	0.035663	-1.41976	-1.34386	7	cg06948763, cg09898793, cg12723026, cg23593145, cg24599205, cg26189021, cg26569469	KCNC4-AS1, SLC6A17, KCNC4
chr15:96874052-96876367	-0.384	5.66561e-05	0.00740551	0.0356735	-4.25601	-4.18932	6	cg01153166, cg01370181, cg02278499, cg16048568, cg18614734, cg23763043	MIR1469, NR2F2, NR2F2-AS1
chr6:144586678-144586678	-0.443	5.66595e-05	0.00740551	0.0356741	-1.55526	-1.36921	1	cg02246928	-
chr10:125819893-125825166	-0.349	5.66985e-05	0.00740551	0.0356816	1.71589	1.79246	2	cg00864684, cg26497185	CHST15
chr11:8280741-8280741	-0.39	5.68136e-05	0.00741337	0.0357034	-1.01842	-0.626976	1	cg23162201	LMO1
chr19:42731177-42734510	-0.351	5.68926e-05	0.00741652	0.0357184	1.21698	1.3387	2	cg14118475, cg22473613	DEDD2, GSK3A, ZNF526
chr7:102632303-102632303	-0.401	5.69511e-05	0.00741699	0.0357295	-2.46018	-2.26401	1	cg05671644	FBXL13
chr7:218950-226563	-0.283	5.70352e-05	0.00742079	0.0357455	1.97202	2.07461	6	cg04432128, cg11991942, cg19104757, cg19619414, cg23319218, cg27640234	FAM20C
chr3:183205073-183206956	0.354	5.77257e-05	0.0075034	0.0358757	2.88683	2.73575	2	cg10524053, cg11277665	KLHL6
chr1:95010070-95018889	-0.255	5.78162e-05	0.00750793	0.0358927	-0.14115	0.0409692	2	cg08639379, cg15395971	F3
chr1:108479452-108479452	-0.326	5.81735e-05	0.00754707	0.0359596	-1.35265	-1.18097	1	cg06710195	VAV3
chr11:130066747-130076257	-0.269	5.83144e-05	0.0075581	0.035986	1.30991	1.3853	7	cg03098782, cg05284912, cg07606115, cg09712902, cg14830082, cg16358741, cg22817719	ST14
chr4:54951501-54951501	-0.369	5.83899e-05	0.00756062	0.036	0.489623	0.746709	1	cg25539074	-
chr8:67977425-67980375	0.455	5.87214e-05	0.00759438	0.0360617	-2.31802	-2.41475	4	cg01129439, cg06416985, cg06602601, cg24982582	COPS5, CSPP1
chr3:185775470-185775470	-0.301	5.87631e-05	0.00759438	0.0360694	2.21929	2.48903	1	cg06390643	ETV5
chr12:93831960-93834066	-0.323	5.88666e-05	0.00760049	0.0360887	-0.638422	-0.509948	2	cg11084718, cg24238345	UBE2N
chr17:56004592-56013560	-0.438	5.89261e-05	0.0076009	0.0360997	0.526303	0.651428	2	cg17072368, cg21374048	CUEDC1
chr17:40077971-40077971	-0.296	5.90233e-05	0.00760141	0.0361177	0.946213	1.05473	1	cg09232154	ACLY, TTC25
chr22:50845326-50847567	-0.383	5.9089e-05	0.00760141	0.0361298	2.71632	2.77795	4	cg00391229, cg02447733, cg12446151, cg21757633	PPP6R2
chr1:153005121-153015281	-0.454	5.90989e-05	0.00760141	0.0361316	1.40636	1.59093	6	cg01011918, cg02919982, cg03943115, cg10812889, cg12891678, cg18087023	SPRR1B, SPRR2D
chr5:177664663-177664663	-0.424	5.92543e-05	0.00760517	0.0361604	-2.53071	-2.37442	1	cg22437316	PHYKPL, COL23A1
chr16:30675880-30689953	-0.367	5.92962e-05	0.00760517	0.0361681	2.53283	2.5789	10	cg00336022, cg00443917, cg00523241, cg01753648, cg02603876, cg05437148, cg05825120, cg06240859, cg10236224, cg27402805	PRR14, FBRS
chr17:62203531-62208434	-0.452	5.9308e-05	0.00760517	0.0361703	-2.47785	-2.41448	10	cg03828494, cg04258457, cg07111501, cg08365000, cg09197799, cg12779575, cg20998539, cg21376454, cg22027433, cg24278218	ERN1
chr1:150768932-150782303	-0.287	5.93533e-05	0.00760517	0.0361786	2.34661	2.38639	7	cg03729521, cg11946165, cg13201342, cg16516490, cg20802392, cg20817941, cg24928183	CTSK, ARNT
chr2:239361948-239367308	-0.383	5.94449e-05	0.00760623	0.0361955	1.76967	1.87234	2	cg00077450, cg04738700	ASB1
chr22:38577679-38578013	-0.449	5.94991e-05	0.00760623	0.0362055	-4.01904	-3.95507	7	cg02334771, cg17128730, cg19787769, cg20561454, cg22515201, cg22700301, cg25613101	PLA2G6
chr16:4714733-4726970	-0.43	5.95329e-05	0.00760623	0.0362117	0.377952	0.519964	8	cg01156249, cg03420907, cg03693714, cg04962621, cg05383524, cg07635227, cg08760128, cg27004760	MIR6769A, MGRN1
chr3:11608329-11611863	-0.294	5.95869e-05	0.00760623	0.0362216	1.66377	1.76427	8	cg00719502, cg05361415, cg07271261, cg10960266, cg21527078, cg21834604, cg23193320, cg26959247	VGLL4, ATG7
chr17:1945135-1954175	-0.436	5.9978e-05	0.00764892	0.0362933	-4.03374	-3.95626	14	cg00940313, cg02105261, cg03978498, cg04631281, cg05744073, cg16048942, cg16438291, cg18758230, cg20257372, cg21810173, cg22208012, cg23269922, cg24156229, cg24367984	DPH1, OVCA2, MIR132, MIR212, HIC1, SMG6
chr5:106805150-106805150	-0.429	6.00783e-05	0.00765072	0.0363117	-1.82587	-1.63048	1	cg26178163	EFNA5
chr5:176863531-176873653	-0.32	6.01296e-05	0.00765072	0.036321	-1.01228	-0.953463	9	cg05572003, cg10020083, cg16426715, cg17974715, cg18701590, cg21042902, cg23176889, cg23403350, cg27046306	GRK6, PRR7-AS1, PRR7, DBN1
chr3:59787974-59787974	0.344	6.01855e-05	0.00765072	0.0363313	2.89343	2.56066	1	cg11815980	FHIT
chr16:22926538-22926625	-0.305	6.02888e-05	0.00765072	0.0363501	1.70911	1.81576	3	cg04718102, cg05970721, cg16508627	HS3ST2
chr16:85464599-85465283	-0.332	6.02939e-05	0.00765072	0.036351	2.64769	2.77048	6	cg02174252, cg02301019, cg03906846, cg07524348, cg09524639, cg12359381	-
chr2:27422532-27434729	-0.455	6.0332e-05	0.00765072	0.036358	-2.42613	-2.33848	8	cg03606774, cg04036009, cg07673023, cg09518351, cg10403036, cg12391563, cg15242330, cg25751732	ATRAID, SLC5A6, CAD
chr11:67797886-67810268	-0.397	6.0454e-05	0.00765381	0.0363802	-1.74764	-1.69558	15	cg01845451, cg05463966, cg07693657, cg09142135, cg11671925, cg11731626, cg16546622, cg17583008, cg18456140, cg20906345, cg22247282, cg23334365, cg24030630, cg24757160, cg26406131	NDUFS8, MIR7113, MIR4691, MIR6753, ALDH3B1, TCIRG1
chr9:99416629-99417733	-0.428	6.04697e-05	0.00765381	0.0363831	-2.88976	-2.80569	4	cg14480723, cg14591340, cg20513721, cg21735714	AAED1
chr1:45266048-45276537	-0.343	6.05275e-05	0.00765395	0.0363936	-1.38258	-1.31068	14	cg00043599, cg03434029, cg05043048, cg07937270, cg08259083, cg11332928, cg11448683, cg14565781, cg16651877, cg17093466, cg17233819, cg24254387, cg27287808, cg27583604	TCTEX1D4, BTBD19, PLK3, PTCH2
chr2:236299625-236299625	-0.423	6.06904e-05	0.00766737	0.0364232	0.0311744	0.377463	1	cg18549688	-
chr19:18959506-18960246	-0.417	6.11686e-05	0.00772056	0.0365097	0.246271	0.369859	3	cg05336188, cg07682160, cg18824330	UPF1
chr10:5542941-5544140	-0.436	6.12351e-05	0.00772174	0.0365217	3.23227	3.46984	2	cg26552733, cg27250032	CALML5
chr8:38554703-38554703	0.441	6.17307e-05	0.00777697	0.0366109	3.57055	3.3471	1	cg12140000	-
chr2:73299091-73308876	-0.302	6.19113e-05	0.00779246	0.0366433	-0.712124	-0.650002	7	cg03077062, cg06191390, cg06863239, cg07452306, cg08530000, cg13662225, cg23396786	RAB11FIP5, SFXN5
chr2:106724161-106732112	-0.38	6.20217e-05	0.00779909	0.036663	1.51015	1.61955	2	cg07992484, cg17567602	UXS1
chr19:797342-808116	-0.271	6.22406e-05	0.00781189	0.0367021	-1.22083	-1.1484	14	cg01025800, cg02348462, cg02984314, cg03278866, cg04133028, cg07859478, cg08471846, cg09674805, cg10828401, cg14881459, cg17357561, cg17667988, cg25237396, cg25536300	MIR4745, MIR3187, PTBP1, PLPPR3
chr1:85992165-86000345	0.295	6.22764e-05	0.00781189	0.0367085	1.52707	1.38658	2	cg05140232, cg23937059	DDAH1
chr2:238199815-238207644	-0.372	6.22971e-05	0.00781189	0.0367122	-0.86217	-0.711922	2	cg01647561, cg18173230	-
chr1:39207132-39212920	-0.216	6.24002e-05	0.00781756	0.0367305	-0.223122	-0.145487	2	cg09359017, cg09814029	-
chr6:54156824-54156824	-0.438	6.31296e-05	0.00790161	0.0368599	0.889295	1.16606	1	cg16523850	-
chr11:33880362-33891639	-0.363	6.33518e-05	0.00792208	0.0368991	-1.02746	-0.958705	9	cg00894289, cg01625368, cg03476291, cg12695685, cg12964047, cg17408637, cg19551420, cg24545466, cg25437531	LMO2
chr8:134202353-134203379	-0.248	6.36486e-05	0.00795183	0.0369513	1.19693	1.28022	6	cg00122628, cg02903822, cg03670238, cg04683149, cg18802332, cg20257866	WISP1
chr3:52516316-52521930	-0.299	6.37905e-05	0.0079622	0.0369762	2.94753	3.01858	6	cg00082384, cg01020694, cg04155718, cg12564913, cg20929811, cg26435502	NISCH, STAB1
chr6:33378951-33381680	-0.429	6.39537e-05	0.00797519	0.0370048	-3.18142	-3.12788	7	cg00491616, cg02776641, cg06733311, cg06818415, cg16562445, cg26673053, cg26840590	PHF1, CUTA, KIFC1, SYNGAP1
chr2:223177473-223182927	0.379	6.42142e-05	0.00799484	0.0370504	-2.01649	-2.14847	7	cg00107606, cg01997590, cg04350307, cg05214685, cg06644403, cg12489809, cg23051046	LOC440934, CCDC140
chr2:20688014-20693659	-0.308	6.42296e-05	0.00799484	0.0370531	0.976391	1.16001	2	cg04790545, cg18301717	-
chr2:242598543-242598843	-0.302	6.43368e-05	0.00800081	0.0370718	0.704287	0.787784	3	cg00771084, cg20571513, cg20707601	ATG4B
chr10:80866619-80866619	-0.353	6.45114e-05	0.00800979	0.0371022	0.939945	1.09371	1	cg14841514	ZMIZ1
chr7:30025851-30029776	-0.429	6.46152e-05	0.00800979	0.0371202	-3.42119	-3.34327	10	cg01019333, cg02076755, cg04085025, cg08551725, cg10113101, cg10639440, cg11855325, cg13366537, cg18003762, cg21779301	SCRN1
chr15:41064500-41064500	-0.315	6.46372e-05	0.00800979	0.0371241	0.527993	0.69954	1	cg01456491	C15orf62, GCHFR, DNAJC17
chr8:8182003-8189620	-0.421	6.47194e-05	0.00800979	0.0371383	2.15477	2.24172	6	cg07890238, cg09292244, cg14350318, cg18717967, cg27000590, ch.8.214553F	PRAG1
chr1:53943469-53943469	-0.276	6.47323e-05	0.00800979	0.0371406	0.769551	0.894887	1	cg07426634	-
chr2:71682597-71697410	-0.438	6.47823e-05	0.00800979	0.0371492	-1.70892	-1.64904	16	cg03170698, cg03674127, cg09318508, cg11027058, cg15155463, cg16354502, cg16626884, cg17415947, cg17880014, cg18067847, cg18610958, cg19917298, cg23820770, cg24596691, cg26540905, cg26787256	DYSF
chr11:60689766-60692978	-0.406	6.48242e-05	0.00800979	0.0371565	-1.86128	-1.79934	11	cg04725464, cg06406157, cg07624483, cg07962043, cg13168012, cg13852398, cg14265554, cg15553522, cg15840079, cg21629349, cg23246509	TMEM132A, TMEM109
chr4:170536809-170536809	0.389	6.50964e-05	0.00802425	0.0372037	2.76672	2.5972	1	cg02013739	CLCN3, NEK1
chr17:900273-909982	-0.446	6.51757e-05	0.00802425	0.0372174	-0.995282	-0.927392	8	cg01841306, cg05707655, cg08638939, cg09580592, cg10024094, cg19029445, cg22166565, cg27530058	TIMM22, ABR
chr8:97631939-97631939	0.324	6.52066e-05	0.00802425	0.0372227	3.27777	3.09215	1	cg11540932	SDC2
chr14:102022513-102022947	-0.252	6.52849e-05	0.00802425	0.0372362	-0.307824	-0.163775	3	cg04300065, cg10191005, cg20065520	DIO3OS, MIR1247, DIO3
chr9:136017755-136024925	-0.446	6.52905e-05	0.00802425	0.0372372	-4.1184	-4.03907	6	cg01408915, cg01413354, cg13416901, cg13477182, cg13708688, cg21222370	RALGDS, GBGT1
chr1:27319532-27320103	-0.437	6.53394e-05	0.00802425	0.0372456	-4.58323	-4.49003	4	cg02555074, cg06419258, cg12396969, cg12699080	TRNP1
chr19:14248008-14251492	0.358	6.53871e-05	0.00802425	0.0372539	-0.942146	-1.11143	2	cg03001901, cg06716090	ASF1B, LOC100507373, ADGRL1
chr17:76794560-76794888	-0.238	6.54165e-05	0.00802425	0.0372589	2.00034	2.09891	3	cg01449677, cg19024575, cg25479692	USP36
chr1:110715664-110715664	-0.252	6.5584e-05	0.00803749	0.0372878	1.50671	1.59286	1	cg11828251	SLC6A17
chr2:27958611-27960869	-0.444	6.57589e-05	0.00804882	0.0373178	-1.75405	-1.65977	4	cg00510539, cg05613116, cg06566627, cg18947209	-
chr7:43204506-43204506	-0.372	6.57957e-05	0.00804882	0.0373242	-1.70464	-1.27725	1	cg23786580	HECW1-IT1, HECW1
chr7:112316532-112316532	0.374	6.60709e-05	0.00807518	0.0373713	1.93857	1.77329	1	cg17148913	LOC101928012
chr16:30956151-30959496	-0.233	6.63191e-05	0.00809818	0.0374138	1.87999	1.95883	3	cg05911749, cg07599144, cg10436257	FBXL19, ORAI3, SETD1A
chr11:88288530-88288530	-0.406	6.703e-05	0.00817444	0.0375347	1.26802	1.6048	1	cg22834542	GRM5
chr11:64937697-64949398	-0.421	6.70646e-05	0.00817444	0.0375406	-2.50567	-2.44357	10	cg04526020, cg05072951, cg07139985, cg15209987, cg15957004, cg16291112, cg18022606, cg19051815, cg24020549, cg24856234	SPDYC, CAPN1
chr17:55993519-55993519	-0.422	6.76815e-05	0.0082343	0.0376448	2.8076	2.95978	1	cg07373578	CUEDC1
chr13:110493045-110493045	-0.404	6.77469e-05	0.0082343	0.0376558	-1.31177	-1.04389	1	cg01733904	-
chr15:102036983-102037293	-0.418	6.78108e-05	0.0082343	0.0376665	-0.194447	-0.0840909	3	cg01756461, cg02626646, cg22063206	PCSK6
chr18:29669225-29672736	-0.452	6.78119e-05	0.0082343	0.0376667	-3.45145	-3.38819	9	cg01045986, cg07234248, cg14866064, cg15380914, cg17854747, cg18808318, cg21027152, cg22141237, cg27556566	RNF138
chr17:39405817-39406363	-0.404	6.78606e-05	0.0082343	0.0376749	2.36002	2.45277	2	cg00550617, cg23641283	KRTAP9-4, KRTAP9-9
chr3:50298001-50304179	-0.422	6.8089e-05	0.0082546	0.0377132	1.4351	1.5043	7	cg07580475, cg12577320, cg13209298, cg15109126, cg15856454, cg20116935, cg26132647	GNAI2, SEMA3B-AS1, SEMA3B, MIR6872
chr19:14552013-14552177	0.401	6.85783e-05	0.00830646	0.0377951	4.10749	3.91703	3	cg00159799, cg06564132, cg25590335	PKN1
chr17:2293477-2302144	-0.432	6.88066e-05	0.00832388	0.0378331	-1.95192	-1.87715	7	cg01485948, cg09635667, cg12685560, cg12996305, cg15416352, cg18413116, cg21621366	LOC284009, SGSM2, MNT
chr11:63870619-63871265	-0.209	6.88453e-05	0.00832388	0.0378396	1.1376	1.20426	5	cg01518246, cg03045325, cg08317133, cg08788438, cg26029577	FLRT1, MACROD1
chr3:51976427-51987688	-0.434	6.90035e-05	0.00833554	0.0378659	-0.655396	-0.582707	4	cg00734683, cg02577651, cg12554573, cg22084410	PARP3, GPR62, PCBP4, RRP9
chr19:46916520-46917255	-0.449	6.9315e-05	0.00836568	0.0379175	-2.3639	-2.23189	6	cg03576469, cg06747432, cg11715966, cg15984661, cg18653451, cg25987744	CCDC8
chr5:95066568-95066568	-0.307	6.94299e-05	0.00837207	0.0379366	-2.02147	-1.84452	1	cg02549492	RHOBTB3
chr2:192130613-192135315	-0.307	6.94948e-05	0.00837242	0.0379473	0.856054	0.978429	2	cg11508595, cg12738764	MYO1B
chr1:40782713-40783039	-0.451	6.97375e-05	0.00838826	0.0379874	-3.59009	-3.51726	5	cg00068503, cg06953252, cg14844588, cg24686358, cg26011014	COL9A2
chr16:69106629-69106629	-0.38	6.97693e-05	0.00838826	0.0379926	1.58884	1.78618	1	cg27322863	TANGO6
chr8:10573804-10588040	-0.437	6.98627e-05	0.00838826	0.038008	-1.84829	-1.71472	18	cg00843634, cg01601443, cg07233097, cg07660671, cg08056146, cg08833675, cg09709472, cg14855657, cg14992524, cg19403029, cg20449619, cg20671920, cg21547283, cg22272840, cg22647929, cg24036517, cg25258843, cg26077100	SOX7
chr9:90394473-90394473	-0.419	6.98752e-05	0.00838826	0.0380101	1.1163	1.55661	1	cg14188969	CTSL3P
chr10:6622297-6625489	-0.405	6.99369e-05	0.00838826	0.0380202	-3.72483	-3.638	7	cg00110545, cg00613753, cg04351665, cg19910780, cg24895834, cg25741578, cg26617886	PRKCQ-AS1, PRKCQ
chr22:19554171-19556601	-0.309	7.03301e-05	0.00842641	0.0380848	1.83945	1.90183	5	cg14209618, cg14753691, cg15757507, cg22117819, cg23343309	LINC00895
chr15:81408453-81410853	-0.392	7.03979e-05	0.00842641	0.038096	1.3185	1.43847	3	cg07320883, cg09888468, cg26853340	-
chr13:52154091-52154091	-0.433	7.04421e-05	0.00842641	0.0381032	2.20852	2.54481	1	cg22767461	WDFY2
chr22:47050341-47057371	-0.335	7.05363e-05	0.00843021	0.0381186	1.54252	1.70042	6	cg00319157, cg02203484, cg05002837, cg21546300, cg26058289, cg27620176	GRAMD4
chr4:11369007-11369349	-0.372	7.06157e-05	0.00843223	0.0381316	1.94137	2.01017	2	cg04203702, cg25206536	MIR572
chr17:4486580-4489504	-0.385	7.10714e-05	0.00847916	0.038206	-1.70751	-1.64854	8	cg01339704, cg01720228, cg07888347, cg11486359, cg11802635, cg13375589, cg24917104, cg25585129	SMTNL2
chr1:20959920-20960434	-0.439	7.14635e-05	0.00851841	0.0382697	-4.70973	-4.5951	5	cg00002028, cg20596348, cg20697630, cg21537245, cg25108841	MIR6084, PINK1, PINK1-AS
chr11:118045910-118048546	-0.434	7.18467e-05	0.00855653	0.0383317	1.82025	1.93897	4	cg02049955, cg03664391, cg26502489, cg27646075	SCN2B
chr5:106809987-106809987	0.33	7.2308e-05	0.00859916	0.0384061	1.97199	1.72531	1	cg00401456	EFNA5
chr14:77606990-77608299	-0.432	7.23322e-05	0.00859916	0.03841	-3.03884	-2.97589	5	cg02282120, cg09759521, cg14114804, cg14238662, cg16585306	ZDHHC22
chr11:7633488-7633488	0.32	7.23956e-05	0.00859916	0.0384202	0.789854	0.358289	1	cg05736186	PPFIBP2
chr2:17801501-17801501	-0.349	7.25111e-05	0.00860531	0.0384387	-0.616866	-0.435488	1	cg04112417	VSNL1
chr19:4867972-4868496	-0.448	7.26153e-05	0.00861011	0.0384555	-3.3574	-3.26203	4	cg16189596, cg18958531, cg22511889, cg26006440	PLIN3
chr6:1594034-1594275	-0.27	7.26993e-05	0.0086125	0.0384689	-1.63659	-1.51909	3	cg14825735, cg16071029, cg17396305	-
chr2:54557974-54558352	-0.409	7.28104e-05	0.00861811	0.0384867	-3.20968	-3.138	3	cg00910640, cg14794655, cg24878791	C2orf73
chr19:16186244-16199792	-0.388	7.31045e-05	0.00864534	0.0385337	-2.27057	-2.1989	9	cg11905624, cg13618979, cg13978367, cg16232979, cg17680611, cg22023257, cg23183906, cg25593560, cg26968812	TPM4
chr1:15479360-15504438	-0.436	7.32015e-05	0.00864925	0.0385492	-2.0859	-2.01737	17	cg00188746, cg00772714, cg01414407, cg05385377, cg06208989, cg07180646, cg09069072, cg10107292, cg10758286, cg15319451, cg17277729, cg17725211, cg21913886, cg24835051, cg25025297, cg25908635, cg26935685	C1orf195, TMEM51, TMEM51-AS1
chr7:1538606-1560598	-0.432	7.33838e-05	0.00865746	0.0385783	-0.689224	-0.621117	13	cg00503338, cg05674406, cg05812430, cg06223186, cg08525429, cg14036041, cg14480463, cg19907968, cg20697025, cg24146349, cg25510838, cg25983070, cg26571009	INTS1, MAFK
chr16:896828-898182	-0.444	7.34227e-05	0.00865746	0.0385845	3.37566	3.51048	3	cg03020916, cg05368608, cg06677582	LMF1
chr17:48382610-48389080	-0.309	7.34634e-05	0.00865746	0.0385909	1.0561	1.15832	2	cg05162320, cg13900719	-
chr3:39149181-39152325	-0.432	7.37213e-05	0.00868028	0.0386319	-3.33334	-3.23599	6	cg06492699, cg09837385, cg15678707, cg21751146, cg26331595, cg27226174	GORASP1, TTC21A
chr12:96588627-96592098	-0.367	7.38908e-05	0.00868546	0.0386588	-2.61371	-2.53222	4	cg00761125, cg01757160, cg21252812, cg22876356	ELK3
chr8:36842289-36842289	-0.359	7.38939e-05	0.00868546	0.0386593	0.12569	0.41816	1	cg13632752	-
chr17:74137336-74138738	-0.385	7.40087e-05	0.00869139	0.0386775	-3.013	-2.95383	10	cg05162533, cg06596329, cg12872889, cg14182461, cg16038636, cg16672637, cg23431989, cg23638801, cg25236446, cg25841159	FOXJ1, RNF157-AS1, RNF157
chr2:212196399-212196399	0.426	7.4083e-05	0.00869256	0.0386893	2.89768	2.68821	1	cg22253078	-
chr3:71730474-71739283	-0.362	7.44203e-05	0.00872456	0.0387426	0.593059	0.800644	5	cg01295782, cg01454951, cg15037823, cg18504632, cg23333146	EIF4E3
chr1:27677072-27679961	-0.244	7.47643e-05	0.00875622	0.0387967	1.03515	1.13359	6	cg00539261, cg00759254, cg01963906, cg04123310, cg07744618, cg12742432	SYTL1, MAP3K6
chr2:72980252-72980252	0.317	7.48201e-05	0.00875622	0.0388055	1.79053	1.4241	1	cg22043275	EXOC6B
chr1:110468748-110476668	-0.421	7.52366e-05	0.00879734	0.0388708	1.35481	1.53259	4	cg07910945, cg19627034, cg19755069, cg25309767	CSF1
chr1:209915875-209919394	-0.33	7.53992e-05	0.00880872	0.0388962	2.9555	3.03111	3	cg00506297, cg08865695, cg13860928	HSD11B1, TRAF3IP3, LOC101930114
chr14:77924209-77942030	-0.431	7.56796e-05	0.00883384	0.03894	-1.07923	-1.03144	9	cg00906107, cg00946243, cg09788003, cg12020437, cg14520941, cg16575379, cg16765663, cg20045696, cg24123563	AHSA1, VIPAS39, ISM2
chr1:22223841-22228582	-0.299	7.57816e-05	0.00883811	0.0389559	-0.471939	-0.37872	3	cg00359395, cg24332002, cg25138553	HSPG2
chr3:23241154-23244125	0.37	7.59158e-05	0.00883867	0.0389768	0.831204	0.713367	3	cg02794920, cg13447539, cg17069662	UBE2E2-AS1, UBE2E2
chr6:144611885-144617301	0.401	7.59316e-05	0.00883867	0.0389793	2.99327	2.91361	6	cg01359933, cg03917894, cg17160391, cg19184160, cg22560545, cg24385902	UTRN
chr12:5564478-5570828	-0.438	7.60786e-05	0.00883867	0.0390021	-1.04866	-0.911866	3	cg17775989, cg21719937, ch.12.158852F	NTF3
chr1:22137306-22138642	-0.226	7.61393e-05	0.00883867	0.0390115	1.3875	1.43462	4	cg00574196, cg01058602, cg26954156, cg27585345	LDLRAD2
chr1:25870704-25893405	-0.443	7.61488e-05	0.00883867	0.039013	-0.249529	-0.19465	7	cg00164546, cg04344749, cg06359931, cg08531644, cg19759804, cg22442430, cg24156949	LDLRAP1
chr16:10965217-10973382	-0.383	7.61791e-05	0.00883867	0.0390177	-1.48609	-1.31806	8	cg01351032, cg04945379, cg04999945, cg06871213, cg08985333, cg09015246, cg10466548, cg26239233	CIITA
chr17:45944339-45944464	-0.278	7.67483e-05	0.00889707	0.0391058	-0.0867353	0.0696725	3	cg09013220, cg09243648, cg19773546	-
chr6:72077399-72077399	0.306	7.69554e-05	0.00891343	0.0391378	0.591517	0.264709	1	cg06439889	MIR30C2
chr1:3473186-3474376	-0.326	7.71054e-05	0.00892315	0.0391609	1.49664	1.65586	5	cg00562088, cg02955098, cg05334053, cg12612393, cg26607673	MIR551A, MEGF6
chr14:77507461-77518742	-0.361	7.7234e-05	0.00892527	0.0391807	-0.393237	-0.287705	5	cg04913803, cg08314457, cg16759100, cg18817955, cg23925650	LOC283575
chr11:76411795-76414904	-0.441	7.73797e-05	0.00892527	0.0392031	0.540391	0.672969	2	cg18285636, cg20911180	GUCY2EP
chr12:45653725-45662797	-0.376	7.74179e-05	0.00892527	0.0392089	-0.123191	-0.00604234	2	cg17052212, cg21185662	ANO6
chr20:48178928-48178928	-0.262	7.74306e-05	0.00892527	0.0392109	0.133516	0.208948	1	cg19577548	PTGIS
chr1:244816221-244816938	-0.443	7.74541e-05	0.00892527	0.0392145	-5.23636	-5.15782	5	cg04826576, cg12049897, cg19721680, cg23035053, cg24536044	DESI2
chr10:3371481-3372937	-0.374	7.75612e-05	0.00892999	0.0392309	2.76526	2.87917	2	cg05450262, cg26490758	LOC105376360
chr12:53901405-53902829	-0.252	7.77205e-05	0.00894071	0.0392553	1.44054	1.50485	4	cg01657380, cg06850660, cg09219196, cg14662756	TARBP2, NPFF, LOC100652999, MAP3K12, ATF7
chr22:39052594-39052988	-0.436	7.86215e-05	0.00903666	0.0393927	-4.97801	-4.90158	7	cg00393435, cg05476169, cg05845357, cg10423830, cg13639345, cg22201734, cg22884159	FAM227A, CBY1
chr16:49889831-49903138	-0.433	7.88118e-05	0.00905083	0.0394216	-2.25907	-2.19195	9	cg00813191, cg00976157, cg03420242, cg09969487, cg12853573, cg14760951, cg16392195, cg23806411, ch.16.48460639F	ZNF423
chr11:68179097-68181218	-0.264	7.8914e-05	0.00905217	0.039437	1.99328	2.04991	5	cg10893908, cg15302350, cg24109739, cg26467269, cg26915558	LRP5
chr9:100159780-100159780	0.356	7.89575e-05	0.00905217	0.0394436	2.18734	1.87181	1	cg01751584	LOC286359
chr8:22595386-22605334	-0.399	7.94464e-05	0.00910048	0.0395175	0.969094	1.136	2	cg09080173, cg11782559	PEBP4
chr7:39393612-39393612	-0.244	7.96833e-05	0.00911988	0.0395532	-0.118453	0.027832	1	cg17469359	POU6F2
chr17:75446549-75484377	-0.316	8.00521e-05	0.00915434	0.0396086	-0.417581	-0.365324	21	cg00324097, cg01513063, cg02397064, cg06791979, cg09668072, cg11991516, cg12194864, cg13540311, cg14517217, cg14697743, cg15229994, cg17053854, cg17922695, cg18104645, cg19948701, cg20030711, cg20955894, cg21292033, cg23343486, cg24136318, cg27627381	SEPT9
chr9:95764742-95766607	-0.314	8.02972e-05	0.0091746	0.0396453	1.62858	1.68988	2	cg13863007, cg14311495	LOC101927954, FGD3
chr17:56315750-56316162	-0.423	8.05285e-05	0.00919325	0.0396799	0.596394	0.79535	3	cg06494199, cg07941938, cg24489015	LPO
chr12:124779144-124781038	-0.333	8.08479e-05	0.00921742	0.0397276	-2.09411	-2.02431	6	cg03159409, cg09944659, cg14474520, cg20337996, cg23981320, cg27504292	ZNF664-FAM101A, RFLNA
chr9:136855902-136855902	-0.416	8.08767e-05	0.00921742	0.0397319	1.74858	1.93795	1	cg14405625	VAV2
chr3:186915259-186920348	0.255	8.10112e-05	0.00922496	0.0397519	1.37237	1.28519	5	cg04914996, cg05410198, cg08749917, cg13031537, cg14303616	RTP1, LOC101929106
chr12:116893985-116893985	-0.303	8.11341e-05	0.00923118	0.0397702	-1.83645	-1.66142	1	cg02483204	-
chr13:114760667-114761031	-0.252	8.16252e-05	0.00926541	0.039843	2.34028	2.4183	3	cg11875926, cg13427421, cg18388405	RASA3
chr11:1521172-1524715	-0.385	8.16353e-05	0.00926541	0.0398445	2.11991	2.27815	3	cg03864089, cg23430209, cg25918267	-
chr9:5436224-5436819	-0.36	8.16408e-05	0.00926541	0.0398453	2.44562	2.6507	2	cg14025883, cg23598352	PLGRKT
chr1:204301350-204301350	-0.301	8.17418e-05	0.00926908	0.0398602	-0.404729	-0.298187	1	cg07010486	PLEKHA6
chr20:16289592-16289592	-0.391	8.1836e-05	0.00927197	0.0398742	1.06752	1.27451	1	cg15821605	KIF16B
chr7:17680457-17691191	-0.438	8.1987e-05	0.0092813	0.0398965	3.31945	3.40894	3	cg01177168, cg03947384, cg21124530	-
chr19:35939561-35940862	-0.424	8.21317e-05	0.00928989	0.0399178	-0.6468	-0.413692	5	cg03548857, cg15479752, cg18755094, cg20199836, cg21640432	FFAR2
chr4:40623291-40623291	-0.378	8.22192e-05	0.009292	0.0399307	0.0288721	0.267763	1	cg09141635	RBM47
chr11:12864037-12887417	-0.279	8.25912e-05	0.00932625	0.0399854	-0.45562	-0.382414	6	cg06829681, cg12399536, cg14665901, cg15542670, cg15716680, cg15722533	TEAD1
chr22:26875499-26875652	-0.303	8.28201e-05	0.00934428	0.040019	-1.2776	-1.12131	4	cg05877528, cg11205006, cg21431832, cg27087377	SRRD, HPS4
chr10:121201554-121210090	-0.288	8.29037e-05	0.00934591	0.0400312	0.774889	0.873573	2	cg14341467, cg24807198	GRK5
chr6:79881191-79881191	-0.306	8.30452e-05	0.00935405	0.0400519	0.795765	0.964745	1	cg13177860	-
chr16:936480-938327	-0.25	8.31342e-05	0.00935627	0.0400649	0.939295	1.079	4	cg03595018, cg06683487, cg09091185, cg10301401	LMF1
chr6:158402508-158402524	-0.428	8.34266e-05	0.00937503	0.0401076	-4.36846	-4.25553	2	cg05941624, cg12784241	SYNJ2
chr10:102745343-102748693	-0.428	8.34844e-05	0.00937503	0.040116	-3.21	-3.13616	11	cg02180545, cg02304285, cg10309340, cg13449372, cg13708259, cg15838054, cg18861311, cg19559774, cg23893379, cg25580076, cg26023709	MRPL43, TWNK, SEMA4G, LZTS2
chr3:107809536-107810361	-0.441	8.35142e-05	0.00937503	0.0401204	-5.01794	-4.93617	6	cg12363545, cg16322893, cg17216759, cg20824576, cg21789849, cg25382848	CD47
chr8:15393683-15393683	-0.313	8.35786e-05	0.00937503	0.0401298	0.123132	0.252745	1	cg14639904	TUSC3
chr8:15559567-15559567	0.434	8.41535e-05	0.00943168	0.0402133	2.90279	2.65123	1	cg18336854	TUSC3
chr9:114836121-114836121	-0.441	8.42674e-05	0.00943662	0.0402298	3.30792	3.45752	1	cg14618635	SUSD1
chr4:10019009-10024412	-0.388	8.45339e-05	0.00945178	0.0402683	-2.30532	-2.21122	8	cg00004082, cg00071950, cg00084184, cg02734326, cg07935902, cg11124021, cg16147221, cg16785938	SLC2A9
chr12:28121938-28127353	-0.327	8.4598e-05	0.00945178	0.0402776	-2.01029	-1.89072	14	cg01333011, cg02335533, cg07164581, cg08533745, cg10253371, cg10703784, cg11891239, cg19083459, cg21184859, cg23110005, cg23926670, cg24624406, cg25275166, cg26856333	PTHLH
chr10:71029644-71029644	-0.434	8.46127e-05	0.00945178	0.0402797	1.67234	1.90256	1	cg16001913	HKDC1, HK1
chr16:28943677-28957148	-0.389	8.52279e-05	0.00950678	0.0403683	1.78168	1.85501	4	cg00470192, cg01477015, cg01636747, cg14102807	RABEP2, CD19, NFATC2IP
chr11:1078956-1084842	-0.262	8.52459e-05	0.00950678	0.0403709	1.24787	1.344	8	cg00538298, cg07647179, cg18318552, cg19554902, cg22166106, cg23935642, cg24631065, cg26382678	MUC2
chr15:63233164-63233164	-0.308	8.57826e-05	0.00954938	0.0404478	-0.861833	-0.709516	1	cg19938199	-
chr16:85157762-85158047	-0.264	8.5791e-05	0.00954938	0.040449	0.816542	0.919071	5	cg01511806, cg04622164, cg06925882, cg07842521, cg11201751	-
chr1:40102679-40108561	-0.386	8.58982e-05	0.00954938	0.0404644	-0.683789	-0.613454	4	cg05720261, cg05959346, cg13457165, cg24545964	HEYL
chr7:1513548-1518699	-0.332	8.59107e-05	0.00954938	0.0404661	-0.583634	-0.467625	8	cg00645755, cg00921574, cg05058354, cg07853063, cg11644627, cg16601832, cg23956190, cg24531401	INTS1
chr2:206547231-206550819	-0.356	8.60851e-05	0.00955725	0.040491	-2.94294	-2.85979	7	cg01154445, cg02185666, cg14163802, cg16114434, cg17809414, cg23038014, cg25292468	NRP2
chr18:56296094-56296607	-0.31	8.6123e-05	0.00955725	0.0404964	0.821209	0.942937	7	cg00031779, cg02269083, cg07910680, cg14386193, cg25407077, cg27555092, cg27614534	ALPK2
chr13:22784439-22784439	-0.259	8.64969e-05	0.00958875	0.0405497	0.763537	0.890965	1	cg11298246	LINC00540
chr11:118004193-118004193	-0.387	8.65489e-05	0.00958875	0.0405571	2.31049	2.49111	1	cg05269359	SCN4B
chr20:33680799-33683537	-0.441	8.66369e-05	0.00959063	0.0405696	-1.62606	-1.50834	6	cg01154966, cg04194272, cg11277126, cg11962201, cg17206393, cg23414001	TRPC4AP
chr18:77193464-77196147	-0.26	8.68315e-05	0.0096043	0.0405972	0.999461	1.08728	5	cg04516518, cg07759042, cg12524531, cg16071091, cg25332265	NFATC1
chr12:3446004-3451308	-0.42	8.70064e-05	0.00961578	0.040622	0.679554	0.793771	6	cg02486332, cg10047041, cg11256956, cg16063018, cg18452973, cg18846883	-
chr10:129379138-129379353	-0.335	8.71577e-05	0.00962462	0.0406434	2.00501	2.07256	3	cg12072262, cg18664918, cg19285797	-
chr8:27288300-27307764	-0.438	8.72484e-05	0.00962677	0.0406563	2.71338	2.78283	4	cg00782843, cg08498406, cg08948225, cg18734877	MIR6842, CHRNA2, PTK2B
chr10:73723221-73740291	-0.32	8.73399e-05	0.00962899	0.0406692	-0.180111	-0.111693	8	cg04268405, cg06370069, cg06967828, cg08482829, cg09686390, cg11801857, cg18738190, cg19698242	CHST3
chr1:2452844-2457999	-0.369	8.75289e-05	0.0096296	0.0406959	-0.179809	-0.101204	5	cg00295182, cg07832834, cg09828310, cg15267720, cg27173245	HES5, PANK4
chr2:182644898-182656091	-0.298	8.75566e-05	0.0096296	0.0406998	0.846475	0.968627	3	cg07835482, cg10539700, cg26508164	-
chr3:193698418-193698418	-0.412	8.75593e-05	0.0096296	0.0407002	2.85702	3.07056	1	cg15251528	LOC647323
chr8:125483419-125487804	-0.441	8.76361e-05	0.00962987	0.040711	-4.21676	-4.16039	13	cg00292857, cg03182158, cg03719314, cg07561588, cg10120645, cg14597492, cg15908081, cg23359983, cg23542858, cg26610343, cg26770385, cg27038428, cg27279244	RNF139, RNF139-AS1
chr11:61124464-61125360	0.259	8.77044e-05	0.00962987	0.0407206	1.67884	1.50948	2	cg03324175, cg14331899	CYB561A3, TMEM138, TKFC
chr10:99371341-99375205	-0.385	8.79852e-05	0.00964518	0.0407601	2.48475	2.60918	2	cg19113840, cg26194641	MORN4, HOGA1
chr15:78609021-78609021	-0.256	8.79867e-05	0.00964518	0.0407603	-0.00275719	0.109211	1	cg20276202	-
chr11:1536740-1536927	-0.404	8.81653e-05	0.00965692	0.0407854	-1.57613	-1.48272	3	cg08029231, cg10043090, cg15639910	-
chr4:3416370-3424470	-0.293	8.82903e-05	0.00966278	0.040803	2.29356	2.34428	9	cg02951274, cg04203824, cg08403043, cg16324409, cg19757478, cg20412217, cg20679011, cg24031446, cg26545313	RGS12
chr15:101695734-101698514	-0.212	8.83971e-05	0.00966664	0.0408179	1.56998	1.6411	4	cg00357494, cg07714300, cg10287321, cg17812123	-
chr14:91744409-91751731	-0.422	8.87171e-05	0.00968705	0.0408627	1.52319	1.67722	5	cg00787180, cg15313956, cg16117334, cg18607961, cg20451705	CCDC88C
chr6:30313316-30313495	-0.442	8.87283e-05	0.00968705	0.0408643	-4.66009	-4.58118	6	cg08437578, cg08969395, cg16859001, cg18037578, cg19376189, cg26564730	RPP21, TRIM39, TRIM39-RPP21
chr12:69743616-69743616	-0.409	8.88518e-05	0.00968705	0.0408815	1.28564	1.42982	1	cg04785213	LYZ, YEATS4
chr12:122015596-122018391	-0.409	8.89096e-05	0.00968705	0.0408896	-2.27027	-2.20351	8	cg01029623, cg12251659, cg13149662, cg17169037, cg23877401, cg25014247, cg25482146, cg26218726	KDM2B
chr7:90225159-90226043	-0.434	8.89424e-05	0.00968705	0.0408942	-4.36952	-4.28965	5	cg06692745, cg08063340, cg12920814, cg19871631, cg27443310	CDK14
chr7:157092682-157095237	-0.436	8.90485e-05	0.00969079	0.040909	-2.1749	-1.99245	3	cg02137956, cg07352054, cg13912274	-
chr13:47063673-47063673	-0.37	8.91351e-05	0.0096924	0.040921	3.36442	3.47399	1	cg25377744	-
chr7:45018757-45023329	-0.415	8.93818e-05	0.0097114	0.0409554	0.196602	0.266437	5	cg03440944, cg07826859, cg09948419, cg12416569, cg22111043	SNORA9, MYO1G, SNHG15
chr15:59463484-59463880	-0.398	8.98205e-05	0.00975123	0.0410163	3.61218	3.69156	3	cg01362581, cg03297845, cg10193091	MIR2116, MYO1E
chr3:140660572-140661601	-0.438	9.00665e-05	0.00977008	0.0410503	-3.40729	-3.33161	5	cg01362570, cg03586379, cg18467110, cg24333206, cg25152631	SLC25A36
chr11:109964033-109967237	-0.409	9.01564e-05	0.00977199	0.0410628	-2.20456	-2.11185	4	cg02458904, cg11022824, cg11758932, cg26218983	ZC3H12C
chr5:10564371-10583443	0.4	9.02419e-05	0.00977341	0.0410746	0.289897	0.193911	14	cg01259029, cg03235179, cg05524458, cg06298346, cg09638070, cg09877593, cg13276570, cg17320136, cg21167493, cg22459204, cg22560979, cg24894783, cg24959663, cg26558749	ANKRD33B
chr17:39203641-39204922	-0.312	9.05861e-05	0.00980282	0.0411221	1.79196	1.89494	3	cg06592151, cg16658020, cg18243846	KRTAP1-1, KRTAP2-1, KRTAP2-2
chr17:43299201-43339358	-0.323	9.07132e-05	0.00980561	0.0411396	-1.92206	-1.86728	25	cg02684548, cg03785666, cg04945541, cg05250241, cg05423688, cg05892673, cg06345789, cg06729642, cg08247376, cg09264140, cg09695362, cg10692118, cg10842515, cg11117099, cg11326919, cg11645810, cg11933779, cg12805374, cg13001868, cg18994438, cg19411214, cg19470168, cg19481029, cg25072336, cg25533943	MAP3K14-AS1, FMNL1, SPATA32, MAP3K14
chr17:53771307-53771307	0.338	9.07773e-05	0.00980561	0.0411484	2.91638	2.67395	1	cg26508170	-
chr5:139740027-139742900	-0.311	9.08765e-05	0.00980561	0.041162	-0.16302	-0.0963515	2	cg08215811, cg08457872	SLC4A9
chr10:112168493-112180280	-0.249	9.09022e-05	0.00980561	0.0411656	0.28431	0.432271	3	cg05662325, cg08969823, cg23313755	-
chr11:12133015-12148288	-0.416	9.11063e-05	0.00981978	0.0411936	1.17756	1.28843	3	cg03821121, cg03860250, cg12122057	MICAL2
chr3:100322493-100328745	-0.44	9.1208e-05	0.00982289	0.0412075	1.43457	1.50701	5	cg04071964, cg07704151, cg13709487, cg23855093, cg26645827	ADGRG7
chr2:233285454-233286870	-0.441	9.19333e-05	0.00989071	0.0413067	-2.31379	-2.22668	4	cg01072057, cg11702639, cg14418609, cg24996179	-
chr11:118889154-118901659	-0.433	9.19841e-05	0.00989071	0.0413136	-2.38688	-2.33582	11	cg01237326, cg01434121, cg06567290, cg08934394, cg11054882, cg11361260, cg12926529, cg14983362, cg15222709, cg21561712, cg24962978	RPS25, TRAPPC4, MIR3656, SLC37A4, CCDC84
chr4:1224246-1227400	-0.234	9.22403e-05	0.00991037	0.0413485	1.6016	1.67371	4	cg00875911, cg12109141, cg12474824, cg14128315	CTBP1
chr1:15522850-15538911	-0.335	9.23615e-05	0.0099155	0.041365	1.39576	1.51978	5	cg06124883, cg06869505, cg09249173, cg21012057, cg22670675	TMEM51
chr17:73903405-73911257	-0.267	9.28014e-05	0.00995482	0.0414247	0.796857	0.93678	5	cg00012920, cg11015353, cg13194822, cg19497798, cg19971939	MRPL38, FBF1
chr16:11295667-11295667	-0.26	9.30098e-05	0.00996925	0.041453	-2.21182	-2.04335	1	cg00548098	-
chr21:46424834-46424880	-0.369	9.32658e-05	0.00998876	0.0414876	1.46982	1.59475	2	cg04070987, cg13136556	PICSAR
