# Supplementary material for: Edematous severe acute malnutrition is characterized by hypomethylation of DNA
Source: Nat Commun. 2019 Dec 19;10:5791. doi: 10.1038/s41467-019-13433-6 (PMC6923441; doi:10.1038/s41467-019-13433-6)
Supplement: Supplementary file 6 — Supplementary Data 3 [file 41467_2019_13433_MOESM6_ESM.xlsx]

## Sheet: Supplementary Data 3
Supplementary Data 3 - Methylation-Gene Expression correlation in 20 additional SAM samples from Malawi.						p < 0.05 (beta-values)	p < 0.01 (beta-values)
CpG ID	DMC	Annotation	Gene	Expression ID	rho (beta-values)	p-value (beta-values)	DMC methylation
cg26221796	chr19:54980961-54980961	5'UTR	LENG8	TC1900008860.hg.1	0.159398	0.500462	hypo
cg19509829	chr12:110778616-110780050	Body	ATP2A2	TC1200008835.hg.1	-0.166917	0.48018	hypo
cg21531873	chr12:110778616-110780050	Body	ATP2A2	TC1200008835.hg.1	0.144361	0.542267	hypo
cg21596862	chr12:110778616-110780050	Body	ATP2A2	TC1200008835.hg.1	-0.231579	0.324388	hypo
cg21810305	chr12:110778616-110780050	Body	ATP2A2	TC1200008835.hg.1	0.0406015	0.86618	hypo
cg07813495	chr1:37947276-37952273	Body	MEAF6	TC0100013744.hg.1	0.172932	0.464263	hypo
cg24428600	chr1:37947276-37952273	IGR	MEAF6	TC0100013744.hg.1	0.12782	0.590056	hypo
cg27229484	chr1:37947276-37952273	Body	MEAF6	TC0100013744.hg.1	0.356391	0.123455	hypo
cg04655372	chr17:46126232-46133198	5'UTR	NFE2L1	TC1700008151.hg.1	0.207519	0.378315	hypo
cg27050612	chr17:46126232-46133198	Body	NFE2L1	TC1700008151.hg.1	0.148872	0.529556	hypo
cg01495321	chr1:16482606-16501540	TSS200	EPHA2	TC0100013028.hg.1	-0.0390977	0.871187	hypo
cg04602081	chr1:16482606-16501540	IGR	EPHA2	TC0100013028.hg.1	-0.198496	0.399796	hypo
cg06538426	chr1:16482606-16501540	IGR	EPHA2	TC0100013028.hg.1	0.13985	0.555118	hypo
cg07146104	chr1:16482606-16501540	IGR	EPHA2	TC0100013028.hg.1	-0.087218	0.714342	hypo
cg09063663	chr1:16482606-16501540	IGR	EPHA2	TC0100013028.hg.1	0.488722	0.0303245	hypo
cg09414948	chr1:16482606-16501540	IGR	EPHA2	TC0100013028.hg.1	-0.0842105	0.723889	hypo
cg12610519	chr1:16482606-16501540	IGR	EPHA2	TC0100013028.hg.1	0.2	0.396169	hypo
cg13460168	chr1:16482606-16501540	IGR	EPHA2	TC0100013028.hg.1	-0.215038	0.360934	hypo
cg17468312	chr1:16482606-16501540	IGR	EPHA2	TC0100013028.hg.1	0.0240602	0.921499	hypo
cg18088494	chr1:16482606-16501540	IGR	EPHA2	TC0100013028.hg.1	-0.169925	0.472187	hypo
cg18787437	chr1:16482606-16501540	IGR	EPHA2	TC0100013028.hg.1	0.377444	0.101666	hypo
cg20312132	chr1:16482606-16501540	IGR	EPHA2	TC0100013028.hg.1	-0.0932331	0.695376	hypo
cg26793227	chr1:16482606-16501540	TSS1500	EPHA2	TC0100013028.hg.1	0.246617	0.293205	hypo
cg03812679	chr17:38170632-38176064	TSS1500	MED24	TC1700010599.hg.1	-0.505263	0.0245795	hypo
cg07472953	chr17:38170632-38176064	TSS1500	MED24	TC1700010599.hg.1	-0.58797	0.00741417	hypo
cg07584981	chr17:38170632-38176064	Body	MED24	TC1700010599.hg.1	-0.0601504	0.801607	hypo
cg07723258	chr17:38170632-38176064	Body	MED24	TC1700010599.hg.1	-0.603008	0.00577973	hypo
cg09161579	chr17:38170632-38176064	3'UTR	MED24	TC1700010599.hg.1	0.281203	0.228898	hypo
cg15412772	chr17:38170632-38176064	3'UTR	MED24	TC1700010599.hg.1	-0.306767	0.187923	hypo
cg16271663	chr17:38170632-38176064	TSS1500	MED24	TC1700010599.hg.1	-0.222556	0.344032	hypo
cg21432842	chr17:38170632-38176064	1stExon	MED24	TC1700010599.hg.1	-0.136842	0.563763	hypo
cg23207054	chr17:38170632-38176064	TSS200	MED24	TC1700010599.hg.1	-0.645113	0.00269874	hypo
cg11261264	chr19:55718589-55720817	Body	PTPRH	TC1900011452.hg.1	-0.384962	0.0946229	hypo
cg19025031	chr19:55718589-55720817	Body	PTPRH	TC1900011452.hg.1	0.284211	0.223792	hypo
cg26610167	chr19:55718589-55720817	1stExon	PTPRH	TC1900011452.hg.1	-0.225564	0.337407	hypo
cg04972513	chr17:42433041-42433041	Body	GRN	TC1700007997.hg.1	-0.33985	0.142825	hypo
cg00577202	chr1:156784152-156785288	Body	NTRK1	TC0100010196.hg.1	0.0180451	0.941717	hypo
cg00626119	chr1:156784152-156785288	Body	NTRK1	TC0100010196.hg.1	-0.243609	0.299285	hypo
cg10811945	chr1:156784152-156785288	Body	NTRK1	TC0100010196.hg.1	-0.0496241	0.836247	hypo
cg25630380	chr1:156784152-156785288	Body	NTRK1	TC0100010196.hg.1	-0.406015	0.076843	hypo
cg22702741	chr7:133706550-133706550	Body	EXOC4	TC0700009211.hg.1	0.296241	0.204132	hypo
cg01849531	chr16:8941747-8947967	3'UTR	CARHSP1	TC1600011351.hg.1	0.252632	0.281279	hypo
cg02435083	chr16:8941747-8947967	IGR	CARHSP1	TC1600011351.hg.1	-0.0240602	0.921499	hypo
cg02706273	chr16:8941747-8947967	3'UTR	CARHSP1	TC1600011351.hg.1	0.239098	0.308552	hypo
cg08676173	chr16:8941747-8947967	3'UTR	CARHSP1	TC1600011351.hg.1	0.075188	0.752766	hypo
cg16451995	chr16:8941747-8947967	3'UTR	CARHSP1	TC1600011351.hg.1	0.0631579	0.791774	hypo
cg01849531	chr16:8941747-8947967	3'UTR	PMM2	TC1600011350.hg.1	0.172932	0.464263	hypo
cg02435083	chr16:8941747-8947967	IGR	PMM2	TC1600011350.hg.1	0.0616541	0.796687	hypo
cg02706273	chr16:8941747-8947967	3'UTR	PMM2	TC1600011350.hg.1	-0.0421053	0.861177	hypo
cg08676173	chr16:8941747-8947967	3'UTR	PMM2	TC1600011350.hg.1	0.0300752	0.901328	hypo
cg16451995	chr16:8941747-8947967	3'UTR	PMM2	TC1600011350.hg.1	-0.234586	0.317995	hypo
cg08467643	chr3:183890761-183890761	3'UTR	DVL3	TC0300009692.hg.1	-0.0781955	0.743102	hypo
cg10458734	chr16:1742021-1742281	Body	HN1L	TC1600011326.hg.1	-0.0315789	0.896294	hypo
cg27431500	chr16:1742021-1742281	Body	HN1L	TC1600011326.hg.1	-0.106767	0.653365	hypo
cg00133476	chr17:80230660-80268823	IGR	CSNK1D	TC1700012100.hg.1	0.275188	0.239343	hypo
cg05206910	chr17:80230660-80268823	Body	CSNK1D	TC1700012100.hg.1	-0.145865	0.538014	hypo
cg05471169	chr17:80230660-80268823	IGR	CSNK1D	TC1700012100.hg.1	0.043609	0.85618	hypo
cg07081477	chr17:80230660-80268823	IGR	CSNK1D	TC1700012100.hg.1	-0.0195489	0.936659	hypo
cg07739369	chr17:80230660-80268823	IGR	CSNK1D	TC1700012100.hg.1	0.452632	0.0465754	hypo
cg08076807	chr17:80230660-80268823	IGR	CSNK1D	TC1700012100.hg.1	0.278615	0.23424	hypo
cg10399696	chr17:80230660-80268823	5'UTR	CSNK1D	TC1700012100.hg.1	-0.0661654	0.781972	hypo
cg12593223	chr17:80230660-80268823	IGR	CSNK1D	TC1700012100.hg.1	0.0255639	0.916451	hypo
cg12936639	chr17:80230660-80268823	1stExon	CSNK1D	TC1700012100.hg.1	0.445113	0.0506908	hypo
cg13003786	chr17:80230660-80268823	TSS1500	CSNK1D	TC1700012100.hg.1	0.0526316	0.826316	hypo
cg13398135	chr17:80230660-80268823	IGR	CSNK1D	TC1700012100.hg.1	0.252632	0.281279	hypo
cg14633757	chr17:80230660-80268823	5'UTR	CSNK1D	TC1700012100.hg.1	0.275188	0.239343	hypo
cg14865034	chr17:80230660-80268823	IGR	CSNK1D	TC1700012100.hg.1	0.276692	0.236703	hypo
cg18717167	chr17:80230660-80268823	IGR	CSNK1D	TC1700012100.hg.1	0.389474	0.0905761	hypo
cg20022223	chr17:80230660-80268823	IGR	CSNK1D	TC1700012100.hg.1	-0.0721805	0.762467	hypo
cg20132735	chr17:80230660-80268823	IGR	CSNK1D	TC1700012100.hg.1	0.0180451	0.941717	hypo
cg21435684	chr17:80230660-80268823	IGR	CSNK1D	TC1700012100.hg.1	0.324812	0.162246	hypo
cg22213022	chr17:80230660-80268823	IGR	CSNK1D	TC1700012100.hg.1	0.183459	0.437084	hypo
cg22345911	chr17:80230660-80268823	5'UTR	CSNK1D	TC1700012100.hg.1	0.291729	0.211361	hypo
cg03637179	chr7:99698799-99716722	5'UTR	COPS6	TC0700008522.hg.1	-0.454135	0.0457847	hypo
cg07841762	chr7:99698799-99716722	3'UTR	COPS6	TC0700008522.hg.1	-0.0616541	0.796687	hypo
cg08309311	chr7:99698799-99716722	TSS200	COPS6	TC0700008522.hg.1	0.124812	0.598936	hypo
cg10955642	chr7:99698799-99716722	TSS200	COPS6	TC0700008522.hg.1	-0.215038	0.360934	hypo
cg11738421	chr7:99698799-99716722	TSS200	COPS6	TC0700008522.hg.1	-0.0616541	0.796687	hypo
cg12358443	chr7:99698799-99716722	5'UTR	COPS6	TC0700008522.hg.1	0.192481	0.414491	hypo
cg12980408	chr7:99698799-99716722	5'UTR	COPS6	TC0700008522.hg.1	0.302256	0.194757	hypo
cg13357497	chr7:99698799-99716722	Body	COPS6	TC0700008522.hg.1	-0.321805	0.166343	hypo
cg14649827	chr7:99698799-99716722	Body	COPS6	TC0700008522.hg.1	-0.437594	0.0550843	hypo
cg18392045	chr7:99698799-99716722	Body	COPS6	TC0700008522.hg.1	0.0330827	0.891264	hypo
cg23472400	chr7:99698799-99716722	3'UTR	COPS6	TC0700008522.hg.1	-0.437594	0.0550843	hypo
cg25430849	chr7:99698799-99716722	1stExon	COPS6	TC0700008522.hg.1	0.087218	0.714342	hypo
cg25920258	chr7:99698799-99716722	TSS1500	COPS6	TC0700008522.hg.1	0.0601504	0.801607	hypo
cg26023204	chr7:99698799-99716722	1stExon	COPS6	TC0700008522.hg.1	0.362406	0.11691	hypo
cg01143454	chr20:2795194-2795601	TSS200	TMEM239	TC2000006527.hg.1	0.142857	0.546535	hypo
cg13672800	chr20:2795194-2795601	TSS1500	TMEM239	TC2000006527.hg.1	0.2	0.396169	hypo
cg15013617	chr20:2795194-2795601	TSS1500	TMEM239	TC2000006527.hg.1	-0.263158	0.261163	hypo
cg17496887	chr1:153387707-153388944	TSS1500	S100A8	TC0100015858.hg.1	-0.012429	0.958523	hypo
cg21107767	chr1:153387707-153388944	TSS200	S100A8	TC0100015858.hg.1	-0.297518	0.202679	hypo
cg01419914	chr17:79374340-79386969	Body	BAHCC1	TC1700009173.hg.1	0.203008	0.388971	hypo
cg01623261	chr17:79374340-79386969	Body	BAHCC1	TC1700009173.hg.1	0.308271	0.185682	hypo
cg01681525	chr17:79374340-79386969	Body	BAHCC1	TC1700009173.hg.1	0.366917	0.112171	hypo
cg05668703	chr17:79374340-79386969	Body	BAHCC1	TC1700009173.hg.1	-0.267669	0.252834	hypo
cg06636541	chr17:79374340-79386969	Body	BAHCC1	TC1700009173.hg.1	0.261654	0.263978	hypo
cg09545579	chr17:79374340-79386969	Body	BAHCC1	TC1700009173.hg.1	0.32782	0.15822	hypo
cg11031567	chr17:79374340-79386969	Body	BAHCC1	TC1700009173.hg.1	0.478195	0.0345058	hypo
cg11976222	chr17:79374340-79386969	Body	BAHCC1	TC1700009173.hg.1	0.476692	0.0351387	hypo
cg12692386	chr17:79374340-79386969	Body	BAHCC1	TC1700009173.hg.1	0.132331	0.576843	hypo
cg14943796	chr17:79374340-79386969	Body	BAHCC1	TC1700009173.hg.1	0.0300752	0.901328	hypo
cg15758702	chr17:79374340-79386969	Body	BAHCC1	TC1700009173.hg.1	0.240602	0.305444	hypo
cg19045002	chr17:79374340-79386969	Body	BAHCC1	TC1700009173.hg.1	-0.291729	0.211361	hypo
cg21936552	chr17:79374340-79386969	Body	BAHCC1	TC1700009173.hg.1	-0.193985	0.410789	hypo
cg25292663	chr17:79374340-79386969	Body	BAHCC1	TC1700009173.hg.1	-0.350376	0.130263	hypo
cg26218110	chr17:79374340-79386969	Body	BAHCC1	TC1700009173.hg.1	-0.345865	0.135545	hypo
cg27496296	chr17:79374340-79386969	Body	BAHCC1	TC1700009173.hg.1	0.234586	0.317995	hypo
cg13272780	chr18:9536992-9536992	3'UTR	RALBP1	TC1800006639.hg.1	0.395489	0.0853843	hypo
cg00355315	chr1:1475644-1487266	Body	ATAD3A	TC0100018157.hg.1	0.365414	0.113735	hypo
cg00955674	chr1:1475644-1487266	Body	ATAD3A	TC0100018157.hg.1	-0.22406	0.34071	hypo
cg03392564	chr1:1475644-1487266	Body	ATAD3A	TC0100018157.hg.1	-0.00150376	0.997464	hypo
cg07381470	chr1:1475644-1487266	Body	ATAD3A	TC0100018157.hg.1	-0.257143	0.272541	hypo
cg08464374	chr1:1475644-1487266	3'UTR	ATAD3A	TC0100018157.hg.1	-0.136842	0.563763	hypo
cg11964810	chr1:1475644-1487266	Body	ATAD3A	TC0100018157.hg.1	-0.0481203	0.841221	hypo
cg13575252	chr1:1475644-1487266	Body	ATAD3A	TC0100018157.hg.1	-0.242105	0.302355	hypo
cg16305094	chr1:1475644-1487266	Body	ATAD3A	TC0100018157.hg.1	0.645113	0.00269874	hypo
cg16306898	chr1:1475644-1487266	1stExon	ATAD3A	TC0100018157.hg.1	0.0646617	0.786869	hypo
cg22497741	chr1:1475644-1487266	Body	ATAD3A	TC0100018157.hg.1	0.195489	0.407106	hypo
cg23244095	chr1:1475644-1487266	TSS1500	ATAD3A	TC0100018157.hg.1	-0.332331	0.152316	hypo
cg24470133	chr1:1475644-1487266	Body	ATAD3A	TC0100018157.hg.1	0.112782	0.635011	hypo
cg26602477	chr1:1475644-1487266	TSS1500	ATAD3A	TC0100018157.hg.1	0.284211	0.223792	hypo
cg01264106	chr22:38071188-38082170	TSS200	LGALS1	TC2200007312.hg.1	-0.366917	0.112171	hypo
cg01575652	chr22:38071188-38082170	IGR	LGALS1	TC2200007312.hg.1	-0.0631579	0.791774	hypo
cg07219769	chr22:38071188-38082170	TSS200	LGALS1	TC2200007312.hg.1	-0.133835	0.572468	hypo
cg08835221	chr22:38071188-38082170	TSS200	LGALS1	TC2200007312.hg.1	-0.37594	0.10312	hypo
cg10952663	chr22:38071188-38082170	Body	LGALS1	TC2200007312.hg.1	-0.0947368	0.690662	hypo
cg14398464	chr22:38071188-38082170	TSS1500	LGALS1	TC2200007312.hg.1	-0.0736842	0.757612	hypo
cg15473335	chr22:38071188-38082170	TSS200	LGALS1	TC2200007312.hg.1	-0.225564	0.337407	hypo
cg19853760	chr22:38071188-38082170	1stExon	LGALS1	TC2200007312.hg.1	-0.315789	0.174755	hypo
cg21064451	chr22:38071188-38082170	TSS200	LGALS1	TC2200007312.hg.1	0.162406	0.492298	hypo
cg21737444	chr22:38071188-38082170	TSS200	LGALS1	TC2200007312.hg.1	-0.303759	0.19246	hypo
cg25247183	chr22:38071188-38082170	Body	LGALS1	TC2200007312.hg.1	-0.341353	0.14098	hypo
cg25648401	chr22:38071188-38082170	IGR	LGALS1	TC2200007312.hg.1	0.281203	0.228898	hypo
cg26138144	chr22:38071188-38082170	TSS1500	LGALS1	TC2200007312.hg.1	-0.335338	0.148467	hypo
cg27467383	chr22:38071188-38082170	Body	LGALS1	TC2200007312.hg.1	-0.136842	0.563763	hypo
cg27619353	chr22:38071188-38082170	1stExon	LGALS1	TC2200007312.hg.1	-0.266165	0.255591	hypo
cg03381669	chr2:85582064-85584897	5'UTR	ELMOD3	TC0200008249.hg.1	-0.0676692	0.777083	hypo
cg05585795	chr2:85582064-85584897	Body	ELMOD3	TC0200008249.hg.1	-0.0992481	0.676587	hypo
cg13145437	chr2:85582064-85584897	5'UTR	ELMOD3	TC0200008249.hg.1	-0.0917293	0.700101	hypo
cg06418113	chr18:43913719-43917496	Body	RNF165	TC1800007220.hg.1	-0.168421	0.476175	hypo
cg12989560	chr18:43913719-43917496	1stExon	RNF165	TC1800007220.hg.1	0.216541	0.357515	hypo
cg15142477	chr18:43913719-43917496	Body	RNF165	TC1800007220.hg.1	-0.258647	0.269667	hypo
cg23549472	chr18:43913719-43917496	Body	RNF165	TC1800007220.hg.1	0.281203	0.228898	hypo
cg25772559	chr18:43913719-43917496	TSS1500	RNF165	TC1800007220.hg.1	0.0571429	0.81147	hypo
cg26197699	chr18:43913719-43917496	TSS1500	RNF165	TC1800007220.hg.1	0.0954573	0.688916	hypo
cg03406131	chr17:39187759-39198944	IGR	KRTAP2-1	TC1700010651.hg.1	-0.257143	0.272541	hyper
cg13047306	chr17:39187759-39198944	3'UTR	KRTAP2-1	TC1700010651.hg.1	0.184962	0.433273	hyper
cg13146913	chr17:39187759-39198944	TSS1500	KRTAP2-1	TC1700010651.hg.1	0.562406	0.0110552	hyper
cg24414383	chr17:39187759-39198944	TSS1500	KRTAP2-1	TC1700010651.hg.1	-0.33985	0.142825	hyper
cg26370568	chr17:39187759-39198944	IGR	KRTAP2-1	TC1700010651.hg.1	0.0556391	0.816412	hyper
