# Supplementary material for: Edematous severe acute malnutrition is characterized by hypomethylation of DNA
Source: Nat Commun. 2019 Dec 19;10:5791. doi: 10.1038/s41467-019-13433-6 (PMC6923441; doi:10.1038/s41467-019-13433-6)
Supplement: Supplementary file 7 — Supplementary Data 4 [file 41467_2019_13433_MOESM7_ESM.xlsx]

## Sheet: Supplementary Data 4
Supplementary Data 4: Kwashiorkor associated human phenotype ontologies.
subject	subject_label	object	object_label	relation	relation_label	evidence	evidence_label	source	is_defined_by	qualifier
DOID:13579	kwashiorkor	HP:0002013	Vomiting	RO:0002200	has phenotype	ECO:0000246	computational combinatorial evidence used in automatic assertion	PMID:1184190|PMID:2562440|PMID:20459633|PMID:3101251|PMID:1130185	http://data.monarchinitiative.org/ttl/hpoa.ttl	direct
DOID:13579	kwashiorkor	HP:0002039	Anorexia	RO:0002200	has phenotype	ECO:0000246	computational combinatorial evidence used in automatic assertion	PMID:3092257|PMID:92154|PMID:3141144|PMID:11335767|PMID:12081841	http://data.monarchinitiative.org/ttl/hpoa.ttl	direct
DOID:13579	kwashiorkor	HP:0001824	Weight loss	RO:0002200	has phenotype	ECO:0000246	computational combinatorial evidence used in automatic assertion	PMID:10734506|PMID:6821113|PMID:150319|PMID:7579964|PMID:16430775	http://data.monarchinitiative.org/ttl/hpoa.ttl	direct
DOID:13579	kwashiorkor	HP:0000964	Eczema	RO:0002200	has phenotype	ECO:0000246	computational combinatorial evidence used in automatic assertion	PMID:22947914|PMID:10337670|PMID:6493086|PMID:15858513|PMID:16295686	http://data.monarchinitiative.org/ttl/hpoa.ttl	direct
DOID:13579	kwashiorkor	HP:0001270	Motor delay	RO:0002200	has phenotype	ECO:0000246	computational combinatorial evidence used in automatic assertion	PMID:11335767	http://data.monarchinitiative.org/ttl/hpoa.ttl	direct
DOID:13579	kwashiorkor	HP:0001513	Obesity	RO:0002200	has phenotype	ECO:0000246	computational combinatorial evidence used in automatic assertion	PMID:17599860|PMID:7005627|PMID:8331805|PMID:1354873|PMID:1939742	http://data.monarchinitiative.org/ttl/hpoa.ttl	direct
DOID:13579	kwashiorkor	HP:0001263	Global developmental delay	RO:0002200	has phenotype	ECO:0000246	computational combinatorial evidence used in automatic assertion	PMID:2337327|PMID:7434112|PMID:401522|PMID:1891415|PMID:3279899	http://data.monarchinitiative.org/ttl/hpoa.ttl	direct
DOID:13579	kwashiorkor	HP:0001944	Dehydration	RO:0002200	has phenotype	ECO:0000246	computational combinatorial evidence used in automatic assertion	PMID:17599860|PMID:9208415|PMID:6821115|PMID:7324131|PMID:6403730	http://data.monarchinitiative.org/ttl/hpoa.ttl	direct
DOID:13579	kwashiorkor	HP:0100806	Sepsis	RO:0002200	has phenotype	ECO:0000246	computational combinatorial evidence used in automatic assertion	PMID:9135266|PMID:9135265|PMID:11429515|PMID:4216626	http://data.monarchinitiative.org/ttl/hpoa.ttl	direct
DOID:13579	kwashiorkor	HP:0002024	Malabsorption	RO:0002200	has phenotype	ECO:0000246	computational combinatorial evidence used in automatic assertion	PMID:6821113|PMID:1138714|PMID:8259877|PMID:17599860|PMID:7005627	http://data.monarchinitiative.org/ttl/hpoa.ttl	direct
DOID:13579	kwashiorkor	HP:0005599	Hypopigmentation of hair	RO:0002200	has phenotype	ECO:0000246	computational combinatorial evidence used in automatic assertion	PMID:92154	http://data.monarchinitiative.org/ttl/hpoa.ttl	direct
DOID:13579	kwashiorkor	HP:0002721	Immunodeficiency	RO:0002200	has phenotype	ECO:0000246	computational combinatorial evidence used in automatic assertion	PMID:10709892|PMID:16295686|PMID:405954|PMID:23008979|PMID:11737063	http://data.monarchinitiative.org/ttl/hpoa.ttl	direct
DOID:13579	kwashiorkor	HP:0002527	Falls	RO:0002200	has phenotype	ECO:0000246	computational combinatorial evidence used in automatic assertion	PMID:53331|PMID:8193504|PMID:7194103|PMID:1274567|PMID:465171	http://data.monarchinitiative.org/ttl/hpoa.ttl	direct
DOID:13579	kwashiorkor	HP:0001006	Hypotrichosis	RO:0002200	has phenotype	ECO:0000246	computational combinatorial evidence used in automatic assertion	PMID:7579964|PMID:6773706|PMID:12953986|PMID:8519189	http://data.monarchinitiative.org/ttl/hpoa.ttl	direct
DOID:13579	kwashiorkor	HP:0002297	Red hair	RO:0002200	has phenotype	ECO:0000246	computational combinatorial evidence used in automatic assertion	PMID:22281907	http://data.monarchinitiative.org/ttl/hpoa.ttl	direct
DOID:13579	kwashiorkor	HP:0002090	Pneumonia	RO:0002200	has phenotype	ECO:0000246	computational combinatorial evidence used in automatic assertion	PMID:8534040|PMID:17369617|PMID:14304|PMID:10065188|PMID:9299820	http://data.monarchinitiative.org/ttl/hpoa.ttl	direct
DOID:13579	kwashiorkor	HP:0003073	Hypoalbuminemia	RO:0002200	has phenotype	ECO:0000246	computational combinatorial evidence used in automatic assertion	PMID:20657348|PMID:949199|PMID:8936962|PMID:1865286|PMID:8259877	http://data.monarchinitiative.org/ttl/hpoa.ttl	direct
DOID:13579	kwashiorkor	HP:0008070	Sparse hair	RO:0002200	has phenotype	ECO:0000246	computational combinatorial evidence used in automatic assertion	PMID:12796242|PMID:11335767|PMID:7987438	http://data.monarchinitiative.org/ttl/hpoa.ttl	direct
DOID:13579	kwashiorkor	HP:0004395	Malnutrition	RO:0002200	has phenotype	ECO:0000246	computational combinatorial evidence used in automatic assertion	PMID:15087254|PMID:118190|PMID:9299820|PMID:825408|PMID:120642	http://data.monarchinitiative.org/ttl/hpoa.ttl	direct
DOID:13579	kwashiorkor	HP:0003075	Hypoproteinemia	RO:0002200	has phenotype	ECO:0000246	computational combinatorial evidence used in automatic assertion	PMID:1865286|PMID:7457439|PMID:92154|PMID:7987438|PMID:113519	http://data.monarchinitiative.org/ttl/hpoa.ttl	direct
DOID:13579	kwashiorkor	HP:0001510	Growth delay	RO:0002200	has phenotype	ECO:0000246	computational combinatorial evidence used in automatic assertion	PMID:6128895|PMID:6776793|PMID:1354873|PMID:7434112|PMID:113519	http://data.monarchinitiative.org/ttl/hpoa.ttl	direct
DOID:13579	kwashiorkor	HP:0000745	Diminished motivation	RO:0002200	has phenotype	ECO:0000246	computational combinatorial evidence used in automatic assertion	PMID:9076403	http://data.monarchinitiative.org/ttl/hpoa.ttl	direct
DOID:13579	kwashiorkor	HP:0000969	Edema	RO:0002200	has phenotype	ECO:0000246	computational combinatorial evidence used in automatic assertion	PMID:8259877|PMID:20534082|PMID:7457439|PMID:8936962|PMID:1241070	http://data.monarchinitiative.org/ttl/hpoa.ttl	direct
DOID:13579	kwashiorkor	HP:0000872	Hashimoto thyroiditis	RO:0002200	has phenotype	ECO:0000246	computational combinatorial evidence used in automatic assertion	PMID:9829226|PMID:3082177|PMID:53331|PMID:6414392|PMID:6406110	http://data.monarchinitiative.org/ttl/hpoa.ttl	direct
DOID:13579	kwashiorkor	HP:0002148	Hypophosphatemia	RO:0002200	has phenotype	ECO:0000246	computational combinatorial evidence used in automatic assertion	PMID:10709892|PMID:9842046|PMID:20357512|PMID:6821115	http://data.monarchinitiative.org/ttl/hpoa.ttl	direct
DOID:13579	kwashiorkor	HP:0001397	Hepatic steatosis	RO:0002200	has phenotype	ECO:0000246	computational combinatorial evidence used in automatic assertion	PMID:1274567|PMID:8936962|PMID:1006481|PMID:18591845|PMID:22386944	http://data.monarchinitiative.org/ttl/hpoa.ttl	direct
DOID:13579	kwashiorkor	HP:0004789	Lactose intolerance	RO:0002200	has phenotype	ECO:0000246	computational combinatorial evidence used in automatic assertion	PMID:4881339|PMID:417959|PMID:6442021|PMID:20459633|PMID:1190812	http://data.monarchinitiative.org/ttl/hpoa.ttl	direct
DOID:13579	kwashiorkor	HP:0002719	Recurrent infections	RO:0002200	has phenotype	ECO:0000246	computational combinatorial evidence used in automatic assertion	PMID:5128206|PMID:9299820|PMID:19248863|PMID:8032688|PMID:471568	http://data.monarchinitiative.org/ttl/hpoa.ttl	direct
DOID:13579	kwashiorkor	HP:0002240	Hepatomegaly	RO:0002200	has phenotype	ECO:0000246	computational combinatorial evidence used in automatic assertion	PMID:3141144|PMID:92154|PMID:11038237|PMID:1865286|PMID:8936962	http://data.monarchinitiative.org/ttl/hpoa.ttl	direct
DOID:13579	kwashiorkor	HP:0001945	Fever	RO:0002200	has phenotype	ECO:0000246	computational combinatorial evidence used in automatic assertion	PMID:19595348|PMID:14304|PMID:3930591|PMID:6426303|PMID:6786076	http://data.monarchinitiative.org/ttl/hpoa.ttl	direct
DOID:13579	kwashiorkor	HP:0001903	Anemia	RO:0002200	has phenotype	ECO:0000246	computational combinatorial evidence used in automatic assertion	PMID:820494|PMID:1138714|PMID:10065188|PMID:8259877|PMID:6115113	http://data.monarchinitiative.org/ttl/hpoa.ttl	direct
DOID:13579	kwashiorkor	HP:0000737	Irritability	RO:0002200	has phenotype	ECO:0000246	computational combinatorial evidence used in automatic assertion	PMID:3141144|PMID:20534082|PMID:11335767|PMID:401522|PMID:808119	http://data.monarchinitiative.org/ttl/hpoa.ttl	direct
DOID:13579	kwashiorkor	HP:0002014	Diarrhea	RO:0002200	has phenotype	ECO:0000246	computational combinatorial evidence used in automatic assertion	PMID:1190106|PMID:1354873|PMID:6433694|PMID:20534082|PMID:7454490	http://data.monarchinitiative.org/ttl/hpoa.ttl	direct
DOID:13579	kwashiorkor	HP:0001635	Congestive heart failure	RO:0002200	has phenotype	ECO:0000246	computational combinatorial evidence used in automatic assertion	PMID:6403730|PMID:7454490|PMID:8331805|PMID:10065188|PMID:9242232	http://data.monarchinitiative.org/ttl/hpoa.ttl	direct
