# Supplementary material for: Edematous severe acute malnutrition is characterized by hypomethylation of DNA
Source: Nat Commun. 2019 Dec 19;10:5791. doi: 10.1038/s41467-019-13433-6 (PMC6923441; doi:10.1038/s41467-019-13433-6)
Supplement: Supplementary file 8 — Supplementary Data 5 [file 41467_2019_13433_MOESM8_ESM.xlsx]

## Sheet: Supplementary Data 5
Supplementary Data 5: Study Gene Ontologies
term_name	term_goid	P.value	KGOOverlap	Genes
homophilic cell adhesion via plasma membrane adhesion molecules	GO:0007156	7.05567e-20	0	SDK1
cell-cell adhesion via plasma-membrane adhesion molecules	GO:0098742	1.97509e-16	0	SDK1
calcium ion binding	GO:0005509	6.37053e-13	0	FSTL4; MACF1
cell-cell adhesion	GO:0098609	4.50674e-11	1	ANK3; LGALS1; MAD2L2; RUNX2; SDK1
cell adhesion	GO:0007155	3.541e-09	1	ANK3; LGALS1; MACF1; MAD2L2; MUC4; RUNX2; SDK1
regulation of cellular component size	GO:0032535	4.45751e-06	1	AQP1; ATP13A2; CAPZA2; CDC42EP5; CSF3; FSTL4; KCNMA1; MACF1; PDXP
regulation of anatomical structure size	GO:0090066	1.70179e-05	1	AQP1; ATP13A2; CAPZA2; CDC42EP5; CSF3; FSTL4; KCNMA1; MACF1; PDXP
actin filament organization	GO:0007015	4.0942e-05	0	CAPZA2; CDC42EP5; CSF3; MAD2L2; PDXP
regulation of actin polymerization or depolymerization	GO:0008064	4.92438e-05	0	CAPZA2; CDC42EP5; CSF3; PDXP
regulation of actin filament length	GO:0030832	5.17427e-05	0	CAPZA2; CDC42EP5; CSF3; PDXP
actin polymerization or depolymerization	GO:0008154	0.000134977	0	CAPZA2; CDC42EP5; CSF3; PDXP
regulation of actin filament-based process	GO:0032970	0.000153055	1	CAPZA2; CDC42EP5; CSF3; PDXP
regulation of supramolecular fiber organization	GO:1902903	0.000177741	0	CAPZA2; CDC42EP5; CSF3; PDXP
regulation of actin cytoskeleton organization	GO:0032956	0.000214555	0	CAPZA2; CDC42EP5; CSF3; PDXP
positive regulation of pseudopodium assembly	GO:0031274	0.0002467	0	CDC42EP5
regulation of pseudopodium assembly	GO:0031272	0.000318189	0	CDC42EP5
lymphocyte migration into lymphoid organs	GO:0097021	0.00033889	0	ARTN
supramolecular fiber organization	GO:0097435	0.000442865	1	CAPZA2; CDC42EP5; CSF3; MAD2L2; PDXP
pseudopodium assembly	GO:0031269	0.000498287	0	CDC42EP5
pseudopodium organization	GO:0031268	0.000608461	0	CDC42EP5
leukocyte differentiation	GO:0002521	0.0012636	1	CSF3; LGALS1; RUNX2
cellular response to osmotic stress	GO:0071470	0.00182117	0	AQP1; SLC2A4
transmembrane receptor protein tyrosine kinase signaling pathway	GO:0007169	0.00202444	1	FSTL4; RUNX2; SOCS3
intracellular signal transduction	GO:0035556	0.00211359	1	ARHGEF37; ARTN; CDC42EP5; CHI3L1; CRTC3; CSF3; LGALS1; MAD2L2; MEAF6; SOCS3; TAF6; VRK2; ZC3H12A; ZNF346
actin cytoskeleton organization	GO:0030036	0.00216853	1	AQP1; CAPZA2; CDC42EP5; CSF3; MAD2L2; PDXP
chemotaxis	GO:0006935	0.00220527	1	ANK3; ARTN; RNF165
taxis	GO:0042330	0.00224253	1	ANK3; ARTN; RNF165
macrophage activation	GO:0042116	0.00229884	0	CRTC3; ZC3H12A
cytoskeleton organization	GO:0007010	0.00234803	1	ANK3; AQP1; CAPZA2; CDC42EP5; CROCC; CSF3; MACF1; MAD2L2; PDXP
immune system development	GO:0002520	0.0024264	1	ARTN; CSF3; LGALS1; NFE2L1; RUNX2
regulation of protein polymerization	GO:0032271	0.00246374	0	CAPZA2; CDC42EP5; CSF3
positive regulation of cellular component biogenesis	GO:0044089	0.00248272	1	ATP13A2; CDC42EP5; CSF3
binding, bridging	GO:0060090	0.0027154	0	ANK3
monocyte activation	GO:0042117	0.00305322	0
hematopoietic or lymphoid organ development	GO:0048534	0.00312636	1	ARTN; CSF3; LGALS1; NFE2L1; RUNX2
myeloid cell differentiation	GO:0030099	0.00347231	1	CSF3; NFE2L1
actin binding	GO:0003779	0.00358874	0	CAPZA2; CROCC; KCNMA1; MACF1
regulation of cellular component organization	GO:0051128	0.00370373	1	AMBRA1; ANK3; ATP13A2; CAPZA2; CDC42EP5; CSF3; FSTL4; GRN; LGALS1; MACF1; MAD2L2; PDXP; PINX1; SDK1; SLX4; VRK2
regulation of cellular component biogenesis	GO:0044087	0.00417209	1	AMBRA1; ATP13A2; CAPZA2; CDC42EP5; CSF3; MACF1
hemopoiesis	GO:0030097	0.00419224	1	CSF3; LGALS1; NFE2L1; RUNX2
neurotrophin binding	GO:0043121	0.00483833	0	FSTL4
glycoprotein binding	GO:0001948	0.00541276	1	FBXO2; FBXO6; LGALS1
response to osmotic stress	GO:0006970	0.0054512	0	AQP1; KCNMA1; SLC2A4
regulation of GTPase activity	GO:0043087	0.00608681	0	ARHGEF37; ARTN; CDC42EP5
protein binding, bridging	GO:0030674	0.00711091	0	ANK3
actin filament-based process	GO:0030029	0.00763673	1	AQP1; CAPZA2; CDC42EP5; CSF3; MAD2L2; PDXP
single-organism organelle organization	GO:1902589	0.00786855	1	AMBRA1; ANK3; AQP1; ATP13A2; CAPZA2; CDC42EP5; CROCC; CSF3; DIS3L2; LENG9; MAD2L2; NSL1; PDXP; PINX1
regulation of organelle organization	GO:0033043	0.00875421	1	AMBRA1; ATP13A2; CAPZA2; CDC42EP5; CSF3; MAD2L2; PDXP; PINX1; SLX4
metal ion binding	GO:0046872	0.00951951	1	ADAMTS4; ATP13A2; CSGALNACT1; DIS3L2; FSTL4; KCNMA1; LENG9; MACF1; MBLAC1; NDUFS2; PDXP; RNF165; ZC3H12A; ZDHHC14; ZNF346
cation binding	GO:0043169	0.00982108	1	ADAMTS4; ATP13A2; CSGALNACT1; DIS3L2; FSTL4; KCNMA1; LENG9; MACF1; MBLAC1; NDUFS2; PDXP; RNF165; ZC3H12A; ZDHHC14; ZNF346
positive regulation of cellular component organization	GO:0051130	0.00989184	1	AMBRA1; ANK3; CDC42EP5; CSF3; GRN; MACF1; PDXP; SLX4
