# Supplementary material for: Edematous severe acute malnutrition is characterized by hypomethylation of DNA
Source: Nat Commun. 2019 Dec 19;10:5791. doi: 10.1038/s41467-019-13433-6 (PMC6923441; doi:10.1038/s41467-019-13433-6)
Supplement: Supplementary file 9 — Supplementary Data 6 [file 41467_2019_13433_MOESM9_ESM.xlsx]

## Sheet: Supplementary Data 6
Supplementary Data 6: MeQTL regions with significant slope interactions
cluster	SNP	probeIDs	beta.DC	P.value.DC	beta.DL	P.value.DL	DC.ESAM.estimate	DC.ESAM.Pvalue	DC.NESAM.estimate	DC.NESAM.Pvalue	DL.ESAM.estimate	DL.ESAM.Pvalue	DL.NESAM.estimate	DL.NESAM.Pvalue	RefSeq.genesWithin10kb	color
chr1:110449308-110452616	rs333961	cg09167608	0.00618279	0.0246099	-0.00567065	0.314537	0.0116159	0.00304712	-0.00174089	0.663522	-0.0128581	0.250631	0.000296488	0.968962	CSF1	red
chr1:115722330-115732999	rs195216	cg25747670	-0.0302111	0.000181049	-0.0292864	0.0866823	-0.0178639	0.0395123	-0.0479298	0.00265288	-0.0319964	0.166882	-0.0321142	0.298019	-	black
chr1:115722330-115732999	rs195216	cg24610044	-0.019758	0.0488573	-0.00128851	0.823199	-0.00150436	0.724623	-0.0473009	0.0570141	0.00103156	0.866989	-0.00686287	0.51935	-	black
chr1:115722330-115732999	rs6657296	cg24610044	-0.0265626	0.0115244	-0.0098068	0.0780564	-0.00314406	0.466489	-0.0653084	0.0156207	-0.00263653	0.67913	-0.0143641	0.131394	-	black
chr1:153005121-153015281	rs3181787	cg10812889	-0.0294644	0.0331876	0.0138493	0.445203	0.00149578	0.751654	-0.0781837	0.0200158	0.0253162	0.114224	-0.0322436	0.329449	SPRR1B, SPRR2D	black
chr1:15479360-15504438	rs7540957	cg21913886	0.0289388	0.00680704	0.00154251	0.849236	0.0503217	0.00131295	-0.00135824	0.927211	0.0177727	0.293707	-0.00363917	0.759063	C1orf195, TMEM51, TMEM51-AS1	black
chr1:17516535-17520718	rs3003473	cg08912666	-0.0816751	0.00211926	-0.0572187	0.0569649	-0.0190471	0.50552	-0.176563	0.00083408	-0.0197066	0.774813	-0.0715506	0.0587794	-	black
chr1:203155938-203156764	rs946261	cg07423149	-0.0496048	0.000391075	0.0275082	0.384239	-0.0243584	0.0379026	-0.0781012	0.00668597	0.0317687	0.504202	0.0201787	0.669103	CHI3L1	red
chr1:209915875-209919394	rs7532709	cg08865695	-0.0121702	0.0473601	0.00586293	0.454106	0.0048754	0.482633	-0.0277706	0.0123924	0.0131201	0.279628	0.00259218	0.8275	HSD11B1, TRAF3IP3, LOC101930114	black
chr1:212841257-212845129	rs17019556	cg11790673	-0.0339832	0.00545775	0.021239	0.31253	-0.00753421	0.540077	-0.0686072	0.00690901	0.0350213	0.286168	0.0151827	0.638895	-	red
chr1:22962032-22972401	rs294185	cg07109332	-0.0599237	0.0195292	-0.0320383	0.390906	-0.0770006	0.0101154	0.0517752	0.331073	-0.123645	0.0654653	0.00890488	0.885811	MIR6127, C1QA, C1QC, C1QB	black
chr1:2334785-2337875	rs2645081	cg16590777	0.0243288	0.0497245	-0.00366795	0.737419	0.0474107	0.00250289	-0.0151845	0.468616	-0.0178871	0.298915	0.00871255	0.617626	RER1, PEX10	black
chr1:3634811-3664522	rs7514979	cg16991768	0.00151905	0.0169547	-0.000696334	0.63612	0.000354657	0.640414	0.00386197	0.000914968	-0.00187699	0.338285	0.000910826	0.730295	TP73, TP73-AS1, CCDC27	black
chr1:41950817-41952221	rs4660541	cg20700731	-0.0412581	0.0181147	-0.02657	0.183335	-0.00539321	0.786864	-0.0923528	0.00555175	-0.0387335	0.199052	-0.0386352	0.26225	EDN2	black
chr1:48191031-48194304	rs12022200	cg03386595	-0.0394268	0.00379921	0.0111437	0.233467	-0.00641173	0.677341	-0.087488	0.00106982	0.0178975	0.229747	-0.00435999	0.761399	-	black
chr1:48191031-48194304	rs12045587	cg03386595	-0.0521223	0.000385163	0.00537068	0.645081	-0.0247922	0.15354	-0.08315	0.00168105	0.0148018	0.461409	-0.0035957	0.820366	-	black
chr1:5790471-5790471	rs2649086	cg06721486	-0.0103718	0.0421053	0.0152234	0.0867676	-0.0239781	1.58413e-05	0.00305874	0.73548	0.0233973	0.070364	0.00652813	0.660907	-	black
chr1:7121245-7122639	rs4553221	cg14083421	-0.0256534	0.00409328	-0.0325663	0.140974	-0.0370313	0.000800617	0.00402189	0.786578	-0.0702426	0.0275216	0.0236051	0.508279	CAMTA1	black
chr1:97026071-97026071	rs1925833	cg15512289	-0.0608671	0.00727495	-0.0632106	0.00117475	-0.0967807	0.000636225	0.0258593	0.461795	-0.0245726	0.486738	-0.0899216	0.000379329	-	black
chr10:11934313-11936173	rs11257386	cg01119777	-0.00498436	0.0379518	0.00266584	0.718277	0.000338915	0.901205	-0.0118942	0.00747998	-0.00584442	0.60057	0.0121018	0.294727	PROSER2-AS1	black
chr10:11934313-11936173	rs7900122	cg26394636	-0.0242012	0.000908185	-0.0304631	0.000163084	-0.0339644	0.00082832	-0.00229751	0.811301	-0.0196488	0.0581675	-0.0451023	0.00070482	PROSER2-AS1	black
chr10:11934313-11936173	rs11257386	cg11836884	0.0253276	0.0251707	0.00970312	0.236404	0.0441222	0.00804955	0.00417273	0.764136	0.0239936	0.0541003	-0.00454704	0.734515	PROSER2-AS1	black
chr10:11934313-11936173	rs11257386	cg26394636	0.0165581	0.0215881	0.0270957	0.00557241	0.028061	0.00566393	-0.00286622	0.755174	0.0136714	0.206542	0.047147	0.0156506	PROSER2-AS1	black
chr10:125767421-125778039	rs6588759	cg23763836	-0.00357279	0.0146117	-0.00061107	0.660981	-0.00111711	0.330213	-0.00866839	0.00938611	-0.00032601	0.856391	-0.000906597	0.669519	CHST15	black
chr10:125767421-125778039	rs12915	cg23763836	-0.00362007	0.0124109	-0.00059434	0.668508	-0.00118344	0.280879	-0.00856232	0.012568	-0.00148511	0.434457	-0.000919794	0.659	CHST15	black
chr10:80866619-80866619	rs16936856	cg14841514	-0.0363449	0.00123493	-0.0264476	0.204217	-0.0565083	0.000174597	-0.00572595	0.750392	-0.0632756	0.0329565	0.0155494	0.61456	ZMIZ1	black
chr10:99371341-99375205	rs933057	cg19113840	-0.0303235	0.00439739	0.00869827	0.377315	-0.0366871	0.00249218	0.00996342	0.661188	0.00375113	0.776946	0.0191539	0.310234	MORN4, HOGA1	black
chr11:114165661-114165730	rs3819100	cg02094283	0.0469344	0.0265259	-0.0195679	0.666753	0.00732223	0.760611	0.102037	0.0104406	-0.0574425	0.431852	0.0144746	0.839354	NNMT	black
chr11:11641324-11642360	rs10831651	cg05197062	0.016839	0.0250225	-0.0137847	0.450497	-0.00339348	0.598206	0.0277537	0.052137	-0.00855404	0.708924	-0.0370855	0.205683	GALNT18	black
chr11:117950329-117965421	rs620924	cg22107164	-0.0125776	0.0419172	-0.00140814	0.712442	-0.00345506	0.406818	-0.0422718	0.0164789	0.00425986	0.39361	-0.00562163	0.380335	TMPRSS4-AS1, TMPRSS4	black
chr11:117950329-117965421	rs689264	cg25637966	-0.0254338	0.0483514	-0.0102286	0.41249	-0.00729136	0.68437	-0.0559586	0.00268145	-0.011899	0.453816	0.000521769	0.982144	TMPRSS4-AS1, TMPRSS4	black
chr11:117950329-117965421	rs689264	cg01728830	-0.0416615	7.35144e-08	-0.0283822	0.00444139	-0.0293344	0.00015314	-0.0650253	8.61021e-05	-0.0389018	0.00883094	-0.0159754	0.370558	TMPRSS4-AS1, TMPRSS4	black
chr11:118045910-118048546	rs4537793	cg26502489	-0.0149821	0.04587	-0.00215298	0.823269	0.00114911	0.68205	-0.0313469	0.0881985	-0.00615748	0.516136	0.000544889	0.975107	SCN2B	black
chr11:118045910-118048546	rs1317993	cg26502489	-0.0226859	0.0277991	-0.0167582	0.160506	0.00628889	0.15216	-0.0486728	0.0300719	0.00357512	0.741601	-0.0339737	0.129444	SCN2B	black
chr11:12133015-12148288	rs12577704	cg03821121	0.0463911	0.0430059	0.0225414	0.431043	0.0177973	0.478241	0.135367	0.00813392	-0.00683504	0.886019	0.0653597	0.16226	MICAL2	black
chr11:126211099-126226766	rs17135399	cg09694921	-0.0236075	0.0427148	-0.00884765	0.493604	-0.00342807	0.731848	-0.0520465	0.0558111	0.00146044	0.932495	-0.0209257	0.366901	DCPS, ST3GAL4, ST3GAL4-AS1	black
chr11:1521172-1524715	rs10835531	cg03864089	-0.0279848	0.00230735	-0.032425	0.0152892	-0.0384655	0.00901508	-0.000550388	0.958857	-0.0131186	0.121931	-0.0703966	0.0301621	-	black
chr11:63257403-63258779	rs11823214	cg00584174	-0.05447	0.00299958	-0.0245245	0.197686	-0.0945294	0.000292101	-0.0194263	0.51502	-0.0346581	0.238192	-0.0105581	0.706648	HRASLS5	black
chr11:68179097-68181218	rs576118	cg24109739	0.0160981	0.0456237	0.0183561	0.0680463	0.00267429	0.799499	0.0422331	0.00286397	0.016392	0.276	0.0202907	0.247178	LRP5	black
chr11:72888634-72888634	rs1783585	cg21970326	-0.0379261	0.0477125	-0.0174321	0.555317	-0.00511508	0.786091	-0.1124	0.0092711	-0.0382409	0.416615	-0.000597922	0.989415	-	red
chr11:93861954-93867992	rs4073612	cg21208539	-0.0537322	0.0015355	-0.0402472	0.0203712	-0.0676662	5.29392e-05	0.00657061	0.880318	-0.0473129	0.0909918	-0.032447	0.164658	PANX1	black
chr11:93861954-93867992	rs4073612	cg24101009	-0.0201115	0.0415689	0.0305456	0.0469033	-0.0281757	0.000458356	0.0234495	0.414845	0.0518079	0.0218253	0.011348	0.634362	PANX1	black
chr12:52818037-52828633	rs298109	cg17255302	-0.0412554	0.00522396	0.00434116	0.87975	-0.012186	0.491945	-0.0745496	0.00149148	-0.0291307	0.535012	0.0305688	0.467875	KRT75	black
chr12:6432208-6443282	rs4149651	cg13232525	0.0259294	4.06138e-05	0.0153822	0.189471	0.0148125	0.074582	0.0401063	0.000167828	0.0287671	0.125729	0.00603124	0.74135	TNFRSF1A, PLEKHG6	black
chr13:41053224-41055185	rs4941981	cg11510891	0.0269029	0.0284827	-0.0278576	0.10169	-0.00774081	0.536711	0.0808993	0.00124925	0.0330198	0.538445	-0.0403682	0.0552648	LINC00598	black
chr13:47063673-47063673	rs1998556	cg25377744	-0.0143094	0.0198114	-0.00190082	0.73206	-0.0259412	0.00182093	0.00303818	0.748984	-0.00739812	0.325243	0.0130676	0.174817	-	black
chr14:103557665-103566588	rs10149832	cg03578918	-0.0181709	0.00354722	-0.0114751	0.181602	-0.00849924	0.23942	-0.0357156	0.006116	-0.0162915	0.312295	-0.0105644	0.340989	LOC107984640, EXOC3L4	black
chr14:69415588-69418951	rs2268974	cg15364504	-0.0127449	0.00367752	0.0228832	0.26347	-0.0202558	0.00051811	-0.00242983	0.720273	-0.00310585	0.79588	0.0582177	0.184414	ACTN1	red
chr14:94408121-94417495	rs3765494	cg25030467	0.0146671	0.0106385	0.00569377	0.501738	0.00656907	0.148046	0.0346079	0.00558101	0.0183263	0.382473	-0.00115724	0.90815	MIR4506, ASB2	red
chr15:59463484-59463880	rs12440243	cg03297845	-0.0214108	0.00195449	-0.00539495	0.442803	-0.00742388	0.432822	-0.0333566	0.00039137	0.00275617	0.781959	-0.0133389	0.265538	MIR2116, MYO1E	black
chr15:63233164-63233164	rs12905046	cg19938199	-0.0369401	0.00990246	-0.0227631	0.35358	-0.0475491	0.00195778	0.0111246	0.711112	-0.0683861	0.0466458	0.0345324	0.423383	-	black
chr16:11256561-11276504	rs7202442	cg26631979	-0.00948935	0.0283021	-0.00989686	0.164255	-0.0211081	0.00199998	0.000900062	0.849341	-0.00887208	0.182367	-0.0132225	0.348558	CLEC16A	red
chr16:2003791-2018946	rs74903026	cg14386870	-0.0437255	0.00236442	-0.0070559	0.691686	-0.0751439	6.86909e-05	0.00437932	0.845446	-0.0384829	0.267764	0.0151321	0.496731	NDUFB10, RPS2, SNORA10, SNORA64, RNF151, TBL3, NOXO1, RPL3L, SNHG9, SNORA78	black
chr16:2003791-2018946	rs74903026	cg26876834	-0.184064	9.66672e-07	-0.256877	3.38695e-08	-0.255143	6.36044e-07	-0.0897004	0.135405	-0.280063	0.00162603	-0.232277	0.000167898	NDUFB10, RPS2, SNORA10, SNORA64, RNF151, TBL3, NOXO1, RPL3L, SNHG9, SNORA78	black
chr16:2003791-2018946	rs758334	cg14386870	-0.041445	0.00150548	-0.020406	0.184667	-0.072211	6.87001e-05	-0.013614	0.502801	-0.0349258	0.161898	-0.00394622	0.846027	NDUFB10, RPS2, SNORA10, SNORA64, RNF151, TBL3, NOXO1, RPL3L, SNHG9, SNORA78	black
chr16:2003791-2018946	rs74903026	cg06319762	-0.0364729	0.00213056	-0.0603734	0.0405604	-0.0527719	0.0014679	-0.00581389	0.743457	-0.0882149	0.12892	-0.036163	0.374097	NDUFB10, RPS2, SNORA10, SNORA64, RNF151, TBL3, NOXO1, RPL3L, SNHG9, SNORA78	black
chr16:2003791-2018946	rs74903026	cg06141561	0.0606544	0.0237057	0.0522922	0.145697	-0.0205395	0.510822	0.17964	0.000241985	0.044501	0.581102	0.0595043	0.211546	NDUFB10, RPS2, SNORA10, SNORA64, RNF151, TBL3, NOXO1, RPL3L, SNHG9, SNORA78	black
chr16:2041512-2050971	rs12324993	cg08148697	-0.0637565	1.97643e-08	-0.0125732	0.42588	-0.0849003	4.29053e-10	-0.0228895	0.249736	0.00321379	0.889442	-0.0146327	0.582361	NOXO1, GFER, SYNGR3, ZNF598	black
chr16:30407289-30418720	rs8048807	cg08697180	0.0239625	0.0114931	-0.0178136	0.416703	-0.00534678	0.604491	0.062842	0.000540011	-0.044424	0.330614	-0.00527816	0.853564	ZNF771, ZNF48	black
chr16:56640947-56654264	rs12934166	cg08409642	0.0175872	0.02197	-0.00408951	0.672242	0.00586865	0.139822	0.0462089	0.0135883	0.0116237	0.179814	-0.0365229	0.125002	MT2A, MT1L, MT1E	black
chr16:82096597-82104638	rs16956356	cg05315365	0.0796125	0.0208799	0.0264744	0.428533	-0.0413109	0.419179	0.119808	0.014361	0.0732391	0.187577	0.0413849	0.419022	HSD17B2	red
chr16:84840283-84840564	rs7192411	cg02844852	0.0229068	0.0127514	0.0331495	0.0675065	0.0332003	0.00350525	-0.00683483	0.650155	0.0504725	0.057947	0.0156205	0.625085	-	black
chr16:88817001-88822883	rs17176204	cg02190597	-0.0568542	0.00402932	0.0115188	0.647735	-0.109446	7.35738e-06	0.0681057	0.0402638	0.00693685	0.805518	0.048897	0.389344	LOC339059, PIEZO1, LOC100289580	black
chr16:8941747-8947967	rs9953	cg01849531	0.0274061	0.000938817	-0.00158877	0.857306	0.0441029	0.000206466	0.00844309	0.488255	0.0120186	0.395659	-0.0157954	0.200015	CARHSP1, PMM2	red
chr17:1658686-1686737	rs12940136	cg08838752	0.01637	0.0294308	0.018063	0.0656983	0.00650165	0.455037	0.0342285	0.0156246	0.0095561	0.486855	0.0265158	0.106028	SERPINF1, SERPINF2, SMYD4	black
chr17:2293477-2302144	rs2429919	cg09635667	0.0246789	0.00116629	-0.000261919	0.94358	0.0077602	0.128375	0.0398684	0.0120363	-0.00245863	0.762413	0.00314589	0.478967	LOC284009, SGSM2, MNT	black
chr17:2293477-2302144	rs1540583	cg18413116	-0.01339	0.000916855	0.00218958	0.449584	-0.0251767	0.000816945	-0.00487534	0.0849507	-0.00238495	0.620094	-0.000866976	0.823811	LOC284009, SGSM2, MNT	black
chr17:38170632-38176064	rs2227334	cg23207054	-0.0928523	0.0335895	-0.0155411	0.540831	-0.0441934	0.247523	-0.267122	0.0256068	0.0112033	0.761772	-0.0357336	0.435118	CSF3, MIR6884, SNORD124, MED24	red
chr17:55993519-55993519	rs7216032	cg07373578	0.00817865	0.0479471	-0.00672613	0.272725	-0.00191701	0.747198	0.0206351	0.000905962	-0.00352565	0.736937	-0.00917664	0.288445	CUEDC1	black
chr17:62203531-62208434	rs11654433	cg24278218	0.010056	0.00172154	0.00529962	0.237473	0.00461238	0.16758	0.0174059	0.00284418	-0.00012305	0.982654	0.0121376	0.107039	ERN1	black
chr17:7363026-7367439	rs2302764	cg18566189	-0.0173975	0.0155799	0.00514216	0.586291	-0.00127056	0.850422	-0.0319406	0.0345798	0.000351113	0.975309	0.0233077	0.162023	CHRNB1, ZBTB4	black
chr17:73642404-73642628	rs1661744	cg13420383	0.0331541	0.0125488	-0.0278632	0.31258	0.00391885	0.78367	0.081803	0.00211521	-0.0872258	0.0597429	0.0235476	0.565018	SMIM5, SMIM6, RECQL5	black
chr17:73642404-73642628	rs820206	cg13420383	0.0356326	0.0133109	-0.014877	0.602943	0.00182258	0.903968	0.104838	0.000583451	-0.0621549	0.162901	0.04225	0.348249	SMIM5, SMIM6, RECQL5	black
chr17:74449810-74465819	rs7221225	cg14864603	0.0333149	0.0192958	0.0104013	0.721314	0.0620814	4.7079e-05	-0.0108581	0.709885	-0.0701547	0.230099	0.0239416	0.512338	AANAT, RHBDF2, UBE2O	black
chr17:75446549-75484377	rs8075505	cg24136318	-0.0381949	0.00489049	-0.0259272	0.381021	-0.0222192	0.0991393	-0.075676	0.0229666	-0.0384834	0.341132	0.000202509	0.997005	SEPT9	black
chr17:80230660-80268823	rs7213159	cg13003786	0.0194758	0.0222131	0.0163028	0.320334	0.00297151	0.742901	0.0462218	0.0186723	-0.00980166	0.706832	0.0407006	0.0999504	CD7, LOC101929511, CSNK1D	red
chr17:80300614-80309394	rs12450996	cg16251902	-0.0311709	7.80811e-07	-0.022509	0.102477	-0.040802	2.76228e-06	-0.0131412	0.164313	-0.0266685	0.293445	-0.0206691	0.257323	TEX19, SECTM1	black
chr17:80882768-80884898	rs8072406	cg08290756	0.0406938	0.019307	0.0121873	0.533179	-0.00248254	0.915918	0.0748123	0.00516796	0.029479	0.366598	-0.0107173	0.704665	TBCD	black
chr17:80882768-80884898	rs8072406	cg15090119	0.0374952	0.0196785	-0.0207543	0.269009	7.02709e-05	0.997422	0.0718762	0.00674413	-0.0310127	0.343873	-0.0170999	0.512721	TBCD	black
chr17:80890588-80895949	rs8072406	cg18879998	-0.0430004	0.000946801	-0.029671	0.0263384	-0.073555	7.9426e-06	-0.011934	0.5967	-0.00677962	0.738837	-0.0442796	0.0197856	B3GNTL1, TBCD	black
chr19:50139654-50148675	rs12104272	cg16591054	0.00970372	0.0263923	-0.00339342	0.10093	-0.000321469	0.874345	0.022982	0.0224286	-0.00567582	0.114625	0.000952182	0.77795	RRAS, PRR12, SCAF1	black
chr19:50139654-50148675	rs7259683	cg16591054	0.0102114	0.0185462	-0.00396033	0.0520961	0.00107303	0.591733	0.022982	0.0224286	-0.0069441	0.0330539	0.000952182	0.77795	RRAS, PRR12, SCAF1	black
chr19:54969151-54972426	rs1035450	cg00591515	-0.0431046	0.000476198	-0.0515501	0.158023	-0.049504	0.00465114	0.00333059	0.805967	-0.099139	0.0930064	0.0687391	0.159386	LENG8-AS1, LENG9, CDC42EP5, LENG8	black
chr19:54969151-54972426	rs1035451	cg00591515	-0.0431046	0.000476198	-0.0537947	0.144784	-0.049504	0.00465114	0.00333059	0.805967	-0.0955561	0.122309	0.0594498	0.226138	LENG8-AS1, LENG9, CDC42EP5, LENG8	black
chr19:811134-835147	rs602186	cg02147126	0.0419911	0.0495479	0.0615083	0.000983451	0.019181	0.442912	0.075609	0.0321896	0.0701514	0.0107519	0.0627276	0.055158	MIR4745, MIR3187, AZU1, PRTN3, PTBP1, PLPPR3	red
chr19:8317932-8327065	rs250508	cg02887374	-0.0132335	0.014462	-0.00664285	0.344039	-0.00273201	0.711649	-0.0253127	0.00895322	-0.00512295	0.634241	-0.00954089	0.457017	CERS4	black
chr2:11673360-11679872	rs7597563	cg10849854	-0.0649287	0.0274465	0.0213346	0.780439	-0.0125966	0.616693	-0.176029	0.0107789	0.0339285	0.716757	-0.0216059	0.892061	MIR4429, GREB1	black
chr2:11673360-11679872	rs11685032	cg10849854	-0.0649287	0.0274465	0.0213346	0.780439	-0.0125966	0.616693	-0.176029	0.0107789	0.0339285	0.716757	-0.0216059	0.892061	MIR4429, GREB1	black
chr2:171439843-171439843	rs741283	cg08977627	0.0339286	0.0148167	0.020778	0.0946133	0.0047559	0.763634	0.0969213	0.000378063	0.026532	0.228598	0.0236183	0.249873	MYO3B	black
chr2:182644898-182656091	rs10200243	cg26508164	-0.0240672	0.00628665	0.00497605	0.345298	-0.00120766	0.801539	-0.0663608	0.00289486	0.00701632	0.32117	-0.00920739	0.444024	-	black
chr2:192045313-192045313	rs7595886	cg01359967	0.0136737	0.0376723	0.00521892	0.665681	0.0304697	0.0005134	-0.00264667	0.785774	-0.00346751	0.889362	0.01341	0.228439	-	black
chr2:20688014-20693659	rs2046335	cg04790545	0.0231253	0.000148345	-0.00450928	0.344824	0.035569	2.45104e-05	0.0104276	0.257974	-0.000972976	0.8702	-0.00734887	0.271771	-	black
chr2:20688014-20693659	rs931257	cg04790545	0.0190143	0.00041651	0.000395577	0.931707	0.0308567	4.12117e-05	0.00412328	0.591436	0.00371265	0.501884	-0.00323543	0.63424	-	black
chr2:219885614-219885839	rs6727028	cg25054180	0.0285443	0.024077	-0.021258	0.359938	0.0115668	0.36758	0.068494	0.00910495	-0.0477943	0.161012	0.0131928	0.762558	LOC100129175, CFAP65	black
chr2:27422532-27434729	rs7601452	cg03606774	-0.0601993	1.73041e-06	-0.040306	0.0660459	-0.0940919	5.12092e-09	-0.0119956	0.569516	-0.0314811	0.41848	-0.042495	0.165878	ATRAID, SLC5A6, CAD	black
chr2:27422532-27434729	rs1275525	cg03606774	0.0509249	4.03154e-06	0.0137985	0.472936	0.0739421	1.86152e-07	0.0161864	0.400611	0.0355604	0.306171	-0.0079269	0.784632	ATRAID, SLC5A6, CAD	black
chr2:27938071-27946866	rs867282	cg12211557	-0.0220575	0.0272089	-0.00644161	0.577542	-0.00753187	0.519677	-0.0465775	0.00692127	0.0130503	0.593722	-0.0154356	0.360817	LINC01460	black
chr2:71682597-71697410	rs7582270	cg23820770	0.0263691	0.00126578	-0.0051054	0.614084	0.0431121	0.000218774	0.00512922	0.647182	-0.0506126	0.128895	0.00757479	0.49491	DYSF	black
chr2:73299091-73308876	rs10180995	cg13662225	-0.0224864	0.0412612	-0.00316068	0.428469	-0.00297746	0.837863	-0.0534906	0.00116828	-0.00463933	0.513163	-0.00229819	0.688489	RAB11FIP5, SFXN5	black
chr20:400361-411605	rs11906780	cg08040448	-0.0914183	0.00125153	0.00130304	0.895692	0.00712171	0.634966	-0.240157	0.000175983	0.0351125	0.0472692	-0.00883943	0.532859	RBCK1, TBC1D20	black
chr20:400361-411605	rs11906780	cg25635139	-0.0250224	0.00334424	-0.000985146	0.886337	-0.00635317	0.523403	-0.0537657	0.00063372	0.00663333	0.653716	-0.00557046	0.550527	RBCK1, TBC1D20	black
chr20:45946271-45947025	rs6090662	cg20645040	0.0142682	0.0422122	0.00767189	0.785395	-0.0065044	0.218668	0.0303528	0.0240541	0.021629	0.0658868	-0.0140379	0.857185	LOC100131496, ZMYND8	black
chr21:46424834-46424880	rs4819011	cg04070987	-0.0336488	0.000247347	-0.0262168	0.108225	-0.0163191	0.177144	-0.0515254	0.000869473	-0.0644749	0.0407909	-0.000430722	0.981512	PICSAR	black
chr22:19554171-19556601	rs5992428	cg14209618	-0.0153035	0.0129809	0.0146429	0.240957	-0.00317249	0.724925	-0.0353866	0.00013339	0.0193438	0.359143	0.0160779	0.444473	LINC00895	black
chr22:25201139-25202552	rs1883993	cg00889945	-0.0338939	0.0407489	0.00320376	0.895337	-0.0629097	0.00673934	0.019152	0.431921	-0.0231967	0.452221	0.0277486	0.512759	SGSM1	black
chr22:25201139-25202552	rs7287595	cg13220357	0.00178614	0.0164447	0.00171186	0.121447	0.000361954	0.667592	0.00446547	0.00205946	0.00306119	0.0603404	-0.00119702	0.5159	SGSM1	black
chr22:36560801-36563048	rs132655	cg01949403	-0.0257576	1.04994e-05	-0.00436953	0.475325	-0.0150125	0.0108934	-0.0424005	0.000334645	0.00806652	0.453922	-0.0160214	0.102163	APOL3	black
chr22:37952950-37962818	rs2235336	cg18977727	0.0290271	6.0505e-07	0.0167995	1.98021e-06	0.0374896	9.31957e-07	0.015254	0.129952	0.0189496	0.00184902	0.0149433	0.00390997	LGALS2, CDC42EP1	black
chr22:47050341-47057371	rs885792	cg26058289	-0.0600641	0.000370171	-0.0652559	0.0197797	-0.0125408	0.537687	-0.113355	0.00010573	-0.0961878	0.0371754	-0.0187439	0.663078	GRAMD4	black
chr22:47050341-47057371	rs885792	cg27620176	-0.0584415	6.31889e-07	-0.0547718	0.0348321	-0.0249904	0.101323	-0.0942444	4.53899e-07	-0.0758959	0.117886	-0.0301079	0.405144	GRAMD4	black
chr22:50320996-50329893	rs1608	cg04800749	0.0125454	0.00604107	0.00866233	0.200912	0.0193699	0.000582757	4.71935e-06	0.999523	0.00936742	0.37742	0.00503413	0.590851	ALG12, CRELD2	black
chr3:186915259-186920348	rs11714564	cg13031537	-0.0239071	0.0346601	-0.00183616	0.628183	-0.00314389	0.268535	-0.0564569	0.04855	-0.00282213	0.674118	-0.00179048	0.755547	RTP1, LOC101929106	black
chr3:61066614-61066614	rs7636568	cg10763247	-0.0667555	0.0135213	-0.00351615	0.869563	-0.100233	0.000621041	-0.000261448	0.995906	0.0194247	0.544275	-0.0223268	0.519888	FHIT	black
chr3:69788840-69797108	rs13318796	cg21178333	-0.0228276	0.00470818	0.002331	0.49273	0.000917641	0.670278	-0.0655027	0.00133931	0.00575351	0.245384	-0.00105072	0.826693	MITF	black
chr3:69788840-69797108	rs13318796	cg14246617	0.00952159	0.0269812	0.00393021	0.482206	-0.00162664	0.602698	0.0293246	0.00322505	0.0083062	0.250555	0.000239368	0.959812	MITF	black
chr3:69788840-69797108	rs9869047	cg14246617	0.0116026	0.0150593	-0.000690774	0.910249	-0.000770605	0.819377	0.0409238	0.000341591	-0.00443278	0.685287	0.00402714	0.503361	MITF	black
chr4:10019009-10024412	rs12509955	cg16785938	-0.0247846	0.00101699	-0.0139476	0.0984186	-0.0140511	0.0741333	-0.0393762	0.00917867	-0.00966639	0.359987	-0.0234267	0.108951	SLC2A9	black
chr4:11369007-11369349	rs13112974	cg25206536	-0.048771	0.0265893	-0.0579175	0.216411	-0.0134456	0.545865	-0.10972	0.0239342	-0.0190946	0.784444	-0.146301	0.0766114	MIR572	black
chr5:149979572-149980682	rs4571460	cg24040989	0.0245499	0.0206156	0.0289473	0.319269	0.0182517	0.024213	0.0618856	0.0273957	-0.00819201	0.867096	0.088332	0.0547499	SYNPO	black
chr5:34732408-34749940	rs6893661	cg14854112	-0.00863352	0.0382005	0.000500143	0.905128	-0.00246385	0.303079	-0.0217543	0.0441911	0.00299001	0.598779	-0.00588669	0.401673	RAI14	black
chr5:67510756-67522532	rs831227	cg18104285	-0.00828641	0.0463189	0.000179828	0.962796	-0.00184137	0.55158	-0.0239942	0.0239576	0.000575649	0.898878	0.00184293	0.797266	PIK3R1	black
chr6:138189304-138200679	rs719150	cg22014112	-0.0210217	0.000109587	-0.00913524	0.0522382	-0.0281569	9.0308e-05	-0.00537526	0.539472	-0.0161963	0.03617	-0.00297113	0.682289	TNFAIP3, LOC100130476	black
chr6:151186411-151188081	rs9322288	cg06244016	0.0280366	0.0457633	0.041816	0.0248479	-0.00335815	0.833852	0.0675595	0.00933373	-0.00539409	0.838576	0.0693442	0.00689526	MTHFD1L	black
chr6:1594034-1594275	rs2076513	cg14825735	0.0363937	0.0349928	-0.0828971	0.0396995	0.00803205	0.617792	0.0919985	0.0163627	-0.0742943	0.324136	-0.109739	0.0487294	-	black
chr6:168777717-168785970	rs11755288	cg22782017	0.0636816	0.00874814	0.00184981	0.95405	0.0256522	0.3201	0.12536	0.0116565	0.0259023	0.488851	-0.0290674	0.697488	-	black
chr6:24859863-24859863	rs4437459	cg16313640	-0.0484941	0.000113114	-0.0102351	0.158362	-0.0742195	4.65006e-06	0.00858812	0.662947	-0.0128521	0.28942	-0.00723552	0.485547	FAM65B	black
chr6:24859863-24859863	rs6906206	cg16313640	0.0259369	0.0166565	0.00328736	0.572937	0.048633	0.00166329	-0.00257168	0.856495	0.00597046	0.552323	0.000376709	0.965537	FAM65B	black
chr6:29987491-29988222	rs10947045	cg00903186	-0.0187654	0.0227366	-0.00667795	0.106941	0.000316353	0.924281	-0.0410121	0.041004	-0.00182706	0.83125	-0.00982401	0.0346474	HLA-J, HCG8, ZNRD1ASP	black
chr6:29987491-29988222	rs6931672	cg00903186	-0.0187654	0.0227366	-0.00667795	0.106941	0.000316353	0.924281	-0.0410121	0.041004	-0.00182706	0.83125	-0.00982401	0.0346474	HLA-J, HCG8, ZNRD1ASP	black
chr6:29987491-29988222	rs3893530	cg00903186	-0.0181633	0.0278544	-0.00553719	0.0950461	-0.000752401	0.81821	-0.0395562	0.0582937	-0.00393112	0.492363	-0.0066307	0.115756	HLA-J, HCG8, ZNRD1ASP	black
chr6:29987491-29988222	rs6931776	cg01521378	-0.0222943	0.00925266	-0.000857495	0.85858	-0.00130676	0.823248	-0.053732	0.00837587	-0.00119301	0.88155	0.0013947	0.788929	HLA-J, HCG8, ZNRD1ASP	black
chr6:29987491-29988222	rs6931776	cg00903186	-0.0181633	0.0278544	-0.00553719	0.0950461	-0.000752401	0.81821	-0.0395562	0.0582937	-0.00393112	0.492363	-0.0066307	0.115756	HLA-J, HCG8, ZNRD1ASP	black
chr6:29987491-29988222	rs6919617	cg00903186	-0.0181633	0.0278544	-0.00553719	0.0950461	-0.000752401	0.81821	-0.0395562	0.0582937	-0.00393112	0.492363	-0.0066307	0.115756	HLA-J, HCG8, ZNRD1ASP	black
chr6:29987491-29988222	rs6932091	cg00903186	-0.0187654	0.0227366	-0.00667795	0.106941	0.000316353	0.924281	-0.0410121	0.041004	-0.00182706	0.83125	-0.00982401	0.0346474	HLA-J, HCG8, ZNRD1ASP	black
chr6:29987491-29988222	rs6919617	cg01521378	-0.0222943	0.00925266	-0.000857495	0.85858	-0.00130676	0.823248	-0.053732	0.00837587	-0.00119301	0.88155	0.0013947	0.788929	HLA-J, HCG8, ZNRD1ASP	black
chr6:29987491-29988222	rs3893530	cg01521378	-0.0222943	0.00925266	-0.000857495	0.85858	-0.00130676	0.823248	-0.053732	0.00837587	-0.00119301	0.88155	0.0013947	0.788929	HLA-J, HCG8, ZNRD1ASP	black
chr6:29987491-29988222	rs6928966	cg00903186	-0.0187654	0.0227366	-0.00667795	0.106941	0.000316353	0.924281	-0.0410121	0.041004	-0.00182706	0.83125	-0.00982401	0.0346474	HLA-J, HCG8, ZNRD1ASP	black
chr6:29987491-29988222	rs9261145	cg00903186	-0.0181633	0.0278544	-0.00553719	0.0950461	-0.000752401	0.81821	-0.0395562	0.0582937	-0.00393112	0.492363	-0.0066307	0.115756	HLA-J, HCG8, ZNRD1ASP	black
chr6:29987491-29988222	rs6926792	cg00903186	-0.0181633	0.0278544	-0.00553719	0.0950461	-0.000752401	0.81821	-0.0395562	0.0582937	-0.00393112	0.492363	-0.0066307	0.115756	HLA-J, HCG8, ZNRD1ASP	black
chr6:29987491-29988222	rs9261145	cg01521378	-0.0222943	0.00925266	-0.000857495	0.85858	-0.00130676	0.823248	-0.053732	0.00837587	-0.00119301	0.88155	0.0013947	0.788929	HLA-J, HCG8, ZNRD1ASP	black
chr6:29987491-29988222	rs11753431	cg00903186	-0.0187654	0.0227366	-0.00667795	0.106941	0.000316353	0.924281	-0.0410121	0.041004	-0.00182706	0.83125	-0.00982401	0.0346474	HLA-J, HCG8, ZNRD1ASP	black
chr6:29987491-29988222	rs6926792	cg01521378	-0.0222943	0.00925266	-0.000857495	0.85858	-0.00130676	0.823248	-0.053732	0.00837587	-0.00119301	0.88155	0.0013947	0.788929	HLA-J, HCG8, ZNRD1ASP	black
chr6:30124214-30124804	rs1008403	cg25981998	0.0557206	0.00070257	0.0147388	0.543468	0.0186327	0.41138	0.084501	0.000217148	0.0441057	0.255694	0.00401672	0.917518	TRIM10, TRIM15, TRIM40	black
chr6:30124214-30124804	rs2517645	cg20362817	0.056787	0.000439279	0.026317	0.303185	0.0148099	0.424387	0.0928255	0.000613533	0.0315064	0.471097	0.033053	0.409193	TRIM10, TRIM15, TRIM40	black
chr6:30846517-30848846	rs6457281	cg21249595	0.0277246	0.0215741	0.0103107	0.617268	0.0118644	0.394505	0.0681019	0.00593643	0.0579222	0.0557862	-0.0281818	0.380793	MIR4640, DDR1	black
chr6:30846517-30848846	rs6457281	cg16079541	0.0316894	0.0230555	0.0188187	0.456652	0.0121248	0.445239	0.0816191	0.00417618	0.0501919	0.202514	-0.0120192	0.763603	MIR4640, DDR1	black
chr6:33866109-33866781	rs16869677	cg00013015	0.0548857	0.0190073	0.0282344	0.43862	0.170927	1.04309e-09	-0.00137108	0.973674	0.0771388	0.185628	0.00708252	0.89505	LINC01016, MIR7159	red
chr6:33866109-33866781	rs17535965	cg11314787	-0.0127027	0.031891	-0.00393443	0.69739	-0.0221256	0.00376641	0.010326	0.277893	-0.0159075	0.468626	-0.000815134	0.939508	LINC01016, MIR7159	red
chr6:33866109-33866781	rs16869677	cg24617992	0.0664975	0.00185781	0.0316327	0.313845	0.170876	5.25008e-08	0.00745339	0.824492	0.072265	0.163011	0.0111661	0.810021	LINC01016, MIR7159	red
chr6:33873691-33874232	rs16869677	cg27178567	0.0763271	0.00401808	0.00724561	0.860553	0.176041	1.09793e-07	0.0154167	0.732378	0.0146252	0.83507	0.0147197	0.810988	LINC01016, MIR7159	black
chr6:33873691-33874232	rs16869677	cg07940011	0.10982	0.0109779	0.0532137	0.430344	0.359796	8.28283e-12	-0.0161792	0.826044	0.0914384	0.439912	0.040242	0.681211	LINC01016, MIR7159	black
chr6:46923414-46924482	rs1028496	cg16366449	-0.00727568	0.0134843	0.00127652	0.867175	0.000757754	0.784471	-0.0159847	0.00698887	-0.00671019	0.554268	0.00527209	0.652443	ADGRF5	black
chr6:52173014-52173014	rs2073032	cg01761966	0.0447545	0.0122377	0.0275741	0.151557	0.00753112	0.710449	0.0859941	0.00854086	0.0252054	0.5738	0.0296212	0.165436	-	black
chr7:101596140-101603298	rs2031085	cg25787300	0.00483288	0.00952076	-0.00832697	0.0396535	0.00099653	0.624291	0.0113182	0.00213841	-0.00313288	0.396962	-0.010065	0.172326	CUX1	red
chr7:116312273-116314916	rs714180	cg19958057	0.0129122	0.0177685	0.00648256	0.295674	-0.00299056	0.519191	0.0370427	0.000734253	0.0080905	0.51443	0.0081654	0.293449	MET	black
chr7:143078198-143089459	rs2242601	cg06556244	-0.0331709	0.0383449	-0.00193804	0.926434	0.00100231	0.955716	-0.081536	0.010001	-0.0015893	0.962092	-0.0051816	0.878388	LOC100507507, MIR6892, ZYX, EPHA1	black
chr7:143078198-143089459	rs4726615	cg18074834	0.0158668	0.0424139	-0.0196365	0.247165	-0.00438589	0.606798	0.0272649	0.0746847	-0.0212672	0.236643	-0.0200329	0.468097	LOC100507507, MIR6892, ZYX, EPHA1	black
chr7:143078198-143089459	rs9640381	cg14497327	0.0169017	8.79996e-05	0.0196051	0.259632	0.0263947	5.65692e-05	0.00695318	0.248767	0.00719883	0.698466	0.0269334	0.364965	LOC100507507, MIR6892, ZYX, EPHA1	black
chr7:17680457-17691191	rs6972612	cg01177168	-0.0482948	0.000967947	0.000282786	0.961318	-0.0201098	0.0463671	-0.16379	0.000137065	0.00383194	0.542979	-0.0192234	0.201667	-	black
chr7:17680457-17691191	rs6972612	cg21124530	-0.0340625	0.0281752	-0.00241519	0.812406	0.00995768	0.138282	-0.200921	1.70758e-05	0.00761915	0.478637	-0.0446142	0.0863201	-	black
chr7:90225159-90226043	rs9690273	cg27443310	-0.00286833	0.0339968	-0.000590512	0.827349	0.000480779	0.715105	-0.00655394	0.00839844	-0.000898055	0.772607	0.000338492	0.941466	CDK14	black
chr8:41507937-41511175	rs492083	cg21289397	0.0180508	0.0496519	-0.0198117	0.155769	0.0356033	0.0124818	-0.000634088	0.957211	-0.0199221	0.286772	-0.0163703	0.578715	NKX6-3, MIR486-1, MIR486-2, ANK1	black
