# Supplementary material for: Edematous severe acute malnutrition is characterized by hypomethylation of DNA
Source: Nat Commun. 2019 Dec 19;10:5791. doi: 10.1038/s41467-019-13433-6 (PMC6923441; doi:10.1038/s41467-019-13433-6)
Supplement: Supplementary file 10 — Supplementary Data 7 [file 41467_2019_13433_MOESM10_ESM.xlsx]

## Sheet: Supplementary Data 7
Supplementary Data 7: Putative nutrition-sensitive meQTL SNPs that strongly alter likelihood of transcription factor binding. Abs.scoreDiff > 1.5 was considered indicative of strong influence on likelihood of transcription factor binding.
rsID	seqnames	start	end	width	strand	REF	ALT	snpPos	motifPos	geneSymbol	dataSource	providerName	providerId	seqMatch	pctRef	pctAlt	scoreRef	scoreAlt	Refpvalue	Altpvalue	alleleRef	alleleAlt	effect	abs.scoreDiff	unique_to_nut_sens_TFs
rs7636568	chr3	61061351	61061367	17	+	A	G	61061362	12	AR	jolma2013	Hsapiens-jolma2013-AR	AR	aagcactccatAtacat	0.740922	0.869259	11.1483	13.0793	NA	NA	0.00309358	0.994973	strong	1.93102	TRUE
rs7636568	chr3	61061351	61061367	17	+	A	G	61061362	12	AR	jolma2013	Hsapiens-jolma2013-AR-2	AR	aagcactccatAtacat	0.725868	0.846024	11.9442	13.9213	NA	NA	0	0.99862	strong	1.97717	TRUE
rs4819011	chr21	46430046	46430055	10	+	T	C	46430048	3	ARNTL	jolma2013	Hsapiens-jolma2013-ARNTL	ARNTL	gtTtcgtgaa	0.717876	0.826803	12.237	14.0937	NA	NA	0.00561798	0.988764	strong	1.85677	FALSE
rs741283	chr2	171440945	171440960	16	+	C	A	171440957	13	BARHL2	jolma2013	Hsapiens-jolma2013-BARHL2-3	BARHL2	taacttttattaCttg	0.761589	0.938318	7.94775	9.79205	NA	NA	0.00243902	0.98628	strong	1.8443	FALSE
rs741283	chr2	171440945	171440960	16	+	C	A	171440957	13	BARHL2	jolma2013	Hsapiens-jolma2013-BARHL2-6	BARHL2	taacttttattaCttg	0.76081	0.910563	9.62358	11.5178	NA	NA	0.00365069	0.991656	strong	1.89424	FALSE
rs13112974	chr4	11364767	11364776	10	+	C	T	11364771	5	BHLHB2	jolma2013	Hsapiens-jolma2013-BHLHB2	BHLHB2	accaCgtgat	0.977671	0.813368	11.4968	9.56472	NA	NA	0.994946	0.00283713	strong	1.93211	FALSE
rs13112974	chr4	11364767	11364776	10	+	C	T	11364771	5	BHLHB3	jolma2013	Hsapiens-jolma2013-BHLHB3	BHLHB3	accaCgtgat	0.965604	0.805674	11.8703	9.90426	NA	NA	0.997689	0.00197381	strong	1.96604	FALSE
rs13112974	chr4	11364767	11364776	10	+	C	T	11364771	5	BHLHE41	jolma2013	Hsapiens-jolma2013-BHLHE41	BHLHE41	accaCgtgat	0.912235	0.77499	13.1525	11.1737	NA	NA	0.998746	0.000895897	strong	1.97879	TRUE
rs1028496	chr6	46924978	46924991	14	+	G	T	46924985	8	CREB3L1	jolma2013	Hsapiens-jolma2013-CREB3L1-4	CREB3L1	atgccacGaccgct	0.794765	0.694727	14.8468	12.978	NA	NA	1	0	strong	1.86879	FALSE
rs7582270	chr2	71689034	71689051	18	-	C	A	71689050	2	CUX2	jolma2013	Hsapiens-jolma2013-CUX2	CUX2	atcaatttattaaatgCt	0.727892	0.816571	15.07	16.906	NA	NA	0.00401711	0.985574	strong	1.83598	FALSE
rs16936856	chr10	80866698	80866715	18	-	C	T	80866709	7	E2F2	jolma2013	Hsapiens-jolma2013-E2F2	E2F2	catttgggctcCgctttg	0.769339	0.702115	17.9756	16.4049	NA	NA	0.954167	0	strong	1.5707	FALSE
rs6457281	chr6	30857792	30857805	14	+	G	T	30857795	4	E2F7	jolma2013	Hsapiens-jolma2013-E2F7	E2F7	cctGcccgccatct	0.681627	0.766413	15.8745	17.8491	NA	NA	0	0.998956	strong	1.97459	FALSE
rs7259683	chr19	50153328	50153341	14	-	T	C	50153332	10	EGR1	jolma2013	Hsapiens-jolma2013-EGR1-2	EGR1	tcttTgggggcgaa	0.700459	0.808175	12.8803	14.861	NA	NA	0	0.999073	strong	1.98071	FALSE
rs17135399	chr11	126218534	126218545	12	-	A	G	126218541	5	ELF1	jolma2013	Hsapiens-jolma2013-ELF1	ELF1	gactcccAggta	0.740855	0.856248	11.1199	12.8519	NA	NA	0	0.967443	strong	1.732	FALSE
rs17135399	chr11	126218534	126218545	12	-	A	G	126218541	5	ELF4	jolma2013	Hsapiens-jolma2013-ELF4	ELF4	gactcccAggta	0.750829	0.855136	11.215	12.773	NA	NA	0	0.943236	strong	1.55801	FALSE
rs3893530	chr6	29988392	29988408	17	+	G	A	29988399	8	ELK1	jolma2013	Hsapiens-jolma2013-ELK1-3	ELK1	cactttcGccggagtca	0.822705	0.736543	17.7517	15.8926	NA	NA	0.987866	0.0019034	strong	1.85914	FALSE
rs7582270	chr2	71689040	71689053	14	-	C	A	71689050	4	EMX1	jolma2013	Hsapiens-jolma2013-EMX1-2	EMX1	ttattaaatgCtaa	0.724544	0.853838	8.79458	10.364	NA	NA	0.0138055	0.954982	strong	1.56939	FALSE
rs492083	chr8	41516787	41516799	13	+	A	G	41516790	4	EOMES	jolma2013	Hsapiens-jolma2013-EOMES	EOMES	aaaAtgtgaaaaa	0.802174	0.964486	8.80864	10.591	NA	NA	0.00229061	0.979185	strong	1.78234	FALSE
rs2073032	chr6	52172642	52172658	17	-	T	C	52172655	4	ESRRA	jolma2013	Hsapiens-jolma2013-ESRRA-2	ESRRA	tatcatttttggaTctt	0.660533	0.746919	14.0618	15.9008	NA	NA	0.0027197	0.985892	strong	1.83903	FALSE
rs10831651	chr11	11651782	11651800	19	-	T	C	11651785	16	ESRRA	jolma2013	Hsapiens-jolma2013-ESRRA-6	ESRRA	tgaTatttctcagtcctca	0.66958	0.778811	11.2416	13.0755	NA	NA	0.00555275	0.985361	strong	1.83389	FALSE
rs10835531	chr11	1516102	1516112	11	+	G	A	1516110	9	ESRRB	jolma2013	Hsapiens-jolma2013-ESRRB	ESRRB	aaaaggtcGtc	0.771849	0.879666	11.9186	13.5835	NA	NA	0.0310249	0.967313	strong	1.66486	FALSE
rs17135399	chr11	126218540	126218556	17	+	A	G	126218541	2	ESRRG	jolma2013	Hsapiens-jolma2013-ESRRG-2	ESRRG	cAggtaactcaagatga	0.749584	0.675507	17.0568	15.3712	NA	NA	0.969836	0.0281186	strong	1.68562	FALSE
rs4819011	chr21	46430041	46430053	13	-	T	C	46430048	6	FOXC1	jolma2013	Hsapiens-jolma2013-FOXC1	FOXC1	tttttgtTtcgtg	0.844635	0.721976	10.7272	9.16936	NA	NA	0.953104	0.010568	strong	1.55782	FALSE
rs714180	chr7	116318996	116319008	13	+	A	G	116319002	7	FOXC1	jolma2013	Hsapiens-jolma2013-FOXC1	FOXC1	gcgtcaAtaaaca	0.859332	0.734344	10.9138	9.32644	NA	NA	0.958486	0.0365327	strong	1.5874	FALSE
rs714180	chr7	116318992	116319008	17	+	A	G	116319002	11	FOXG1	jolma2013	Hsapiens-jolma2013-FOXG1	FOXG1	ctaagcgtcaAtaaaca	0.693983	0.751429	19.1354	20.7194	NA	NA	0.0407725	0.959227	strong	1.58399	FALSE
rs1661744	chr17	73647128	73647139	12	+	C	T	73647138	11	FOXG1	jolma2013	Hsapiens-jolma2013-FOXG1-2	FOXG1	cccgacacaaCa	0.784536	0.876732	13.4165	14.9932	NA	NA	0	0.948857	strong	1.57667	FALSE
rs10947045	chr6	29989689	29989702	14	-	C	T	29989689	14	FOXJ2	jolma2013	Hsapiens-jolma2013-FOXJ2	FOXJ2	Cattgagtgtttag	0.754338	0.849805	13.2936	14.9761	NA	NA	0.0146205	0.970114	strong	1.68242	FALSE
rs7532709	chr1	209925616	209925628	13	-	T	C	209925616	13	FOXJ3	jolma2013	Hsapiens-jolma2013-FOXJ3-3	FOXJ3	Tgtttgtgtggac	0.781467	0.679882	12.7763	11.1155	NA	NA	0.967517	0.0324826	strong	1.66081	FALSE
rs10947045	chr6	29989689	29989702	14	-	C	T	29989689	14	FOXJ3	jolma2013	Hsapiens-jolma2013-FOXJ3-2	FOXJ3	Cattgagtgtttag	0.713768	0.800824	13.7985	15.4814	NA	NA	0	0.966507	strong	1.68295	FALSE
rs714180	chr7	116319002	116319009	8	+	A	G	116319002	1	FOXO3	jolma2013	Hsapiens-jolma2013-FOXO3-2	FOXO3	Ataaacag	0.849074	0.97623	10.8027	12.4205	NA	NA	0.0379747	0.962025	strong	1.61779	FALSE
rs333961	chr1	110439627	110439640	14	+	C	T	110439636	10	FOXO3	jolma2013	Hsapiens-jolma2013-FOXO3	FOXO3	gtaaactggCtcaa	0.657445	0.737859	16.2499	18.2375	NA	NA	0	1	strong	1.98758	FALSE
rs1608	chr22	50320933	50320948	16	+	C	T	50320943	11	GLIS1	jolma2013	Hsapiens-jolma2013-GLIS1	GLIS1	tgccctcccgCgaaga	0.754409	0.671764	18.2367	16.2389	NA	NA	1	0	strong	1.99781	FALSE
rs2235336	chr22	37958256	37958270	15	-	A	G	37958268	3	GMEB2	jolma2013	Hsapiens-jolma2013-GMEB2-3	GMEB2	ttcgttttttccAtc	0.709642	0.850204	9.76304	11.6969	NA	NA	0.00128096	0.99509	strong	1.93382	FALSE
rs6588759	chr10	125771513	125771520	8	-	A	G	125771517	4	GMEB2	jolma2013	Hsapiens-jolma2013-GMEB2	GMEB2	ttacAtga	0.701201	0.983541	4.83277	6.77869	NA	NA	0.00284091	0.996126	strong	1.94592	FALSE
rs333961	chr1	110439628	110439639	12	+	C	T	110439636	9	GRHL1	jolma2013	Hsapiens-jolma2013-GRHL1-3	GRHL1	taaactggCtca	0.783456	0.916547	10.1247	11.8446	NA	NA	0.00155461	0.968131	strong	1.71996	FALSE
rs11823214	chr11	63265665	63265676	12	+	C	A	63265670	6	HES5	jolma2013	Hsapiens-jolma2013-HES5-2	HES5	ggtcaCatgcca	0.830503	0.722245	14.9895	13.0356	NA	NA	0.996598	0.000810005	strong	1.9539	FALSE
rs11823214	chr11	63265665	63265676	12	+	C	A	63265670	6	HES5	jolma2013	Hsapiens-jolma2013-HES5	HES5	ggtcaCatgcca	0.83937	0.72668	14.7055	12.7312	NA	NA	0.998719	0.000640615	strong	1.9743	FALSE
rs11823214	chr11	63265665	63265676	12	+	C	A	63265670	6	HES7	jolma2013	Hsapiens-jolma2013-HES7	HES7	ggtcaCatgcca	0.813082	0.707388	15.334	13.3407	NA	NA	1	0	strong	1.99328	FALSE
rs1028496	chr6	46924972	46924990	19	+	G	T	46924985	14	HINFP1	jolma2013	Hsapiens-jolma2013-HINFP1-3	HINFP1	agggacatgccacGaccgc	0.753747	0.677428	19.7082	17.7127	NA	NA	1	0	strong	1.99552	FALSE
rs741283	chr2	171440952	171440962	11	-	C	A	171440957	6	HMX1	jolma2013	Hsapiens-jolma2013-HMX1	HMX1	tattaCttgag	0.733697	0.967083	5.60039	7.38186	NA	NA	0	0.975373	strong	1.78146	FALSE
rs741283	chr2	171440952	171440962	11	-	C	A	171440957	6	HMX2	jolma2013	Hsapiens-jolma2013-HMX2	HMX2	tattaCttgag	0.658195	0.971357	3.98051	5.8744	NA	NA	0	0.990614	strong	1.89389	FALSE
rs741283	chr2	171440952	171440962	11	-	C	A	171440957	6	HMX3	jolma2013	Hsapiens-jolma2013-HMX3	HMX3	tattaCttgag	0.652246	0.987662	3.5863	5.43055	NA	NA	0	0.983214	strong	1.84425	FALSE
chr6:30165050:C:T	chr6	30165037	30165052	16	-	C	T	30165050	3	HNF4A	jolma2013	Hsapiens-jolma2013-HNF4A-2	HNF4A	tagggactatgtcCtt	0.809924	0.701724	14.2702	12.3638	NA	NA	0.993022	0.00644122	strong	1.9064	FALSE
chr6:30165050:C:T	chr6	30165037	30165052	16	-	C	T	30165050	3	HNF4A	jolma2013	Hsapiens-jolma2013-HNF4A-5	HNF4A	tagggactatgtcCtt	0.796055	0.695535	15.4857	13.5302	NA	NA	0.996795	0.000931379	strong	1.95542	FALSE
rs11823214	chr11	63265663	63265676	14	+	C	A	63265670	8	HNF4A	jolma2013	Hsapiens-jolma2013-HNF4A-4	HNF4A	taggtcaCatgcca	0.683497	0.779686	13.7639	15.7009	NA	NA	0.00169446	0.995363	strong	1.93702	FALSE
rs12915	chr10	125768086	125768100	15	-	C	T	125768094	7	HNF4A	jolma2013	Hsapiens-jolma2013-HNF4A-6	HNF4A	cacaccttCgaacgg	0.706829	0.803191	13.4881	15.3269	NA	NA	0.0129506	0.986349	strong	1.83885	FALSE
rs12915	chr10	125768087	125768100	14	-	C	T	125768094	7	HNF4A	jolma2013	Hsapiens-jolma2013-HNF4A-4	HNF4A	acaccttCgaacgg	0.684049	0.779246	13.775	15.692	NA	NA	0.00480812	0.993767	strong	1.91704	FALSE
rs714180	chr7	116318999	116319008	10	+	A	G	116319002	4	HOXA13	jolma2013	Hsapiens-jolma2013-HOXA13	HOXA13	tcaAtaaaca	0.958712	0.769584	8.08261	6.48813	NA	NA	0.950276	0.00368324	strong	1.59448	FALSE
rs12905046	chr15	63239247	63239257	11	+	G	A	63239254	8	HOXC11	jolma2013	Hsapiens-jolma2013-HOXC11-3	HOXC11	tgtcgtgGaag	0.76413	0.928116	8.58218	10.424	NA	NA	0	0.983213	strong	1.84178	FALSE
rs12905046	chr15	63239247	63239257	11	+	G	A	63239254	8	HOXC12	jolma2013	Hsapiens-jolma2013-HOXC12-2	HOXC12	tgtcgtgGaag	0.74149	0.887959	9.75885	11.6866	NA	NA	0.000462535	0.993756	strong	1.9277	TRUE
rs12905046	chr15	63239248	63239257	10	+	G	A	63239254	7	HOXD11	jolma2013	Hsapiens-jolma2013-HOXD11	HOXD11	gtcgtgGaag	0.741341	0.913324	7.94663	9.79015	NA	NA	0	0.987124	strong	1.84352	TRUE
rs12905046	chr15	63239247	63239257	11	+	G	A	63239254	8	HOXD12	jolma2013	Hsapiens-jolma2013-HOXD12-3	HOXD12	tgtcgtgGaag	0.7258	0.906821	7.50141	9.37234	NA	NA	0	0.987033	strong	1.87093	TRUE
rs12905046	chr15	63239247	63239257	11	+	G	A	63239254	8	HOXD12	jolma2013	Hsapiens-jolma2013-HOXD12-2	HOXD12	tgtcgtgGaag	0.732876	0.88644	9.36192	11.3236	NA	NA	0.00218978	0.99781	strong	1.96166	TRUE
rs4819011	chr21	46430038	46430052	15	-	T	C	46430048	5	IRF4	jolma2013	Hsapiens-jolma2013-IRF4	IRF4	agctttttgtTtcgt	0.773683	0.687602	16.9959	15.1049	NA	NA	0.989587	0.000545756	strong	1.89097	FALSE
rs12509955	chr4	10024297	10024311	15	+	T	C	10024303	7	IRF4	jolma2013	Hsapiens-jolma2013-IRF4	IRF4	gagagaTcgaaaagt	0.690472	0.768371	15.1679	16.8792	NA	NA	0.0106634	0.972601	strong	1.71125	FALSE
rs12509955	chr4	10024297	10024310	14	+	T	C	10024303	7	IRF5	jolma2013	Hsapiens-jolma2013-IRF5	IRF5	gagagaTcgaaaag	0.6925	0.824205	8.87316	10.5607	NA	NA	0.0216216	0.972973	strong	1.68757	FALSE
rs831227	chr5	67517636	67517652	17	-	T	G	67517646	7	IRF7	jolma2013	Hsapiens-jolma2013-IRF7-2	IRF7	aaagagaattTctctgt	0.851414	0.728179	13.559	11.5964	NA	NA	0.997063	0.000117495	strong	1.96255	FALSE
rs4819011	chr21	46430039	46430052	14	-	T	C	46430048	5	IRF8	jolma2013	Hsapiens-jolma2013-IRF8	IRF8	gctttttgtTtcgt	0.808944	0.710229	14.2668	12.5259	NA	NA	0.97033	0.00114919	strong	1.74096	FALSE
rs4819011	chr21	46430039	46430052	14	-	T	C	46430048	5	IRF8	jolma2013	Hsapiens-jolma2013-IRF8-2	IRF8	gctttttgtTtcgt	0.782391	0.6916	16.6958	14.7584	NA	NA	0.994417	0	strong	1.93743	FALSE
rs741283	chr2	171440954	171440961	8	-	C	A	171440957	5	ISX	jolma2013	Hsapiens-jolma2013-ISX-2	ISX	ttaCttga	0.767095	0.991932	6.82091	8.82013	NA	NA	0	1	strong	1.99923	FALSE
rs741283	chr2	171440953	171440962	10	-	C	A	171440957	6	LBX2	jolma2013	Hsapiens-jolma2013-LBX2-2	LBX2	attaCttgag	0.734838	0.990093	4.45897	6.00786	NA	NA	0.0375437	0.953229	strong	1.54889	FALSE
rs250508	chr19	8334270	8334284	15	-	C	T	8334280	5	LEF1	jolma2013	Hsapiens-jolma2013-LEF1	LEF1	aagccgttgaCctct	0.754385	0.862625	12.1128	13.8507	NA	NA	0.00557103	0.973538	strong	1.73795	FALSE
rs6931672	chr6	29986131	29986142	12	-	G	A	29986142	1	LHX6	jolma2013	Hsapiens-jolma2013-LHX6-3	LHX6	tgatagcaatcG	0.815992	0.913015	13.4907	15.0948	NA	NA	0.017094	0.961064	strong	1.60406	FALSE
rs13112974	chr4	11364767	11364776	10	+	C	T	11364771	5	MAX	jolma2013	Hsapiens-jolma2013-MAX-2	MAX	accaCgtgat	0.999355	0.84588	10.8458	9.18015	NA	NA	0.966817	0.0321991	strong	1.66563	FALSE
rs10831651	chr11	11651781	11651794	14	+	T	C	11651785	5	MEIS2	jolma2013	Hsapiens-jolma2013-MEIS2	MEIS2	atgaTatttctcag	0.685963	0.77154	15.6421	17.5935	NA	NA	0.00307882	0.996921	strong	1.95142	FALSE
rs10831651	chr11	11651782	11651793	12	+	T	C	11651785	4	MEIS3	jolma2013	Hsapiens-jolma2013-MEIS3-2	MEIS3	tgaTatttctca	0.708722	0.824436	9.34132	10.8665	NA	NA	0.0218012	0.950947	strong	1.52517	FALSE
rs6972612	chr7	17679973	17679986	14	+	T	G	17679980	8	MEOX2	jolma2013	Hsapiens-jolma2013-MEOX2-3	MEOX2	ttcatctTcattac	0.876075	0.76449	14.3726	12.542	NA	NA	0.984062	0.00229413	strong	1.83064	FALSE
rs492083	chr8	41516788	41516795	8	+	A	G	41516790	3	MGA	jolma2013	Hsapiens-jolma2013-MGA	MGA	aaAtgtga	0.760536	0.945479	7.41278	9.21537	NA	NA	0.000514172	0.979787	strong	1.80259	FALSE
rs13112974	chr4	11364767	11364776	10	-	C	T	11364771	6	MLX	jolma2013	Hsapiens-jolma2013-MLX	MLX	accaCgtgat	0.94956	0.806644	12.7956	10.8698	NA	NA	0.996429	0.00178571	strong	1.92583	TRUE
rs13112974	chr4	11364767	11364776	10	-	C	T	11364771	6	MLXIPL	jolma2013	Hsapiens-jolma2013-MLXIPL	MLXIPL	accaCgtgat	0.99079	0.847807	11.6803	9.99467	NA	NA	0.970938	0.0264201	strong	1.6856	TRUE
rs11823214	chr11	63265669	63265686	18	-	C	A	63265670	17	MSX2	jolma2013	Hsapiens-jolma2013-MSX2	MSX2	aCatgccaccctaattga	0.704122	0.799427	12.1504	13.795	NA	NA	0.00130463	0.960209	strong	1.6446	FALSE
rs132655	chr22	36557543	36557556	14	-	C	T	36557550	7	NFAT5	jolma2013	Hsapiens-jolma2013-NFAT5	NFAT5	ctggacaCttcctt	0.733154	0.842367	12.3675	14.2098	NA	NA	0.00324897	0.985123	strong	1.84231	FALSE
rs4553221	chr1	7125579	7125588	10	+	G	A	7125582	4	NKX2-3	jolma2013	Hsapiens-jolma2013-NKX2-3-2	NKX2-3	cccGctttag	0.811367	0.980282	7.96727	9.62593	NA	NA	0.00165941	0.962248	strong	1.65866	FALSE
rs12915	chr10	125768087	125768100	14	-	C	T	125768094	7	NR2C2	jolma2013	Hsapiens-jolma2013-NR2C2	NR2C2	acaccttCgaacgg	0.693606	0.801875	10.2336	11.831	NA	NA	0.0399251	0.958498	strong	1.59742	FALSE
rs1275525	chr2	27428697	27428712	16	-	A	C	27428702	11	NR2F1	jolma2013	Hsapiens-jolma2013-NR2F1-2	NR2F1	ttgacAtcattcccat	0.686494	0.786604	12.4856	14.3063	NA	NA	0.0056751	0.984512	strong	1.82075	FALSE
rs1275525	chr2	27428697	27428704	8	-	A	C	27428702	3	NR2F1	jolma2013	Hsapiens-jolma2013-NR2F1-3	NR2F1	ttgacAtc	0.804881	0.991801	7.98285	9.83672	NA	NA	0.00909091	0.98843	strong	1.85387	FALSE
rs1275525	chr2	27428694	27428706	13	-	A	C	27428702	5	NR2F1	jolma2013	Hsapiens-jolma2013-NR2F1-4	NR2F1	ctgttgacAtcat	0.809362	0.97277	9.75367	11.7229	NA	NA	0	0.997518	strong	1.96924	FALSE
rs10835531	chr11	1516102	1516114	13	+	G	A	1516110	9	NR2F1	jolma2013	Hsapiens-jolma2013-NR2F1-4	NR2F1	aaaaggtcGtctt	0.787053	0.945261	9.48482	11.3914	NA	NA	0.00748971	0.99251	strong	1.90658	FALSE
rs250508	chr19	8334273	8334285	13	-	C	T	8334280	6	NR2F1	jolma2013	Hsapiens-jolma2013-NR2F1-4	NR2F1	ccgttgaCctctc	0.986959	0.821077	11.8939	9.89485	NA	NA	1	0	strong	1.99905	FALSE
rs250508	chr19	8334276	8334283	8	-	C	T	8334280	4	NR2F1	jolma2013	Hsapiens-jolma2013-NR2F1-3	NR2F1	ttgaCctc	0.991801	0.794576	9.83672	7.88064	NA	NA	0.997498	0.00166806	strong	1.95608	FALSE
rs11823214	chr11	63265663	63265676	14	+	C	A	63265670	8	NR2F6	jolma2013	Hsapiens-jolma2013-NR2F6-2	NR2F6	taggtcaCatgcca	0.748348	0.818198	16.36	17.887	NA	NA	0.00252689	0.943903	strong	1.52702	FALSE
rs7636568	chr3	61061351	61061367	17	+	A	G	61061362	12	NR3C1	jolma2013	Hsapiens-jolma2013-NR3C1	NR3C1	aagcactccatAtacat	0.732353	0.848098	12.5951	14.5857	NA	NA	0	0.999411	strong	1.9906	FALSE
rs4437459	chr6	24856318	24856333	16	+	T	G	24856323	6	NR4A2	jolma2013	Hsapiens-jolma2013-NR4A2-2	NR4A2	tgactTataaacgttg	0.750034	0.674358	18.5818	16.707	NA	NA	0.990516	0.0052687	strong	1.87484	FALSE
rs10831651	chr11	11651782	11651792	11	-	T	C	11651785	8	NR4A2	jolma2013	Hsapiens-jolma2013-NR4A2-3	NR4A2	tgaTatttctc	0.748681	0.871508	10.2259	11.9035	NA	NA	0.00743138	0.968117	strong	1.67764	FALSE
rs10200243	chr2	182651173	182651186	14	+	G	A	182651182	10	ONECUT1	jolma2013	Hsapiens-jolma2013-ONECUT1-2	ONECUT1	gggaaatcaGtgga	0.737566	0.871382	10.9212	12.9027	NA	NA	0	0.998687	strong	1.98144	FALSE
rs10200243	chr2	182651173	182651186	14	+	G	A	182651182	10	ONECUT1	jolma2013	Hsapiens-jolma2013-ONECUT1	ONECUT1	gggaaatcaGtgga	0.753042	0.889333	10.7438	12.6883	NA	NA	0.000251794	0.995594	strong	1.9445	FALSE
rs719150	chr6	138192752	138192765	14	+	A	G	138192761	10	ONECUT1	jolma2013	Hsapiens-jolma2013-ONECUT1	ONECUT1	ctcaaatcaAtctt	0.887273	0.750982	12.6589	10.7144	NA	NA	0.995594	0.000251794	strong	1.9445	FALSE
rs719150	chr6	138192752	138192765	14	+	A	G	138192761	10	ONECUT1	jolma2013	Hsapiens-jolma2013-ONECUT1-2	ONECUT1	ctcaaatcaAtctt	0.872616	0.738799	12.9209	10.9395	NA	NA	0.998687	0	strong	1.98144	FALSE
rs10200243	chr2	182651173	182651186	14	+	G	A	182651182	10	ONECUT2	jolma2013	Hsapiens-jolma2013-ONECUT2	ONECUT2	gggaaatcaGtgga	0.734902	0.868403	10.3816	12.2675	NA	NA	0.000416146	0.989596	strong	1.8859	FALSE
rs719150	chr6	138192752	138192765	14	+	A	G	138192761	10	ONECUT2	jolma2013	Hsapiens-jolma2013-ONECUT2	ONECUT2	ctcaaatcaAtctt	0.868394	0.734893	12.2673	10.3814	NA	NA	0.989596	0.000416146	strong	1.8859	FALSE
rs10200243	chr2	182651173	182651186	14	+	G	A	182651182	10	ONECUT3	jolma2013	Hsapiens-jolma2013-ONECUT3	ONECUT3	gggaaatcaGtgga	0.717655	0.842351	11.0645	12.987	NA	NA	0.00147131	0.993951	strong	1.92252	FALSE
rs719150	chr6	138192752	138192765	14	+	A	G	138192761	10	ONECUT3	jolma2013	Hsapiens-jolma2013-ONECUT3	ONECUT3	ctcaaatcaAtctt	0.840549	0.715852	12.9592	11.0367	NA	NA	0.993951	0.00147131	strong	1.92252	FALSE
rs4149651	chr12	6437379	6437395	17	-	T	C	6437389	7	PAX1	jolma2013	Hsapiens-jolma2013-PAX1	PAX1	ctccggcatcTgtgact	0.67088	0.788456	11.2707	13.246	NA	NA	0.000564759	0.998494	strong	1.97527	FALSE
rs4149651	chr12	6437379	6437395	17	-	T	C	6437389	7	PAX9	jolma2013	Hsapiens-jolma2013-PAX9	PAX9	ctccggcatcTgtgact	0.685125	0.785405	13.6403	15.6368	NA	NA	0	1	strong	1.9965	TRUE
rs741283	chr2	171440944	171440961	18	-	C	A	171440957	5	PDX1	jolma2013	Hsapiens-jolma2013-PDX1	PDX1	ataacttttattaCttga	0.697943	0.832666	8.522	10.167	NA	NA	0.00969697	0.964848	strong	1.64498	FALSE
rs10831651	chr11	11651782	11651793	12	+	T	C	11651785	4	PKNOX1	jolma2013	Hsapiens-jolma2013-PKNOX1	PKNOX1	tgaTatttctca	0.726025	0.821627	15.0631	17.0466	NA	NA	0.000441331	0.998952	strong	1.98351	FALSE
rs10831651	chr11	11651782	11651793	12	+	T	C	11651785	4	PKNOX2	jolma2013	Hsapiens-jolma2013-PKNOX2	PKNOX2	tgaTatttctca	0.718747	0.81188	14.6845	16.5872	NA	NA	0.00714853	0.992851	strong	1.90275	FALSE
rs7601452	chr2	27439343	27439358	16	+	G	A	27439354	12	POU6F2	jolma2013	Hsapiens-jolma2013-POU6F2-2	POU6F2	ctaatgaaatgGataa	0.709995	0.790431	14.4365	16.072	NA	NA	0.00711744	0.962633	strong	1.63554	FALSE
rs7514979	chr1	3654595	3654611	17	-	C	T	3654595	17	RARA	jolma2013	Hsapiens-jolma2013-RARA-6	RARA	Cgcccaatccctgacct	0.748841	0.836539	16.3205	18.2318	NA	NA	0.00495981	0.99333	strong	1.91132	FALSE
rs7202442	chr16	11282478	11282494	17	-	C	A	11282491	4	RARA	jolma2013	Hsapiens-jolma2013-RARA-3	RARA	tcacctccagtagCcct	0.711653	0.792161	14.9202	16.6081	NA	NA	0.0144435	0.971113	strong	1.68788	FALSE
rs7202442	chr16	11282478	11282494	17	-	C	A	11282491	4	RARA	jolma2013	Hsapiens-jolma2013-RARA-6	RARA	tcacctccagtagCcct	0.721624	0.80348	15.7273	17.5113	NA	NA	0.0110575	0.981303	strong	1.784	FALSE
rs7514979	chr1	3654595	3654611	17	-	C	T	3654595	17	RARA	jolma2013	Hsapiens-jolma2013-RARA-3	RARA	Cgcccaatccctgacct	0.745962	0.828136	15.6395	17.3623	NA	NA	0.0164042	0.975066	strong	1.72284	FALSE
rs10835531	chr11	1516094	1516110	17	+	G	A	1516110	17	RARA	jolma2013	Hsapiens-jolma2013-RARA-6	RARA	tggaaaggaaaaggtcG	0.681982	0.76968	14.8634	16.7747	NA	NA	0.00495981	0.99333	strong	1.91132	FALSE
rs10835531	chr11	1516094	1516110	17	+	G	A	1516110	17	RARA	jolma2013	Hsapiens-jolma2013-RARA-3	RARA	tggaaaggaaaaggtcG	0.702079	0.784254	14.7195	16.4423	NA	NA	0.0164042	0.975066	strong	1.72284	FALSE
rs250508	chr19	8334266	8334283	18	-	C	T	8334280	4	RARA	jolma2013	Hsapiens-jolma2013-RARA-2	RARA	tattaagccgttgaCctc	0.740128	0.672117	19.1049	17.3493	NA	NA	0.97389	0.00130548	strong	1.75555	FALSE
rs11685032	chr2	11674289	11674304	16	+	A	C	11674295	7	RARB	jolma2013	Hsapiens-jolma2013-RARB	RARB	aaatggAagaaggaca	0.649656	0.724303	14.5943	16.2713	NA	NA	0	1	strong	1.67694	FALSE
rs7213159	chr17	80223034	80223049	16	+	T	C	80223048	15	RARB	jolma2013	Hsapiens-jolma2013-RARB	RARB	aaaggacaagatggTa	0.691711	0.766358	15.5391	17.216	NA	NA	0	1	strong	1.67694	FALSE
rs7202442	chr16	11282478	11282495	18	-	C	A	11282491	5	RARG	jolma2013	Hsapiens-jolma2013-RARG-2	RARG	tcacctccagtagCcctt	0.718023	0.803976	15.1407	16.9531	NA	NA	0.0106493	0.984198	strong	1.81246	FALSE
rs7202442	chr16	11282478	11282495	18	-	C	A	11282491	5	RARG	jolma2013	Hsapiens-jolma2013-RARG-5	RARG	tcacctccagtagCcctt	0.721641	0.811523	14.861	16.712	NA	NA	0.00483092	0.990338	strong	1.85098	FALSE
rs7514979	chr1	3654595	3654612	18	-	C	T	3654595	18	RARG	jolma2013	Hsapiens-jolma2013-RARG-5	RARG	Cgcccaatccctgacctg	0.741365	0.814587	15.2672	16.7751	NA	NA	0.0278746	0.95122	strong	1.50788	FALSE
rs7514979	chr1	3654595	3654612	18	-	C	T	3654595	18	RARG	jolma2013	Hsapiens-jolma2013-RARG-2	RARG	Cgcccaatccctgacctg	0.751893	0.84268	15.8549	17.7693	NA	NA	0.00582581	0.993592	strong	1.91439	FALSE
rs250508	chr19	8334268	8334283	16	-	C	T	8334280	4	RARG	jolma2013	Hsapiens-jolma2013-RARG-4	RARG	ttaagccgttgaCctc	0.734826	0.660129	18.8729	16.9544	NA	NA	0.993007	0	strong	1.91848	FALSE
rs6893661	chr5	34732219	34732227	9	+	A	G	34732224	6	RHOXF1	jolma2013	Hsapiens-jolma2013-RHOXF1	RHOXF1	ggatcAgcc	0.963575	0.674015	6.24374	4.36746	NA	NA	0.98846	0.00160678	strong	1.87628	TRUE
rs7202442	chr16	11282478	11282497	20	-	C	A	11282491	7	RORA	jolma2013	Hsapiens-jolma2013-RORA	RORA	tcacctccagtagCccttcc	0.747674	0.823815	18.1713	20.0218	NA	NA	0.00760264	0.987836	strong	1.85051	FALSE
rs7514979	chr1	3654595	3654614	20	-	C	T	3654595	20	RORA	jolma2013	Hsapiens-jolma2013-RORA	RORA	Cgcccaatccctgacctgcc	0.723644	0.802573	17.5873	19.5055	NA	NA	0.00520331	0.993833	strong	1.91826	FALSE
rs2645081	chr1	2328709	2328726	18	-	A	G	2328714	13	RUNX2	jolma2013	Hsapiens-jolma2013-RUNX2-2	RUNX2	gcgtgAtgtttgtgggga	0.726389	0.832533	10.6614	12.2192	NA	NA	0.0208514	0.955691	strong	1.55789	FALSE
rs2645081	chr1	2328709	2328726	18	-	A	G	2328714	13	RUNX3	jolma2013	Hsapiens-jolma2013-RUNX3-3	RUNX3	gcgtgAtgtttgtgggga	0.749064	0.865536	10.9728	12.679	NA	NA	0.0112314	0.972724	strong	1.70618	FALSE
rs12905046	chr15	63239240	63239257	18	-	G	A	63239254	4	RUNX3	jolma2013	Hsapiens-jolma2013-RUNX3-3	RUNX3	gcggggttgtcgtgGaag	0.835909	0.707023	12.245	10.357	NA	NA	0.991315	0.0035531	strong	1.88801	FALSE
rs11823214	chr11	63265663	63265676	14	+	C	A	63265670	8	RXRA	jolma2013	Hsapiens-jolma2013-RXRA	RXRA	taggtcaCatgcca	0.712007	0.792065	14.6465	16.2933	NA	NA	0.0019278	0.960765	strong	1.64685	FALSE
rs11823214	chr11	63265663	63265676	14	+	C	A	63265670	8	RXRA	jolma2013	Hsapiens-jolma2013-RXRA-3	RXRA	taggtcaCatgcca	0.716322	0.797748	15.2348	16.9666	NA	NA	0.00191143	0.972359	strong	1.73177	FALSE
rs12915	chr10	125768087	125768100	14	-	C	T	125768094	7	RXRA	jolma2013	Hsapiens-jolma2013-RXRA	RXRA	acaccttCgaacgg	0.675774	0.768951	13.9011	15.8178	NA	NA	0.00494905	0.993651	strong	1.91671	FALSE
rs11823214	chr11	63265663	63265676	14	+	C	A	63265670	8	RXRB	jolma2013	Hsapiens-jolma2013-RXRB	RXRB	taggtcaCatgcca	0.705791	0.786154	15.3956	17.1485	NA	NA	0.00083682	0.974059	strong	1.75296	FALSE
rs11823214	chr11	63265663	63265676	14	+	C	A	63265670	8	RXRG	jolma2013	Hsapiens-jolma2013-RXRG	RXRG	taggtcaCatgcca	0.710143	0.788202	14.7807	16.4054	NA	NA	0.000388608	0.956753	strong	1.6247	FALSE
rs11823214	chr11	63265663	63265676	14	+	C	A	63265670	8	RXRG	jolma2013	Hsapiens-jolma2013-RXRG-3	RXRG	taggtcaCatgcca	0.710772	0.789049	17.3874	19.3022	NA	NA	0.00140647	0.994374	strong	1.91486	FALSE
rs12915	chr10	125768087	125768100	14	-	C	T	125768094	7	RXRG	jolma2013	Hsapiens-jolma2013-RXRG	RXRG	acaccttCgaacgg	0.67717	0.771781	14.0944	16.0636	NA	NA	0.00199989	0.997895	strong	1.9692	FALSE
rs298109	chr12	52827811	52827825	15	-	T	C	52827818	8	SCRT1	jolma2013	Hsapiens-jolma2013-SCRT1	SCRT1	ccaaaccTgttgctg	0.953626	0.831273	15.5198	13.5286	NA	NA	1	0	strong	1.99124	FALSE
rs298109	chr12	52827813	52827825	13	-	T	C	52827818	8	SCRT2	jolma2013	Hsapiens-jolma2013-SCRT2	SCRT2	aaaccTgttgctg	0.960317	0.84356	15.9844	14.041	NA	NA	0.995697	0	strong	1.94341	FALSE
rs8075505	chr17	75445915	75445924	10	-	G	A	75445921	4	SMAD3	jolma2013	Hsapiens-jolma2013-SMAD3	SMAD3	ggcctaGacg	0.873606	0.744831	12.9297	11.0238	NA	NA	0.992607	0.001706	strong	1.90592	FALSE
rs741283	chr2	171440944	171440958	15	-	C	A	171440957	2	SOX10	jolma2013	Hsapiens-jolma2013-SOX10-3	SOX10	ataacttttattaCt	0.653079	0.725957	17.7969	19.7829	NA	NA	0	1	strong	1.98598	FALSE
rs17176204	chr16	88830832	88830845	14	+	C	T	88830836	5	SOX10	jolma2013	Hsapiens-jolma2013-SOX10-5	SOX10	tgaaCgtgctctcc	0.681026	0.760527	16.9907	18.9741	NA	NA	0	1	strong	1.98346	FALSE
rs2227334	chr17	38174208	38174222	15	-	C	T	38174209	14	SOX10	jolma2013	Hsapiens-jolma2013-SOX10-4	SOX10	tCgtctgacattcat	0.712558	0.783815	19.8639	21.8503	NA	NA	0.000682905	0.999317	strong	1.98642	FALSE
rs10947045	chr6	29989681	29989694	14	+	C	T	29989689	9	SOX10	jolma2013	Hsapiens-jolma2013-SOX10-5	SOX10	tgaatatgCattga	0.813758	0.734256	20.3022	18.3187	NA	NA	1	0	strong	1.98346	FALSE
rs2227334	chr17	38174208	38174222	15	-	C	T	38174209	14	SOX14	jolma2013	Hsapiens-jolma2013-SOX14-2	SOX14	tCgtctgacattcat	0.745507	0.823977	14.9536	16.5276	NA	NA	0.0106667	0.956	strong	1.57397	FALSE
rs2227334	chr17	38174208	38174222	15	+	C	T	38174209	2	SOX15	jolma2013	Hsapiens-jolma2013-SOX15-3	SOX15	tCgtctgacattcat	0.683151	0.757522	18.2223	20.2061	NA	NA	0	1	strong	1.98377	FALSE
rs2227334	chr17	38174208	38174222	15	-	C	T	38174209	14	SOX18	jolma2013	Hsapiens-jolma2013-SOX18-3	SOX18	tCgtctgacattcat	0.709216	0.783732	17.1877	18.9935	NA	NA	0.0157791	0.984221	strong	1.80589	FALSE
rs2227334	chr17	38174208	38174222	15	-	C	T	38174209	14	SOX2	jolma2013	Hsapiens-jolma2013-SOX2-2	SOX2	tCgtctgacattcat	0.748599	0.843213	15.1494	17.0641	NA	NA	0.00178241	0.993282	strong	1.91472	FALSE
rs2227334	chr17	38174208	38174222	15	+	C	T	38174209	2	SOX2	jolma2013	Hsapiens-jolma2013-SOX2-6	SOX2	tCgtctgacattcat	0.742943	0.831893	15.0679	16.872	NA	NA	0.00196271	0.982336	strong	1.80404	FALSE
rs2227334	chr17	38174209	38174221	13	-	C	T	38174209	13	SOX21	jolma2013	Hsapiens-jolma2013-SOX21-4	SOX21	Cgtctgacattca	0.770837	0.85868	14.8174	16.506	NA	NA	0.0207848	0.970901	strong	1.68857	FALSE
rs741283	chr2	171440943	171440959	17	-	C	A	171440957	3	SOX7	jolma2013	Hsapiens-jolma2013-SOX7-3	SOX7	cataacttttattaCtt	0.679053	0.764912	15.0555	16.9591	NA	NA	0	0.995261	strong	1.90359	FALSE
rs2227334	chr17	38174207	38174223	17	-	C	T	38174209	15	SOX7	jolma2013	Hsapiens-jolma2013-SOX7-3	SOX7	ttCgtctgacattcatt	0.746242	0.830255	16.5451	18.4078	NA	NA	0	0.990566	strong	1.86269	FALSE
rs741283	chr2	171440943	171440959	17	-	C	A	171440957	3	SOX8	jolma2013	Hsapiens-jolma2013-SOX8-8	SOX8	cataacttttattaCtt	0.657858	0.731635	17.3816	19.3309	NA	NA	0	1	strong	1.94932	FALSE
rs741283	chr2	171440943	171440959	17	-	C	A	171440957	3	SOX8	jolma2013	Hsapiens-jolma2013-SOX8-4	SOX8	cataacttttattaCtt	0.679124	0.755914	17.2684	19.221	NA	NA	0.00218723	0.996938	strong	1.95258	FALSE
rs17176204	chr16	88830832	88830845	14	+	C	T	88830836	5	SOX8	jolma2013	Hsapiens-jolma2013-SOX8-5	SOX8	tgaaCgtgctctcc	0.677504	0.759086	16.4066	18.3822	NA	NA	0	0.998999	strong	1.97562	FALSE
rs10947045	chr6	29989681	29989694	14	+	C	T	29989689	9	SOX8	jolma2013	Hsapiens-jolma2013-SOX8-5	SOX8	tgaatatgCattga	0.827537	0.74738	20.0398	18.0987	NA	NA	0.996008	0	strong	1.94109	FALSE
rs741283	chr2	171440943	171440959	17	-	C	A	171440957	3	SOX9	jolma2013	Hsapiens-jolma2013-SOX9-7	SOX9	cataacttttattaCtt	0.686447	0.763188	17.7599	19.7454	NA	NA	0	0.999066	strong	1.98545	FALSE
rs741283	chr2	171440943	171440959	17	-	C	A	171440957	3	SOX9	jolma2013	Hsapiens-jolma2013-SOX9-6	SOX9	cataacttttattaCtt	0.699244	0.77685	17.7925	19.7672	NA	NA	0	0.998446	strong	1.97471	FALSE
rs17176204	chr16	88830831	88830846	16	+	C	T	88830836	6	SOX9	jolma2013	Hsapiens-jolma2013-SOX9-4	SOX9	atgaaCgtgctctcca	0.655938	0.726381	18.4343	20.414	NA	NA	0	1	strong	1.97972	FALSE
rs2227334	chr17	38174207	38174223	17	-	C	T	38174209	15	SOX9	jolma2013	Hsapiens-jolma2013-SOX9-7	SOX9	ttCgtctgacattcatt	0.740868	0.817708	19.1679	21.156	NA	NA	0.000622568	0.999377	strong	1.98802	FALSE
rs6919617	chr6	29991699	29991714	16	-	A	G	29991699	16	SOX9	jolma2013	Hsapiens-jolma2013-SOX9-4	SOX9	Agtactggagatacat	0.76124	0.693926	21.3937	19.5019	NA	NA	0.991055	0	strong	1.89177	FALSE
rs12045587	chr1	48186374	48186389	16	-	G	A	48186374	16	SOX9	jolma2013	Hsapiens-jolma2013-SOX9-3	SOX9	Gtcagtgcaacatgat	0.705403	0.768106	19.3478	21.0676	NA	NA	0.011236	0.977528	strong	1.71981	FALSE
rs2645081	chr1	2328702	2328718	17	-	A	G	2328714	5	SP4	jolma2013	Hsapiens-jolma2013-SP4	SP4	tacctgggcgtgAtgtt	0.768124	0.858594	13.4521	15.0365	NA	NA	0.000849798	0.943913	strong	1.5844	FALSE
rs1028496	chr6	46924977	46924993	17	+	G	T	46924985	9	SP4	jolma2013	Hsapiens-jolma2013-SP4	SP4	catgccacGaccgctct	0.835526	0.731157	14.6326	12.8047	NA	NA	0.985696	0.00995836	strong	1.82783	FALSE
rs1028496	chr6	46924982	46924995	14	-	G	T	46924985	11	SPI1	jolma2013	Hsapiens-jolma2013-SPI1	SPI1	cacGaccgctctta	0.694706	0.791796	14.1562	16.1346	NA	NA	0.00019497	0.998635	strong	1.97844	FALSE
rs12905046	chr15	63239252	63239265	14	+	G	A	63239254	3	SPI1	jolma2013	Hsapiens-jolma2013-SPI1	SPI1	tgGaagaggaattc	0.72619	0.819738	14.7977	16.704	NA	NA	0.00157078	0.992146	strong	1.90624	FALSE
rs13112974	chr4	11364767	11364776	10	+	C	T	11364771	5	SREBF2	jolma2013	Hsapiens-jolma2013-SREBF2	SREBF2	accaCgtgat	0.914453	0.789405	12.9556	11.184	NA	NA	0.976314	0.00271404	strong	1.77164	TRUE
rs9261145	chr6	29984851	29984866	16	+	C	T	29984865	15	SRY	jolma2013	Hsapiens-jolma2013-SRY-2	SRY	tacaatataaatttCa	0.685024	0.772133	15.5488	17.526	NA	NA	0	1	strong	1.97722	FALSE
rs2227334	chr17	38174209	38174221	13	+	C	T	38174209	1	SRY	jolma2013	Hsapiens-jolma2013-SRY-4	SRY	Cgtctgacattca	0.701765	0.787831	14.8839	16.7093	NA	NA	0.00584795	0.98538	strong	1.82539	FALSE
rs13112974	chr4	11364755	11364777	23	+	C	T	11364771	17	TBX1	jolma2013	Hsapiens-jolma2013-TBX1-4	TBX1	ttgcacacctggaccaCgtgatg	0.66711	0.72605	19.3556	21.0657	NA	NA	0.00575551	0.970493	strong	1.71009	FALSE
rs492083	chr8	41516788	41516795	8	+	A	G	41516790	3	TBX1	jolma2013	Hsapiens-jolma2013-TBX1-3	TBX1	aaAtgtga	0.777966	0.942887	9.42895	11.4278	NA	NA	0	1	strong	1.99885	FALSE
rs492083	chr8	41516776	41516795	20	+	A	G	41516790	15	TBX1	jolma2013	Hsapiens-jolma2013-TBX1	TBX1	caatgaaaccaaaaAtgtga	0.641652	0.720655	15.387	17.2815	NA	NA	0.00105332	0.990915	strong	1.89451	FALSE
rs4437459	chr6	24856309	24856328	20	+	T	G	24856323	15	TBX19	jolma2013	Hsapiens-jolma2013-TBX19	TBX19	actttcacctgactTataaa	0.696175	0.824678	10.2751	12.1717	NA	NA	0.00260253	0.991338	strong	1.89662	FALSE
rs492083	chr8	41516787	41516797	11	+	A	G	41516790	4	TBX2	jolma2013	Hsapiens-jolma2013-TBX2-2	TBX2	aaaAtgtgaaa	0.757711	0.9619	6.69345	8.49721	NA	NA	0.00277778	0.98179	strong	1.80376	FALSE
rs492083	chr8	41516787	41516797	11	+	A	G	41516790	4	TBX20	jolma2013	Hsapiens-jolma2013-TBX20-4	TBX20	aaaAtgtgaaa	0.796841	0.921176	9.81133	11.3423	NA	NA	0	0.934641	strong	1.53092	FALSE
rs492083	chr8	41516784	41516798	15	+	A	G	41516790	7	TBX20	jolma2013	Hsapiens-jolma2013-TBX20-3	TBX20	ccaaaaAtgtgaaaa	0.781098	0.941251	9.19457	11.0798	NA	NA	0	0.989557	strong	1.88521	FALSE
rs13112974	chr4	11364757	11364775	19	-	C	T	11364771	5	TBX21	jolma2013	Hsapiens-jolma2013-TBX21-6	TBX21	gcacacctggaccaCgtga	0.70682	0.785619	17.257	19.1809	NA	NA	0.00408905	0.994548	strong	1.92389	FALSE
rs492083	chr8	41516787	41516796	10	+	A	G	41516790	4	TBX21	jolma2013	Hsapiens-jolma2013-TBX21-5	TBX21	aaaAtgtgaa	0.799706	0.950829	9.89744	11.7678	NA	NA	0.000449741	0.988307	strong	1.87035	FALSE
rs492083	chr8	41516787	41516796	10	+	A	G	41516790	4	TBX21	jolma2013	Hsapiens-jolma2013-TBX21-2	TBX21	aaaAtgtgaa	0.781762	0.947214	9.00421	10.9099	NA	NA	0.000463329	0.99193	strong	1.90565	FALSE
rs492083	chr8	41516788	41516795	8	+	A	G	41516790	3	TBX4	jolma2013	Hsapiens-jolma2013-TBX4	TBX4	aaAtgtga	0.733409	0.944653	6.4226	8.2725	NA	NA	0.00200994	0.986248	strong	1.84991	FALSE
rs6588759	chr10	125771506	125771522	17	+	A	G	125771517	12	TEAD1	jolma2013	Hsapiens-jolma2013-TEAD1-2	TEAD1	acataccttacAtgaca	0.865657	0.739824	12.6202	10.7857	NA	NA	0.988281	0.0078125	strong	1.83448	FALSE
rs6588759	chr10	125771506	125771522	17	+	A	G	125771517	12	TEAD3	jolma2013	Hsapiens-jolma2013-TEAD3	TEAD3	acataccttacAtgaca	0.857987	0.751734	12.6136	11.0515	NA	NA	0.954896	0.0402584	strong	1.56206	FALSE
rs10831651	chr11	11651782	11651793	12	+	T	C	11651785	4	TGIF1	jolma2013	Hsapiens-jolma2013-TGIF1	TGIF1	tgaTatttctca	0.717203	0.80805	15.6604	17.6441	NA	NA	0.000525644	0.999024	strong	1.98369	FALSE
rs10831651	chr11	11651782	11651793	12	+	T	C	11651785	4	TGIF2	jolma2013	Hsapiens-jolma2013-TGIF2	TGIF2	tgaTatttctca	0.742633	0.842241	12.7174	14.4232	NA	NA	0.0128554	0.972476	strong	1.70576	FALSE
rs10831651	chr11	11651782	11651793	12	+	T	C	11651785	4	TGIF2LX	jolma2013	Hsapiens-jolma2013-TGIF2LX	TGIF2LX	tgaTatttctca	0.73345	0.822811	14.0624	15.7757	NA	NA	0.015748	0.974803	strong	1.71331	FALSE
rs298109	chr12	52827815	52827832	18	-	T	C	52827818	15	Trp53	jolma2013	Hsapiens-jolma2013-Trp53	Trp53	accTgttgctggccctgc	0.869497	0.756684	13.9421	12.1332	NA	NA	0.982291	0.00379472	strong	1.80891	FALSE
rs933057	chr10	99371716	99371733	18	+	A	C	99371729	14	Trp53	jolma2013	Hsapiens-jolma2013-Trp53	Trp53	acatgaagtcagaAagga	0.73134	0.8486	11.7268	13.607	NA	NA	0.000874891	0.989001	strong	1.88022	FALSE
rs11257386	chr10	11931331	11931348	18	-	C	T	11931346	3	Trp53	jolma2013	Hsapiens-jolma2013-Trp53	Trp53	acctgcctccaagcaCga	0.733015	0.85273	11.7537	13.6732	NA	NA	0.00345528	0.993902	strong	1.91958	FALSE
rs1275525	chr2	27428689	27428704	16	-	A	C	27428702	3	VDR	jolma2013	Hsapiens-jolma2013-VDR	VDR	tgaccctgttgacAtc	0.715126	0.819636	13.5902	15.5763	NA	NA	0.000388048	0.999153	strong	1.98609	FALSE
rs602186	chr19	823544	823555	12	+	T	C	823550	7	YY2	jolma2013	Hsapiens-jolma2013-YY2-3	YY2	gtcgccTgccat	0.766503	0.87821	10.7756	12.346	NA	NA	0.023332	0.95565	strong	1.57038	FALSE
rs74903026	chr16	2011919	2011932	14	+	C	A	2011925	7	ZIC1	jolma2013	Hsapiens-jolma2013-ZIC1	ZIC1	gtgcccCtgctgtg	0.845592	0.731123	14.1042	12.1949	NA	NA	0.992973	0.00622037	strong	1.90931	FALSE
rs74903026	chr16	2011919	2011932	14	+	C	G	2011925	7	ZIC1	jolma2013	Hsapiens-jolma2013-ZIC1	ZIC1	gtgcccCtgctgtg	0.845592	0.730441	14.1042	12.1835	NA	NA	0.992973	0.000336236	strong	1.92069	FALSE
rs74903026	chr16	2011919	2011932	14	+	C	T	2011925	7	ZIC1	jolma2013	Hsapiens-jolma2013-ZIC1	ZIC1	gtgcccCtgctgtg	0.845592	0.730456	14.1042	12.1837	NA	NA	0.992973	0.000470731	strong	1.92043	FALSE
rs74903026	chr16	2011919	2011933	15	+	C	A	2011925	7	ZIC3	jolma2013	Hsapiens-jolma2013-ZIC3	ZIC3	gtgcccCtgctgtgt	0.826853	0.694638	12.2219	10.2676	NA	NA	1	0	strong	1.95431	FALSE
rs74903026	chr16	2011919	2011933	15	+	C	G	2011925	7	ZIC3	jolma2013	Hsapiens-jolma2013-ZIC3	ZIC3	gtgcccCtgctgtgt	0.826853	0.694638	12.2219	10.2676	NA	NA	1	0	strong	1.95431	FALSE
rs74903026	chr16	2011919	2011933	15	+	C	T	2011925	7	ZIC3	jolma2013	Hsapiens-jolma2013-ZIC3	ZIC3	gtgcccCtgctgtgt	0.826853	0.694638	12.2219	10.2676	NA	NA	1	0	strong	1.95431	FALSE
rs16869677	chr6	33876072	33876085	14	-	C	T	33876082	4	ZNF524	jolma2013	Hsapiens-jolma2013-ZNF524-2	ZNF524	cactggggttCgag	0.974401	0.856579	13.0302	11.4546	NA	NA	0.957798	0.0348624	strong	1.57558	FALSE
rs1028496	chr6	46924971	46924987	17	+	G	T	46924985	15	ZNF713	jolma2013	Hsapiens-jolma2013-ZNF713	ZNF713	tagggacatgccacGac	0.755007	0.683573	20.0566	18.159	NA	NA	0.99151	0.00134938	strong	1.89763	FALSE
rs11654433	chr17	62209239	62209248	10	+	C	A	62209245	7	ZNF740	jolma2013	Hsapiens-jolma2013-ZNF740	ZNF740	tcccccCctc	0.957807	0.823246	10.7732	9.25971	NA	NA	0.949669	0.0233996	strong	1.51351	FALSE
rs11654433	chr17	62209239	62209248	10	+	C	A	62209245	7	ZNF740	jolma2013	Hsapiens-jolma2013-ZNF740-2	ZNF740	tcccccCctc	0.94868	0.805208	11.6442	9.88319	NA	NA	0.977882	0.00899119	strong	1.76098	FALSE
rs492083	chr8	41516789	41516800	12	-	A	G	41516790	11	ZNF75A	jolma2013	Hsapiens-jolma2013-ZNF75A	ZNF75A	aAtgtgaaaaat	0.712667	0.823432	11.1485	12.8813	NA	NA	0	0.97561	strong	1.73275	FALSE
