# Supplementary material for: Edematous severe acute malnutrition is characterized by hypomethylation of DNA
Source: Nat Commun. 2019 Dec 19;10:5791. doi: 10.1038/s41467-019-13433-6 (PMC6923441; doi:10.1038/s41467-019-13433-6)
Supplement: Supplementary file 11 — Supplementary Data 8 [file 41467_2019_13433_MOESM11_ESM.xlsx]

## Sheet: Supplementary Data 8
Supplementary Data 8: Non-nutrition-sensitive meQTL SNPs that strongly alter likelihood of transcription factor binding. Abs.scoreDiff > 1.5 was considered indicative of strong influence on likelihood of transcription factor binding.
rsID	seqnames	start	end	width	strand	REF	ALT	snpPos	motifPos	geneSymbol	dataSource	providerName	providerId	seqMatch	pctRef	pctAlt	scoreRef	scoreAlt	Refpvalue	Altpvalue	alleleRef	alleleAlt	effect	abs.scoreDiff	unique_to_nut_insens_TFs
rs1381247	chr17	2302384	2302396	13	+	T	C	2302387	4	ATF4	jolma2013	Hsapiens-jolma2013-ATF4	ATF4	catTgaagcaaca	0.892039	0.753914	12.3662	10.4514	NA	NA	0.992915	0	strong	1.91481	TRUE
rs6090043	chr20	62717927	62717939	13	+	C	T	62717930	4	ATF4	jolma2013	Hsapiens-jolma2013-ATF4	ATF4	tgaCgatgaaact	0.755587	0.893713	10.4746	12.3894	NA	NA	0	0.992915	strong	1.91481	TRUE
rs8017553	chr14	23737515	23737527	13	-	T	C	23737522	6	ATF4	jolma2013	Hsapiens-jolma2013-ATF4	ATF4	ggtttcaTcatga	0.894746	0.767833	12.4037	10.6443	NA	NA	0.972618	0	strong	1.75938	TRUE
rs9829876	chr3	24277173	24277186	14	-	C	T	24277179	8	ATF7	jolma2013	Hsapiens-jolma2013-ATF7	ATF7	gtgtgaCgttatta	0.881513	0.762191	14.2993	12.3637	NA	NA	0.995263	0.00406776	strong	1.93556	TRUE
rs2235641	chr16	1608164	1608180	17	-	A	G	1608177	4	BARX1	jolma2013	Hsapiens-jolma2013-BARX1	BARX1	taattcatatgtaAagc	0.875728	0.734934	11.7173	9.83345	NA	NA	0.990991	0.00405405	strong	1.88384	TRUE
rs479276	chr2	239369785	239369801	17	+	C	T	239369790	6	BCL6B	jolma2013	Hsapiens-jolma2013-BCL6B	BCL6B	tgtttCctggaaatgcc	0.669147	0.735922	18.7437	20.6141	NA	NA	0	0.990654	strong	1.87046	TRUE
rs10737461	chr1	22137846	22137862	17	-	C	T	22137861	2	BCL6B	jolma2013	Hsapiens-jolma2013-BCL6B	BCL6B	ttaattcttacaatgCa	0.778252	0.716176	21.7999	20.061	NA	NA	0.978947	0.0157895	strong	1.73883	TRUE
rs16892185	chr6	9405544	9405560	17	-	T	C	9405559	2	BCL6B	jolma2013	Hsapiens-jolma2013-BCL6B	BCL6B	gaaattattaaaaagTa	0.702427	0.764503	19.6759	21.4147	NA	NA	0.0157895	0.978947	strong	1.73883	TRUE
rs7834573	chr8	10576449	10576465	17	-	C	T	10576464	2	BCL6B	jolma2013	Hsapiens-jolma2013-BCL6B	BCL6B	gccatttctaaaatgCa	0.712177	0.650101	19.949	18.2102	NA	NA	0.978947	0.0157895	strong	1.73883	TRUE
rs2281230	chr16	1601761	1601770	10	+	T	C	1601767	7	BHLHB3	jolma2013	Hsapiens-jolma2013-BHLHB3	BHLHB3	cacacgTgcg	0.965972	0.82653	11.8748	10.1606	NA	NA	0.973506	0.013106	strong	1.71419	FALSE
rs2281230	chr16	1601761	1601770	10	+	T	C	1601767	7	CLOCK	jolma2013	Hsapiens-jolma2013-CLOCK	CLOCK	cacacgTgcg	0.957998	0.799645	10.154	8.47556	NA	NA	0.970588	0.0113122	strong	1.67841	TRUE
rs6591868	chr11	64780909	64780916	8	+	G	A	64780912	4	CPEB1	jolma2013	Hsapiens-jolma2013-CPEB1	CPEB1	aatGaaac	0.80926	0.987602	8.13362	9.92608	NA	NA	0.0126116	0.981526	strong	1.79246	TRUE
rs11666344	chr19	2328278	2328285	8	+	G	A	2328281	4	CPEB1	jolma2013	Hsapiens-jolma2013-CPEB1	CPEB1	aatGaaaa	0.821658	1	8.25823	10.0507	NA	NA	0.0126116	0.981526	strong	1.79246	TRUE
rs170088	chr8	142160870	142160883	14	+	C	T	142160876	7	CREB3	jolma2013	Hsapiens-jolma2013-CREB3-2	CREB3	agtgcaCgtcagcc	0.895841	0.751815	12.2459	10.2771	NA	NA	1	0	strong	1.96879	TRUE
rs9829876	chr3	24277173	24277186	14	-	C	T	24277179	8	CREB3	jolma2013	Hsapiens-jolma2013-CREB3	CREB3	gtgtgaCgttatta	0.843267	0.729758	13.6597	11.821	NA	NA	0.991304	0	strong	1.83868	TRUE
rs1322447	chr6	144618160	144618173	14	-	A	G	144618167	7	CREB3	jolma2013	Hsapiens-jolma2013-CREB3-2	CREB3	ttctgacAtgaatt	0.744043	0.888069	10.1709	12.1397	NA	NA	0	1	strong	1.96879	TRUE
rs3821142	chr2	37575281	37575294	14	-	C	T	37575287	8	CREB3	jolma2013	Hsapiens-jolma2013-CREB3-2	CREB3	cagtgaCgtggaag	0.948188	0.813292	12.9615	11.1175	NA	NA	0.988938	0.00663717	strong	1.84399	TRUE
rs3821142	chr2	37575281	37575294	14	-	C	T	37575287	8	CREB3L1	jolma2013	Hsapiens-jolma2013-CREB3L1-4	CREB3L1	cagtgaCgtggaag	0.794789	0.694751	14.8472	12.9784	NA	NA	1	0	strong	1.86879	FALSE
rs3821142	chr2	37575281	37575294	14	-	C	T	37575287	8	CREB3L1	jolma2013	Hsapiens-jolma2013-CREB3L1-6	CREB3L1	cagtgaCgtggaag	0.822763	0.713381	14.1486	12.2676	NA	NA	0.990196	0.0096304	strong	1.88099	FALSE
rs3821142	chr2	37575281	37575294	14	-	C	T	37575287	8	CREB3L1	jolma2013	Hsapiens-jolma2013-CREB3L1	CREB3L1	cagtgaCgtggaag	0.852081	0.747235	13.3324	11.6919	NA	NA	0.965468	0.0302158	strong	1.64052	FALSE
rs16919815	chr11	93751532	93751543	12	+	C	T	93751535	4	DBP	jolma2013	Hsapiens-jolma2013-DBP	DBP	tctCacataata	0.804989	0.920393	10.6128	12.1343	NA	NA	0.000900676	0.93335	strong	1.52146	TRUE
rs7214153	chr17	78602238	78602255	18	-	T	C	78602249	7	E2F2	jolma2013	Hsapiens-jolma2013-E2F2	E2F2	tcttttagcacTgtcttt	0.662137	0.729362	15.4708	17.0415	NA	NA	0	0.954167	strong	1.5707	FALSE
rs3741205	chr11	2169881	2169898	18	+	C	A	2169884	4	E2F2	jolma2013	Hsapiens-jolma2013-E2F2	E2F2	aatCtctgcgccagaatc	0.66852	0.734187	15.6199	17.1543	NA	NA	0.00662252	0.94702	strong	1.53431	FALSE
rs6993706	chr8	1718382	1718399	18	+	A	G	1718389	8	E2F2	jolma2013	Hsapiens-jolma2013-E2F2	E2F2	taagatgAtgccaacttg	0.670612	0.753671	15.6688	17.6095	NA	NA	0	1	strong	1.94065	FALSE
rs6993706	chr8	1718383	1718398	16	-	A	G	1718389	10	E2F2	jolma2013	Hsapiens-jolma2013-E2F2-3	E2F2	aagatgAtgccaactt	0.666965	0.758136	13.4246	15.2597	NA	NA	0	1	strong	1.83508	FALSE
rs1109166	chr16	67977379	67977396	18	-	T	C	67977382	15	E2F3	jolma2013	Hsapiens-jolma2013-E2F3	E2F3	cagTctggcgctccttta	0.770097	0.695399	17.0123	15.3622	NA	NA	0.95586	0.00105829	strong	1.65018	TRUE
rs13400746	chr2	28894549	28894562	14	-	A	G	28894560	3	E2F7	jolma2013	Hsapiens-jolma2013-E2F7	E2F7	gtttgggggaaAag	0.794781	0.711205	18.5098	16.5634	NA	NA	0.996894	0.00310559	strong	1.9464	FALSE
rs4441315	chr17	77953448	77953461	14	+	C	T	77953453	6	E2F7	jolma2013	Hsapiens-jolma2013-E2F7	E2F7	gtttcCtgcaaaca	0.761952	0.680925	17.7452	15.8582	NA	NA	0.989701	0	strong	1.88705	FALSE
rs13400746	chr2	28894550	28894561	12	-	A	G	28894560	2	E2F8	jolma2013	Hsapiens-jolma2013-E2F8	E2F8	tttgggggaaAa	0.843589	0.761008	16.381	14.7775	NA	NA	0.967742	0.0322581	strong	1.60357	TRUE
rs4985054	chr16	8945560	8945573	14	-	G	A	8945568	6	EBF1	jolma2013	Hsapiens-jolma2013-EBF1	EBF1	cctcccttGggaga	0.950007	0.816442	13.8083	11.8669	NA	NA	0.996129	0.00387097	strong	1.94136	TRUE
rs2613791	chr19	5148378	5148389	12	+	G	A	5148383	6	ELF1	jolma2013	Hsapiens-jolma2013-ELF1	ELF1	gacccGgcagtg	0.857133	0.724112	12.8651	10.8686	NA	NA	1	0	strong	1.99658	FALSE
rs2613791	chr19	5148378	5148389	12	+	G	A	5148383	6	ELF1	jolma2013	Hsapiens-jolma2013-ELF1-2	ELF1	gacccGgcagtg	0.833015	0.709037	12.5333	10.668	NA	NA	0.994286	0.00571429	strong	1.86535	FALSE
rs2613791	chr19	5148378	5148390	13	+	G	A	5148383	6	ELF3	jolma2013	Hsapiens-jolma2013-ELF3-2	ELF3	gacccGgcagtgt	0.855881	0.732083	13.6335	11.6615	NA	NA	0.998588	0.00141243	strong	1.97201	TRUE
rs2613791	chr19	5148378	5148389	12	+	G	A	5148383	6	ELF3	jolma2013	Hsapiens-jolma2013-ELF3	ELF3	gacccGgcagtg	0.859764	0.732787	13.4942	11.5012	NA	NA	0.999674	0	strong	1.99293	TRUE
rs2613791	chr19	5148378	5148389	12	+	G	A	5148383	6	ELF4	jolma2013	Hsapiens-jolma2013-ELF4	ELF4	gacccGgcagtg	0.861652	0.729312	12.8703	10.8936	NA	NA	0.999185	0.000814996	strong	1.97673	FALSE
rs339392	chr19	6722018	6722028	11	-	G	T	6722022	7	ELF5	jolma2013	Hsapiens-jolma2013-ELF5-2	ELF5	aactGcctcat	0.752673	0.966019	6.77218	8.69176	NA	NA	0.00405157	0.994107	strong	1.91958	TRUE
rs339392	chr19	6722018	6722028	11	-	G	T	6722022	7	ELF5	jolma2013	Hsapiens-jolma2013-ELF5	ELF5	aactGcctcat	0.766768	0.964066	7.76016	9.75693	NA	NA	0	1	strong	1.99678	TRUE
rs8057431	chr16	84839948	84839958	11	+	C	A	84839954	7	ELF5	jolma2013	Hsapiens-jolma2013-ELF5-2	ELF5	ataaggCagtt	0.749996	0.963342	6.74809	8.66767	NA	NA	0.00405157	0.994107	strong	1.91958	TRUE
rs8057431	chr16	84839948	84839958	11	+	C	A	84839954	7	ELF5	jolma2013	Hsapiens-jolma2013-ELF5	ELF5	ataaggCagtt	0.763331	0.960629	7.72537	9.72215	NA	NA	0	1	strong	1.99678	TRUE
rs6025742	chr20	56298686	56298695	10	-	T	C	56298691	5	ELK1	jolma2013	Hsapiens-jolma2013-ELK1	ELK1	aacttTcgtc	0.748476	0.928619	8.15547	10.1183	NA	NA	0	0.996979	strong	1.96285	FALSE
rs16974263	chr19	40913530	40913546	17	-	C	T	40913539	8	ELK1	jolma2013	Hsapiens-jolma2013-ELK1-3	ELK1	ggtttctgcCggatttt	0.77112	0.684958	16.6386	14.7795	NA	NA	0.987866	0.0019034	strong	1.85914	FALSE
rs6015068	chr20	56300892	56300908	17	+	T	C	56300897	6	ESR1	jolma2013	Hsapiens-jolma2013-ESR1	ESR1	gggttTaaagtgaccag	0.736164	0.828645	15.1195	17.0189	NA	NA	0.0043956	0.993407	strong	1.89939	TRUE
rs12992553	chr2	70360249	70360267	19	+	A	G	70360262	14	ESRRA	jolma2013	Hsapiens-jolma2013-ESRRA-3	ESRRA	ttaggataccttcAggtca	0.748256	0.658802	14.7813	13.0142	NA	NA	0.979089	0.0149301	strong	1.7671	FALSE
rs12992553	chr2	70360249	70360267	19	+	A	G	70360262	14	ESRRA	jolma2013	Hsapiens-jolma2013-ESRRA-6	ESRRA	ttaggataccttcAggtca	0.80375	0.707749	13.4942	11.8824	NA	NA	0.961631	0.0311751	strong	1.61176	FALSE
rs4840946	chr8	8231789	8231799	11	+	A	C	8231793	5	ESRRA	jolma2013	Hsapiens-jolma2013-ESRRA	ESRRA	tacaAggtcac	0.981538	0.828146	12.3505	10.4204	NA	NA	0.994505	0.00232895	strong	1.93011	FALSE
rs4840946	chr8	8231789	8231799	11	+	A	C	8231793	5	ESRRA	jolma2013	Hsapiens-jolma2013-ESRRA-4	ESRRA	tacaAggtcac	0.982897	0.821373	10.2916	8.60037	NA	NA	0.970945	0.0134898	strong	1.69127	FALSE
rs10773076	chr12	124769686	124769702	17	+	A	C	124769687	2	ESRRA	jolma2013	Hsapiens-jolma2013-ESRRA-2	ESRRA	cAtgtctcataagggca	0.757702	0.681256	16.1303	14.5029	NA	NA	0.961878	0.010413	strong	1.62742	FALSE
rs577293	chr2	23847970	23847986	17	+	G	A	23847980	11	ESRRA	jolma2013	Hsapiens-jolma2013-ESRRA-2	ESRRA	aatgtgagccGtggtca	0.693054	0.776413	14.7541	16.5287	NA	NA	0.0160239	0.980102	strong	1.7746	FALSE
rs10425834	chr19	35939565	35939583	19	+	G	A	35939580	16	ESRRA	jolma2013	Hsapiens-jolma2013-ESRRA-3	ESRRA	caagggccagtgaagGcct	0.809308	0.713137	15.9873	14.0876	NA	NA	0.991974	0.0025	strong	1.89979	FALSE
rs10425834	chr19	35939565	35939583	19	+	G	A	35939580	16	ESRRA	jolma2013	Hsapiens-jolma2013-ESRRA-6	ESRRA	caagggccagtgaagGcct	0.807357	0.698126	13.5547	11.7209	NA	NA	0.985361	0.00555275	strong	1.83389	FALSE
rs7014142	chr8	142248017	142248033	17	-	C	T	142248021	13	ESRRA	jolma2013	Hsapiens-jolma2013-ESRRA-2	ESRRA	ttacCatagttgacatt	0.741455	0.659652	15.7845	14.043	NA	NA	0.970905	0.0015403	strong	1.74147	FALSE
rs7244658	chr18	57369891	57369901	11	-	T	G	57369893	9	ESRRB	jolma2013	Hsapiens-jolma2013-ESRRB	ESRRB	gtTgaccttac	0.87348	0.762091	13.488	11.768	NA	NA	0.967313	0	strong	1.72003	FALSE
rs4840946	chr8	8231790	8231800	11	+	A	C	8231793	4	ESRRB	jolma2013	Hsapiens-jolma2013-ESRRB	ESRRB	acaAggtcact	0.945471	0.818312	14.5997	12.6361	NA	NA	0.997714	0.000571429	strong	1.96355	FALSE
rs12992553	chr2	70360250	70360267	18	+	A	G	70360262	13	ESRRG	jolma2013	Hsapiens-jolma2013-ESRRG	ESRRG	taggataccttcAggtca	0.80064	0.718547	15.87	14.2428	NA	NA	0.959584	0.0122474	strong	1.62722	FALSE
rs4840946	chr8	8231790	8231799	10	+	A	C	8231793	4	ESRRG	jolma2013	Hsapiens-jolma2013-ESRRG-3	ESRRG	acaAggtcac	0.985464	0.82351	11.8909	9.93675	NA	NA	0.996591	0.000802139	strong	1.95419	FALSE
rs4840946	chr8	8231782	8231798	17	+	A	C	8231793	12	ESRRG	jolma2013	Hsapiens-jolma2013-ESRRG-2	ESRRG	tggcttatacaAggtca	0.739675	0.654771	16.8313	14.8993	NA	NA	0.995258	0.00421496	strong	1.93199	FALSE
rs10425834	chr19	35939566	35939583	18	+	G	A	35939580	15	ESRRG	jolma2013	Hsapiens-jolma2013-ESRRG	ESRRG	aagggccagtgaagGcct	0.79103	0.691596	15.6796	13.7086	NA	NA	0.998067	0	strong	1.97095	FALSE
rs10425834	chr19	35939567	35939583	17	+	G	A	35939580	14	ESRRG	jolma2013	Hsapiens-jolma2013-ESRRG-2	ESRRG	agggccagtgaagGcct	0.734597	0.647837	16.7158	14.7415	NA	NA	0.998633	0.000911577	strong	1.97423	FALSE
rs577293	chr2	23847970	23847986	17	+	G	A	23847980	11	ESRRG	jolma2013	Hsapiens-jolma2013-ESRRG-2	ESRRG	aatgtgagccGtggtca	0.707642	0.790154	16.1024	17.9799	NA	NA	0.00158228	0.989451	strong	1.87756	FALSE
rs7014142	chr8	142248017	142248033	17	-	C	T	142248021	13	ESRRG	jolma2013	Hsapiens-jolma2013-ESRRG-2	ESRRG	ttacCatagttgacatt	0.750276	0.671698	17.0725	15.2845	NA	NA	0.978851	0.00229885	strong	1.78805	FALSE
rs6025742	chr20	56298686	56298695	10	-	T	C	56298691	5	ETV5	jolma2013	Hsapiens-jolma2013-ETV5	ETV5	aacttTcgtc	0.743775	0.974322	6.12128	8.01867	NA	NA	0	0.989934	strong	1.8974	TRUE
rs6025742	chr20	56298686	56298695	10	-	T	C	56298691	5	ETV6	jolma2013	Hsapiens-jolma2013-ETV6-2	ETV6	aacttTcgtc	0.7899	0.960804	8.86607	10.7843	NA	NA	0.00312036	0.993611	strong	1.91827	TRUE
rs339392	chr19	6722018	6722027	10	-	G	T	6722022	6	ETV6	jolma2013	Hsapiens-jolma2013-ETV6-2	ETV6	aactGcctca	0.764666	0.94148	8.58284	10.5674	NA	NA	0	0.998954	strong	1.98461	TRUE
rs12092479	chr1	154972981	154972990	10	+	G	A	154972984	4	ETV6	jolma2013	Hsapiens-jolma2013-ETV6-2	ETV6	gggGgaagtt	0.93359	0.759079	10.4789	8.52013	NA	NA	0.997018	0.00104369	strong	1.95875	TRUE
rs11074934	chr16	10979436	10979446	11	-	C	T	10979440	7	FOXC1	jolma2013	Hsapiens-jolma2013-FOXC1-3	FOXC1	atatCtacact	0.742004	0.939594	7.13973	9.04098	NA	NA	0	0.991155	strong	1.90126	FALSE
rs2604294	chr11	114156312	114156328	17	-	T	C	114156318	11	FOXG1	jolma2013	Hsapiens-jolma2013-FOXG1	FOXG1	tatttgTtattaattac	0.665128	0.722575	18.3398	19.9238	NA	NA	0.0407725	0.959227	strong	1.58399	FALSE
rs1129333	chr1	2335671	2335687	17	-	A	G	2335676	12	FOXG1	jolma2013	Hsapiens-jolma2013-FOXG1	FOXG1	cttgtAccagtgtttac	0.714082	0.645214	19.6897	17.7907	NA	NA	0.99361	0	strong	1.89893	FALSE
rs2282815	chr6	15503911	15503922	12	+	C	A	15503919	9	FOXG1	jolma2013	Hsapiens-jolma2013-FOXG1-2	FOXG1	tagtacacCata	0.731886	0.824884	12.5162	14.1065	NA	NA	0.0177596	0.959016	strong	1.59037	FALSE
rs7924933	chr11	6509386	6509402	17	+	A	G	6509393	8	FOXG1	jolma2013	Hsapiens-jolma2013-FOXG1	FOXG1	gtaaacaAttgtacagt	0.784078	0.716261	21.6197	19.7497	NA	NA	0.992032	0.00796813	strong	1.86996	FALSE
rs3807335:T	chr7	134463720	134463736	17	-	C	T	134463724	13	FOXG1	jolma2013	Hsapiens-jolma2013-FOXG1	FOXG1	tggtCacttatttttat	0.702036	0.773216	19.3575	21.3202	NA	NA	0	1	strong	1.96269	FALSE
rs11074934	chr16	10979437	10979453	17	-	C	T	10979440	14	FOXG1	jolma2013	Hsapiens-jolma2013-FOXG1	FOXG1	tatCtacacttggtttg	0.689128	0.760309	19.0016	20.9643	NA	NA	0	1	strong	1.96269	FALSE
rs2273309	chr6	43972836	43972847	12	+	A	G	43972845	10	FOXG1	jolma2013	Hsapiens-jolma2013-FOXG1-2	FOXG1	caggacaccAtt	0.835858	0.73466	14.2942	12.5636	NA	NA	0.974468	0.00992908	strong	1.73061	FALSE
rs11264329	chr1	155095156	155095172	17	+	A	G	155095158	3	FOXG1	jolma2013	Hsapiens-jolma2013-FOXG1	FOXG1	atAattaagtagaaaca	0.721741	0.656729	19.9008	18.1082	NA	NA	0.980237	0	strong	1.7926	FALSE
rs11666344	chr19	2328269	2328285	17	+	G	A	2328281	13	FOXG1	jolma2013	Hsapiens-jolma2013-FOXG1	FOXG1	aaaaaaaataatGaaaa	0.675523	0.746704	18.6265	20.5891	NA	NA	0	1	strong	1.96269	FALSE
rs7503807	chr17	78591105	78591121	17	-	A	C	78591111	11	FOXG1	jolma2013	Hsapiens-jolma2013-FOXG1	FOXG1	catttaAtattctttga	0.657108	0.717104	18.1187	19.773	NA	NA	0	0.959227	strong	1.65431	FALSE
rs4441315	chr17	77953446	77953462	17	-	C	T	77953453	10	FOXI1	jolma2013	Hsapiens-jolma2013-FOXI1-2	FOXI1	ctgtttcCtgcaaacac	0.797477	0.732401	18.8644	17.325	NA	NA	0.951335	0.013452	strong	1.53938	TRUE
rs2604294	chr11	114156308	114156321	14	-	T	C	114156318	4	FOXJ2	jolma2013	Hsapiens-jolma2013-FOXJ2	FOXJ2	tgtttatttgTtat	0.787096	0.689072	13.8709	12.1435	NA	NA	0.971929	0.00134741	strong	1.72748	FALSE
rs6434450	chr2	192038616	192038628	13	-	T	G	192038624	5	FOXJ2	jolma2013	Hsapiens-jolma2013-FOXJ2-3	FOXJ2	tttttatgTtatc	0.79965	0.677577	11.3575	9.62372	NA	NA	0.975243	0.0087146	strong	1.73382	FALSE
rs39635	chr12	28126233	28126246	14	-	C	A	28126245	2	FOXJ3	jolma2013	Hsapiens-jolma2013-FOXJ3-2	FOXJ3	tctttcttctttCc	0.691895	0.770858	13.3756	14.9021	NA	NA	0.00162338	0.943182	strong	1.5265	FALSE
rs2604294	chr11	114156308	114156321	14	-	T	C	114156318	4	FOXJ3	jolma2013	Hsapiens-jolma2013-FOXJ3-2	FOXJ3	tgtttatttgTtat	0.813003	0.726184	15.7168	14.0385	NA	NA	0.970588	0.0122549	strong	1.67837	FALSE
rs4660481	chr1	41354679	41354692	14	-	C	T	41354681	12	FOXJ3	jolma2013	Hsapiens-jolma2013-FOXJ3-2	FOXJ3	ttCtgaatgttgac	0.730059	0.811129	14.1134	15.6806	NA	NA	0	0.95	strong	1.56724	FALSE
rs4938478	chr11	117956936	117956945	10	+	A	G	117956943	8	FOXK1	jolma2013	Hsapiens-jolma2013-FOXK1	FOXK1	cgaacacAaa	0.837128	0.738879	14.8988	13.1502	NA	NA	0.976548	0.00691521	strong	1.74859	TRUE
rs2282815	chr6	15503912	15503921	10	+	C	A	15503919	8	FOXK1	jolma2013	Hsapiens-jolma2013-FOXK1	FOXK1	agtacacCat	0.727236	0.825729	12.943	14.6959	NA	NA	0.00450992	0.976548	strong	1.75293	TRUE
rs1571149:G	chr1	1474160	1474171	12	+	A	G	1474167	8	FOXO1	jolma2013	Hsapiens-jolma2013-FOXO1-3	FOXO1	atgccccAcacc	0.905474	0.7951	13.1592	11.5552	NA	NA	0.960345	0.0103448	strong	1.60405	TRUE
rs7542294	chr1	203151171	203151182	12	-	G	A	203151176	7	FOXO1	jolma2013	Hsapiens-jolma2013-FOXO1-3	FOXO1	tatgtGgggcaa	0.8868	0.780017	12.8878	11.336	NA	NA	0.954902	0.0176471	strong	1.55186	TRUE
rs1571149:T	chr1	1474160	1474171	12	+	A	T	1474167	8	FOXO1	jolma2013	Hsapiens-jolma2013-FOXO1-3	FOXO1	atgccccAcacc	0.905474	0.795701	13.1592	11.5639	NA	NA	0.960345	0.0155172	strong	1.59532	TRUE
rs1571149:C	chr1	1474160	1474171	12	+	A	C	1474167	8	FOXO1	jolma2013	Hsapiens-jolma2013-FOXO1-3	FOXO1	atgccccAcacc	0.905474	0.795501	13.1592	11.561	NA	NA	0.960345	0.0137931	strong	1.59823	TRUE
rs13388095	chr2	153286713	153286723	11	-	A	G	153286715	9	FOXO3	jolma2013	Hsapiens-jolma2013-FOXO3-3	FOXO3	ctAtgtggaag	0.726264	0.850699	10.0506	11.7726	NA	NA	0	0.973913	strong	1.72202	FALSE
rs1571149:G	chr1	1474160	1474171	12	+	A	G	1474167	8	FOXO4	jolma2013	Hsapiens-jolma2013-FOXO4-3	FOXO4	atgccccAcacc	0.905691	0.77424	10.5467	9.01592	NA	NA	0.950125	0.0224439	strong	1.53073	TRUE
rs1571149:T	chr1	1474160	1474171	12	+	A	T	1474167	8	FOXO4	jolma2013	Hsapiens-jolma2013-FOXO4-3	FOXO4	atgccccAcacc	0.905691	0.77106	10.5467	8.97889	NA	NA	0.950125	0	strong	1.56776	TRUE
rs1571149:C	chr1	1474160	1474171	12	+	A	C	1474167	8	FOXO4	jolma2013	Hsapiens-jolma2013-FOXO4-3	FOXO4	atgccccAcacc	0.905691	0.774947	10.5467	9.02415	NA	NA	0.950125	0.0274314	strong	1.5225	TRUE
rs1571149:G	chr1	1474160	1474173	14	+	A	G	1474167	8	FOXO6	jolma2013	Hsapiens-jolma2013-FOXO6-3	FOXO6	atgccccAcaccca	0.82678	0.723872	15.6293	13.6839	NA	NA	0.996296	0	strong	1.94537	TRUE
rs1571149:T	chr1	1474160	1474173	14	+	A	T	1474167	8	FOXO6	jolma2013	Hsapiens-jolma2013-FOXO6-3	FOXO6	atgccccAcaccca	0.82678	0.724127	15.6293	13.6888	NA	NA	0.996296	0.00246914	strong	1.94055	TRUE
rs7542294	chr1	203151169	203151182	14	-	G	A	203151176	7	FOXO6	jolma2013	Hsapiens-jolma2013-FOXO6-3	FOXO6	ggtatgtGgggcaa	0.808229	0.717605	15.2786	13.5655	NA	NA	0.974283	0.016815	strong	1.71314	TRUE
rs1571149:C	chr1	1474160	1474173	14	+	A	C	1474167	8	FOXO6	jolma2013	Hsapiens-jolma2013-FOXO6-3	FOXO6	atgccccAcaccca	0.82678	0.723999	15.6293	13.6864	NA	NA	0.996296	0.00123457	strong	1.94296	TRUE
rs4890055	chr17	78587222	78587231	10	-	A	C	78587225	7	GCM1	jolma2013	Hsapiens-jolma2013-GCM1	GCM1	cacAagcatt	0.741163	0.917061	8.38286	10.3723	NA	NA	0.000385951	0.999614	strong	1.98949	TRUE
rs4890055	chr17	78587221	78587231	11	-	A	C	78587225	7	GCM1	jolma2013	Hsapiens-jolma2013-GCM1-3	GCM1	ccacAagcatt	0.717691	0.889794	8.22632	10.199	NA	NA	0.00162957	0.998184	strong	1.97268	TRUE
rs6037515	chr20	3233089	3233102	14	+	C	A	3233091	3	GLI2	jolma2013	Hsapiens-jolma2013-GLI2	GLI2	gcCcacacaggcca	0.900422	0.752333	9.26961	7.74508	NA	NA	0.950616	0.0392073	strong	1.52454	TRUE
rs1571149:C	chr1	1474161	1474174	14	+	A	C	1474167	7	GLIS2	jolma2013	Hsapiens-jolma2013-GLIS2	GLIS2	tgccccAcacccac	0.734982	0.835818	10.9342	12.4343	NA	NA	0.0499554	0.946476	strong	1.50012	TRUE
rs2235336	chr22	37958256	37958270	15	-	A	G	37958268	3	GMEB2	jolma2013	Hsapiens-jolma2013-GMEB2-3	GMEB2	ttcgttttttccAtc	0.709642	0.850204	9.76304	11.6969	NA	NA	0.00128096	0.99509	strong	1.93382	FALSE
rs1604364	chr1	208329765	208329772	8	-	T	C	208329768	5	GMEB2	jolma2013	Hsapiens-jolma2013-GMEB2	GMEB2	ttaTgtaa	0.722576	0.996241	4.98009	6.86622	NA	NA	0.00423947	0.991007	strong	1.88613	FALSE
rs1604364	chr1	208329765	208329772	8	-	T	C	208329768	5	GMEB2	jolma2013	Hsapiens-jolma2013-GMEB2-4	GMEB2	ttaTgtaa	0.790068	1	6.8468	8.66609	NA	NA	0	0.983539	strong	1.81929	FALSE
rs28487995	chr1	1619537	1619544	8	-	G	A	1619541	4	GMEB2	jolma2013	Hsapiens-jolma2013-GMEB2	GMEB2	gtacGtaa	1	0.71766	6.89213	4.94621	NA	NA	0.996126	0.00284091	strong	1.94592	FALSE
rs28487995	chr1	1619537	1619544	8	+	G	A	1619541	5	GMEB2	jolma2013	Hsapiens-jolma2013-GMEB2-4	GMEB2	gtacGtaa	0.989895	0.779962	8.57852	6.75922	NA	NA	0.983539	0	strong	1.81929	FALSE
rs2027765	chr11	72984023	72984032	10	-	A	G	72984030	3	GSC	jolma2013	Hsapiens-jolma2013-GSC	GSC	aaggattAgt	0.996109	0.779541	8.70038	6.8088	NA	NA	0.991198	0.00880196	strong	1.89158	TRUE
rs1055061	chr14	23744927	23744941	15	+	C	T	23744932	6	HESX1	jolma2013	Hsapiens-jolma2013-HESX1-2	HESX1	gtaatCgagagtcaa	0.693401	0.780277	12.3372	13.883	NA	NA	0.0132193	0.952566	strong	1.54573	TRUE
rs6025742	chr20	56298684	56298697	14	-	T	C	56298691	7	HNF4A	jolma2013	Hsapiens-jolma2013-HNF4A-4	HNF4A	tgaacttTcgtccc	0.779584	0.684387	15.6989	13.7818	NA	NA	0.993767	0.00480812	strong	1.91704	FALSE
rs6025742	chr20	56298683	56298697	15	-	T	C	56298691	7	HNF4A	jolma2013	Hsapiens-jolma2013-HNF4A-6	HNF4A	ttgaacttTcgtccc	0.801536	0.705173	15.2954	13.4565	NA	NA	0.986349	0.0129506	strong	1.83885	FALSE
rs2015561	chr17	38593291	38593300	10	+	A	G	38593294	4	HOXA13	jolma2013	Hsapiens-jolma2013-HOXA13	HOXA13	gcaAtaaatg	0.955629	0.766501	8.05662	6.46214	NA	NA	0.950276	0.00368324	strong	1.59448	FALSE
rs11090920	chr22	50320102	50320111	10	+	A	G	50320105	4	HOXB13	jolma2013	Hsapiens-jolma2013-HOXB13	HOXB13	caaAtaaaag	0.922309	0.783941	10.0333	8.52806	NA	NA	0.944312	0.0129032	strong	1.50523	TRUE
rs11090920	chr22	50320102	50320111	10	+	A	G	50320105	4	HOXC13	jolma2013	Hsapiens-jolma2013-HOXC13	HOXC13	caaAtaaaag	0.958722	0.801053	10.1911	8.51514	NA	NA	0.965046	0.00607903	strong	1.67601	TRUE
rs209914	chr1	40775227	40775237	11	+	G	T	40775229	3	HOXC13	jolma2013	Hsapiens-jolma2013-HOXC13-2	HOXC13	tcGcctaaagt	0.74361	0.878058	9.72587	11.4843	NA	NA	0.003885	0.97669	strong	1.75848	TRUE
rs10423897	chr19	50357187	50357197	11	-	T	C	50357189	9	HOXC13	jolma2013	Hsapiens-jolma2013-HOXC13-2	HOXC13	gcTttaggaga	0.878038	0.726598	11.4841	9.50336	NA	NA	0.999205	0	strong	1.98074	TRUE
rs1076019	chr16	66408022	66408042	21	+	G	A	66408031	10	IRF3	jolma2013	Hsapiens-jolma2013-IRF3	IRF3	gcaaaatggGaacgcagacaa	0.704917	0.795395	15.1351	17.0778	NA	NA	0.00282558	0.99589	strong	1.94263	TRUE
rs3807335:T	chr7	134463709	134463729	21	-	C	T	134463724	6	IRF3	jolma2013	Hsapiens-jolma2013-IRF3	IRF3	tggtttccctttggtCactta	0.692386	0.767726	14.8661	16.4837	NA	NA	0.00967855	0.960684	strong	1.61762	TRUE
rs10792312	chr11	61122331	61122351	21	-	T	C	61122341	11	IRF3	jolma2013	Hsapiens-jolma2013-IRF3	IRF3	tcctttctttTtttttttttt	0.756206	0.667025	16.2364	14.3216	NA	NA	0.993428	0.00302906	strong	1.91478	TRUE
rs4938478	chr11	117956935	117956949	15	+	A	G	117956943	9	IRF4	jolma2013	Hsapiens-jolma2013-IRF4	IRF4	ccgaacacAaaagct	0.673782	0.763805	14.8013	16.7789	NA	NA	0.00125559	0.998546	strong	1.97757	FALSE
rs4938478	chr11	117956935	117956948	14	+	A	G	117956943	9	IRF7	jolma2013	Hsapiens-jolma2013-IRF7	IRF7	ccgaacacAaaagc	0.745856	0.845644	11.886	13.4762	NA	NA	0.0300903	0.95988	strong	1.59023	FALSE
rs1076019	chr16	66408022	66408035	14	+	G	A	66408031	10	IRF7	jolma2013	Hsapiens-jolma2013-IRF7	IRF7	gcaaaatggGaacg	0.750678	0.859688	11.9628	13.7	NA	NA	0.00407332	0.974542	strong	1.7372	FALSE
rs4938478	chr11	117956935	117956948	14	+	A	G	117956943	9	IRF8	jolma2013	Hsapiens-jolma2013-IRF8-2	IRF8	ccgaacacAaaagc	0.67883	0.772449	14.4859	16.4836	NA	NA	0	1	strong	1.99777	FALSE
rs1076019	chr16	66408022	66408035	14	+	G	A	66408031	10	IRF8	jolma2013	Hsapiens-jolma2013-IRF8	IRF8	gcaaaatggGaacg	0.697038	0.80536	12.2932	14.2036	NA	NA	0.00128205	0.992308	strong	1.9104	FALSE
rs6434450	chr2	192038623	192038637	15	-	T	G	192038624	14	IRF9	jolma2013	Hsapiens-jolma2013-IRF9	IRF9	gTtatcagcttcgtt	0.724488	0.789104	17.0992	18.6242	NA	NA	0.00107759	0.933998	strong	1.52504	TRUE
rs9829876	chr3	24277174	24277185	12	-	C	T	24277179	7	JDP2	jolma2013	Hsapiens-jolma2013-JDP2-2	JDP2	tgtgaCgttatt	0.878288	0.773385	15.051	13.2533	NA	NA	0.98162	0.0182194	strong	1.7977	TRUE
rs9829876	chr3	24277174	24277185	12	-	C	T	24277179	7	JDP2	jolma2013	Hsapiens-jolma2013-JDP2-4	JDP2	tgtgaCgttatt	0.90238	0.796132	14.8495	13.1011	NA	NA	0.976237	0.0234828	strong	1.74841	TRUE
rs2072181	chr7	98998466	98998474	9	+	T	C	98998471	6	JDP2	jolma2013	Hsapiens-jolma2013-JDP2-3	JDP2	atgacTaat	0.876165	0.742155	12.4938	10.5829	NA	NA	0.99271	0	strong	1.91094	TRUE
rs2072181	chr7	98998466	98998474	9	+	T	C	98998471	6	JDP2	jolma2013	Hsapiens-jolma2013-JDP2	JDP2	atgacTaat	0.881075	0.743307	12.304	10.3801	NA	NA	0.994468	0.00340426	strong	1.92388	TRUE
rs901060	chr17	78594984	78594995	12	+	G	A	78594990	7	MAFK	jolma2013	Hsapiens-jolma2013-MAFK	MAFK	acacttGctgac	0.975661	0.778729	9.90576	7.90634	NA	NA	1	0	strong	1.99942	TRUE
rs901060	chr17	78594984	78594995	12	+	G	A	78594990	7	MAFK	jolma2013	Hsapiens-jolma2013-MAFK-3	MAFK	acacttGctgac	0.969273	0.763065	9.22827	7.265	NA	NA	0.997233	0	strong	1.96327	TRUE
rs11666344	chr19	2328278	2328289	12	+	G	A	2328281	4	MEF2A	jolma2013	Hsapiens-jolma2013-MEF2A	MEF2A	aatGaaaataaa	0.735245	0.858637	11.3754	13.2844	NA	NA	0	0.992843	strong	1.90906	TRUE
rs704299	chr3	71733416	71733429	14	-	C	T	71733420	10	MEOX2	jolma2013	Hsapiens-jolma2013-MEOX2-3	MEOX2	gtcaCgattatgca	0.721306	0.825645	11.8335	13.5453	NA	NA	0.019109	0.973367	strong	1.71176	FALSE
rs12030255	chr1	201441629	201441642	14	+	A	C	201441635	7	MEOX2	jolma2013	Hsapiens-jolma2013-MEOX2-3	MEOX2	tcaattAtcattga	0.827988	0.714816	13.5837	11.727	NA	NA	0.987879	0.0049697	strong	1.85666	FALSE
rs7040790	chr9	2013949	2013965	17	-	T	G	2013962	4	MEOX2	jolma2013	Hsapiens-jolma2013-MEOX2-2	MEOX2	ctaatttaagccaTtac	0.817799	0.700927	11.4076	9.77737	NA	NA	0.962638	0.0102026	strong	1.63027	FALSE
rs3825050	chr11	117952083	117952100	18	-	C	T	117952097	4	MGA	jolma2013	Hsapiens-jolma2013-MGA-3	MGA	tgtgacacgtctaaCgcc	0.793244	0.674345	13.0827	11.1217	NA	NA	0.997499	0.00194553	strong	1.96097	FALSE
rs7924933	chr11	6509389	6509398	10	-	A	G	6509393	6	MSC	jolma2013	Hsapiens-jolma2013-MSC	MSC	aacaAttgta	0.743993	0.867399	9.56685	11.1537	NA	NA	0	0.958333	strong	1.58685	TRUE
rs6025738	chr20	56292708	56292721	14	-	C	T	56292712	10	MTF1	jolma2013	Hsapiens-jolma2013-MTF1	MTF1	gagaCgtctgcaag	0.80513	0.714591	14.346	12.7328	NA	NA	0.972222	0.0138889	strong	1.61324	TRUE
rs2074056	chr19	35940281	35940294	14	+	C	T	35940287	7	MYBL2	jolma2013	Hsapiens-jolma2013-MYBL2	MYBL2	aactggCaacagta	0.762713	0.893449	10.0024	11.7169	NA	NA	0.0263158	0.973684	strong	1.71451	TRUE
rs2494427	chr1	2338568	2338582	15	-	T	C	2338569	14	NFATC1	jolma2013	Hsapiens-jolma2013-NFATC1-2	NFATC1	tTaccagtgcagaaa	0.812431	0.705255	14.9399	12.9691	NA	NA	0.998017	0.000892238	strong	1.97088	TRUE
rs7123380	chr11	134207083	134207096	14	+	A	G	134207089	7	NFATC1	jolma2013	Hsapiens-jolma2013-NFATC1-3	NFATC1	ttttcaAaggaaaa	0.855546	0.763044	16.5403	14.752	NA	NA	0.980975	0.0181022	strong	1.78834	TRUE
rs291478	chr3	73808587	73808600	14	+	T	C	73808594	8	NFATC1	jolma2013	Hsapiens-jolma2013-NFATC1-3	NFATC1	tattcctTggcaaa	0.780025	0.691794	15.0803	13.3745	NA	NA	0.971875	0.0266493	strong	1.70578	TRUE
rs8057431	chr16	84839949	84839968	20	+	C	A	84839954	6	NFATC1	jolma2013	Hsapiens-jolma2013-NFATC1	NFATC1	taaggCagttgcattttcag	0.749548	0.856629	13.5385	15.4726	NA	NA	0.00064711	0.994607	strong	1.93412	TRUE
rs2072181	chr7	98998465	98998475	11	+	T	C	98998471	7	NFE2	jolma2013	Hsapiens-jolma2013-NFE2	NFE2	catgacTaatt	0.865932	0.741786	13.8148	11.8342	NA	NA	0.99878	0.00106078	strong	1.9806	TRUE
rs6743318	chr2	70373668	70373678	11	-	T	G	70373677	2	NFE2	jolma2013	Hsapiens-jolma2013-NFE2	NFE2	tctgagtcaTt	0.906103	0.809824	14.4557	12.9197	NA	NA	0.934495	0.000446628	strong	1.536	TRUE
rs2921007	chr8	8232257	8232271	15	-	G	A	8232271	1	NFIB	jolma2013	Hsapiens-jolma2013-NFIB	NFIB	atggtgggcggccaG	0.745481	0.828438	13.7173	15.2438	NA	NA	0.0332689	0.950735	strong	1.52647	TRUE
rs6558533	chr8	1709915	1709929	15	+	A	G	1709918	4	NFIX	jolma2013	Hsapiens-jolma2013-NFIX	NFIX	ctgAgtgcgggccac	0.735164	0.869338	10.1154	11.9615	NA	NA	0.00846117	0.986977	strong	1.84615	TRUE
rs1038335	chr6	2632104	2632113	10	-	G	T	2632108	6	NHLH1	jolma2013	Hsapiens-jolma2013-NHLH1	NHLH1	ggcaGttggg	0.906968	0.782033	11.6433	10.0394	NA	NA	0.964286	0.0255102	strong	1.60386	TRUE
rs4572384	chr16	84842974	84842983	10	+	G	A	84842977	4	NKX2-3	jolma2013	Hsapiens-jolma2013-NKX2-3-2	NKX2-3	tccGcttgga	0.801857	0.970771	7.87388	9.53254	NA	NA	0.00165941	0.962248	strong	1.65866	FALSE
rs11264329	chr1	155095155	155095164	10	-	A	G	155095158	7	NOTO	jolma2013	Hsapiens-jolma2013-NOTO	NOTO	gatAattaag	0.971594	0.775154	8.12753	6.48428	NA	NA	0.961461	0.00278489	strong	1.64325	TRUE
rs11130605	chr3	57989164	57989179	16	-	C	T	57989169	11	NR2F1	jolma2013	Hsapiens-jolma2013-NR2F1-2	NR2F1	attacCagctgaccaa	0.799567	0.699215	14.5421	12.717	NA	NA	0.984512	0.00331048	strong	1.82515	FALSE
rs2430347	chr14	92347674	92347681	8	+	A	G	92347680	7	NR2F1	jolma2013	Hsapiens-jolma2013-NR2F1-3	NR2F1	ggggtcAa	1	0.841284	9.91804	8.34389	NA	NA	0.955272	0.0447284	strong	1.57415	FALSE
rs10892210	chr11	117956335	117956350	16	+	G	T	117956338	4	NR2F1	jolma2013	Hsapiens-jolma2013-NR2F1-2	NR2F1	cagGtcctcagttcag	0.78711	0.6967	14.3155	12.6712	NA	NA	0.965897	0.0238951	strong	1.64432	FALSE
rs10892210	chr11	117956335	117956349	15	+	G	T	117956338	4	NR2F6	jolma2013	Hsapiens-jolma2013-NR2F6	NR2F6	cagGtcctcagttca	0.766046	0.680363	17.0931	15.1812	NA	NA	0.993427	0.00507918	strong	1.91188	FALSE
rs901060	chr17	78594985	78594995	11	+	G	A	78594990	6	NRL	jolma2013	Hsapiens-jolma2013-NRL	NRL	cacttGctgac	0.989453	0.716343	6.70579	4.85485	NA	NA	0.987541	0.00853388	strong	1.85095	TRUE
rs2027765	chr11	72984024	72984032	9	-	A	G	72984030	3	PITX1	jolma2013	Hsapiens-jolma2013-PITX1-2	PITX1	aggattAgt	0.989554	0.799823	8.30715	6.71439	NA	NA	0.945054	0.000349977	strong	1.59276	TRUE
rs2027765	chr11	72984024	72984032	9	-	A	G	72984030	3	PITX1	jolma2013	Hsapiens-jolma2013-PITX1	PITX1	aggattAgt	0.990845	0.809828	8.23426	6.72994	NA	NA	0.929705	0	strong	1.50432	TRUE
rs2155806	chr11	114172501	114172514	14	+	A	G	114172510	10	POU1F1	jolma2013	Hsapiens-jolma2013-POU1F1-2	POU1F1	ggtatgccaAtgta	0.872057	0.720503	11.0831	9.157	NA	NA	0.993928	0	strong	1.92612	TRUE
rs2155806	chr11	114172501	114172512	12	+	A	G	114172510	10	POU2F1	jolma2013	Hsapiens-jolma2013-POU2F1	POU2F1	ggtatgccaAtg	0.923469	0.751287	9.46021	7.69634	NA	NA	0.977281	0.00471001	strong	1.76387	TRUE
rs2155806	chr11	114172502	114172512	11	+	A	G	114172510	9	POU2F2	jolma2013	Hsapiens-jolma2013-POU2F2	POU2F2	gtatgccaAtg	0.927908	0.75109	8.19219	6.63112	NA	NA	0.953277	0.0137	strong	1.56106	TRUE
rs2155806	chr11	114172503	114172511	9	+	A	G	114172510	8	POU2F3	jolma2013	Hsapiens-jolma2013-POU2F3	POU2F3	tatgccaAt	0.930686	0.751807	8.42793	6.80807	NA	NA	0.960092	0.0109968	strong	1.61986	TRUE
rs1604364	chr1	208329765	208329776	12	+	T	C	208329768	4	POU3F1	jolma2013	Hsapiens-jolma2013-POU3F1	POU3F1	ttaTgtaaatga	0.978535	0.823046	9.77236	8.21954	NA	NA	0.954423	0.0204712	strong	1.55282	TRUE
rs2155806	chr11	114172502	114172513	12	+	A	G	114172510	9	POU3F1	jolma2013	Hsapiens-jolma2013-POU3F1	POU3F1	gtatgccaAtgt	0.92243	0.762052	9.21206	7.61041	NA	NA	0.958123	0.00969368	strong	1.60165	TRUE
rs1604364	chr1	208329765	208329776	12	+	T	C	208329768	4	POU3F2	jolma2013	Hsapiens-jolma2013-POU3F2-2	POU3F2	ttaTgtaaatga	0.964074	0.836844	11.4263	9.9184	NA	NA	0.948605	0.0220264	strong	1.50795	TRUE
rs2155806	chr11	114172502	114172513	12	+	A	G	114172510	9	POU3F2	jolma2013	Hsapiens-jolma2013-POU3F2-2	POU3F2	gtatgccaAtgt	0.929189	0.77354	11.0129	9.16811	NA	NA	0.985507	0	strong	1.84477	TRUE
rs2155806	chr11	114172501	114172513	13	+	A	G	114172510	10	POU3F3	jolma2013	Hsapiens-jolma2013-POU3F3	POU3F3	ggtatgccaAtgt	0.902592	0.752433	10.0259	8.35794	NA	NA	0.968553	0.0134771	strong	1.66794	TRUE
rs1604364	chr1	208329766	208329774	9	+	T	C	208329768	3	POU3F4	jolma2013	Hsapiens-jolma2013-POU3F4	POU3F4	taTgtaaat	0.950541	0.79822	11.5406	9.69125	NA	NA	0.987388	0.00524025	strong	1.84934	TRUE
rs2155806	chr11	114172503	114172511	9	+	A	G	114172510	8	POU3F4	jolma2013	Hsapiens-jolma2013-POU3F4	POU3F4	tatgccaAt	0.954103	0.812083	11.5838	9.85956	NA	NA	0.973468	0.00770578	strong	1.72428	TRUE
rs7014142	chr8	142248016	142248024	9	-	C	T	142248021	4	POU3F4	jolma2013	Hsapiens-jolma2013-POU3F4	POU3F4	attacCata	0.926518	0.783865	11.2489	9.51697	NA	NA	0.972276	0.0046353	strong	1.73196	TRUE
rs704292	chr3	71726257	71726270	14	-	T	C	71726259	12	POU4F1	jolma2013	Hsapiens-jolma2013-POU4F1	POU4F1	taTaaagaatttat	0.871103	0.715831	9.33685	7.67257	NA	NA	0.968046	0.0164334	strong	1.66428	TRUE
rs1482183	chr8	122548936	122548951	16	-	C	T	122548940	12	POU4F2	jolma2013	Hsapiens-jolma2013-POU4F2-2	POU4F2	ctatCtaaaaattcaa	0.678787	0.782391	12.722	14.6638	NA	NA	0.0028125	0.995938	strong	1.94178	TRUE
rs1482183	chr8	122548936	122548951	16	-	C	T	122548940	12	POU4F2	jolma2013	Hsapiens-jolma2013-POU4F2	POU4F2	ctatCtaaaaattcaa	0.696353	0.839182	9.24131	11.1368	NA	NA	0.00266845	0.991995	strong	1.89549	TRUE
rs704292	chr3	71726255	71726270	16	-	T	C	71726259	12	POU4F3	jolma2013	Hsapiens-jolma2013-POU4F3	POU4F3	attaTaaagaatttat	0.861993	0.703121	9.69471	7.9079	NA	NA	0.981213	0.00711642	strong	1.78682	TRUE
rs2155806	chr11	114172503	114172511	9	+	A	G	114172510	8	POU5F1P1	jolma2013	Hsapiens-jolma2013-POU5F1P1	POU5F1P1	tatgccaAt	0.92901	0.746279	8.33047	6.69191	NA	NA	0.963072	0.00981384	strong	1.63856	TRUE
rs8055724	chr16	56649625	56649637	13	+	C	T	56649637	13	PRDM4	jolma2013	Hsapiens-jolma2013-PRDM4	PRDM4	tttcaagctgtcC	0.761285	0.676817	17.7887	15.8149	NA	NA	0.998239	0.00161989	strong	1.97373	TRUE
rs10892210	chr11	117956335	117956352	18	+	G	T	117956338	4	RARA	jolma2013	Hsapiens-jolma2013-RARA-2	RARA	cagGtcctcagttcaggt	0.753224	0.686857	19.4429	17.7298	NA	NA	0.97389	0.0248042	strong	1.71313	FALSE
rs2072181	chr7	98998457	98998474	18	-	T	C	98998471	4	RARA	jolma2013	Hsapiens-jolma2013-RARA-5	RARA	tgtgctgtcatgacTaat	0.681286	0.773088	14.6288	16.6	NA	NA	0	0.998124	strong	1.97121	FALSE
rs7014142	chr8	142248017	142248034	18	-	C	T	142248021	14	RARA	jolma2013	Hsapiens-jolma2013-RARA	RARA	ttacCatagttgacattt	0.778236	0.67979	15.3466	13.4052	NA	NA	0.996743	0.00162866	strong	1.94132	FALSE
rs1051855	chr17	80561316	80561331	16	-	T	C	80561324	8	RARB	jolma2013	Hsapiens-jolma2013-RARB	RARB	cgagctctTgagctct	0.753066	0.678418	16.9174	15.2405	NA	NA	1	0	strong	1.67694	FALSE
rs1051855	chr17	80561314	80561330	17	-	T	C	80561324	7	RARG	jolma2013	Hsapiens-jolma2013-RARG	RARG	gacgagctctTgagctc	0.754244	0.66947	17.0926	15.1714	NA	NA	0.99398	0.00586601	strong	1.92116	FALSE
rs1051855	chr17	80561315	80561330	16	-	T	C	80561324	7	RARG	jolma2013	Hsapiens-jolma2013-RARG-4	RARG	acgagctctTgagctc	0.728425	0.651794	18.7085	16.7404	NA	NA	0.998035	0.00196464	strong	1.96816	FALSE
rs7244658	chr18	57369882	57369899	18	-	T	G	57369893	7	RARG	jolma2013	Hsapiens-jolma2013-RARG-5	RARG	ggatatgaggtTgacctt	0.759121	0.674857	15.6329	13.8976	NA	NA	0.974265	0	strong	1.73529	FALSE
rs9320367	chr6	111897850	111897866	17	-	A	G	111897852	15	RARG	jolma2013	Hsapiens-jolma2013-RARG-3	RARG	tcAaccttcctgaccgc	0.789255	0.699963	15.7577	13.9749	NA	NA	0.980304	0.00574477	strong	1.78274	FALSE
rs2072181	chr7	98998457	98998473	17	-	T	C	98998471	3	RARG	jolma2013	Hsapiens-jolma2013-RARG-3	RARG	tgtgctgtcatgacTaa	0.691091	0.789794	13.7978	15.7684	NA	NA	0.000638366	0.998085	strong	1.97063	FALSE
rs7542294	chr1	203151163	203151181	19	+	G	A	203151176	14	RORA	jolma2013	Hsapiens-jolma2013-RORA-2	RORA	aatacgggtatgtGgggca	0.677117	0.739548	17.9007	19.5512	NA	NA	0.031582	0.96569	strong	1.65048	FALSE
rs7244658	chr18	57369893	57369912	20	-	T	G	57369893	20	RORA	jolma2013	Hsapiens-jolma2013-RORA	RORA	Tgaccttactttcctctttt	0.747054	0.667787	18.1562	16.2297	NA	NA	0.993833	0.000963577	strong	1.92649	FALSE
rs4131080	chr5	179044278	179044296	19	-	G	A	179044292	5	RORA	jolma2013	Hsapiens-jolma2013-RORA-2	RORA	ttacatattcatctGtatt	0.651417	0.72268	17.2213	19.1052	NA	NA	0.00236109	0.989926	strong	1.88395	FALSE
rs2645081	chr1	2328709	2328726	18	-	A	G	2328714	13	RUNX2	jolma2013	Hsapiens-jolma2013-RUNX2-2	RUNX2	gcgtgAtgtttgtgggga	0.726389	0.832533	10.6614	12.2192	NA	NA	0.0208514	0.955691	strong	1.55789	FALSE
rs9290846	chr3	186912345	186912354	10	+	T	C	186912351	7	RUNX3	jolma2013	Hsapiens-jolma2013-RUNX3-4	RUNX3	aaaccaTaca	0.776723	0.94783	7.97354	9.73005	NA	NA	0.00665472	0.97722	strong	1.75651	FALSE
rs2645081	chr1	2328709	2328726	18	-	A	G	2328714	13	RUNX3	jolma2013	Hsapiens-jolma2013-RUNX3-3	RUNX3	gcgtgAtgtttgtgggga	0.749064	0.865536	10.9728	12.679	NA	NA	0.0112314	0.972724	strong	1.70618	FALSE
rs2072181	chr7	98998460	98998473	14	-	T	C	98998471	3	RXRA	jolma2013	Hsapiens-jolma2013-RXRA-2	RXRA	gctgtcatgacTaa	0.729117	0.830707	11.1938	12.7535	NA	NA	0.00913031	0.952688	strong	1.55965	FALSE
rs2072181	chr7	98998460	98998473	14	+	T	C	98998471	12	RXRA	jolma2013	Hsapiens-jolma2013-RXRA-4	RXRA	gctgtcatgacTaa	0.729636	0.826085	11.5312	13.0554	NA	NA	0.0177673	0.950157	strong	1.52427	FALSE
rs16832786	chr1	161274894	161274907	14	+	T	C	161274905	12	RXRG	jolma2013	Hsapiens-jolma2013-RXRG-4	RXRG	gggggcgtgaaTtg	0.711859	0.808147	11.2773	12.8027	NA	NA	0	1	strong	1.5254	FALSE
rs2072181	chr7	98998460	98998473	14	+	T	C	98998471	12	RXRG	jolma2013	Hsapiens-jolma2013-RXRG-4	RXRG	gctgtcatgacTaa	0.744014	0.840302	11.7867	13.3121	NA	NA	0	1	strong	1.5254	FALSE
rs2072181	chr7	98998460	98998473	14	+	T	C	98998471	12	RXRG	jolma2013	Hsapiens-jolma2013-RXRG-2	RXRG	gctgtcatgacTaa	0.72884	0.828673	14.3428	16.3074	NA	NA	0	0.997519	strong	1.9646	FALSE
rs13392645	chr2	203134831	203134845	15	-	A	G	203134839	7	SCRT1	jolma2013	Hsapiens-jolma2013-SCRT1	SCRT1	actcacctAtaggtt	0.732842	0.854662	11.9267	13.9092	NA	NA	0	0.999334	strong	1.98256	FALSE
rs298109	chr12	52827811	52827825	15	-	T	C	52827818	8	SCRT1	jolma2013	Hsapiens-jolma2013-SCRT1	SCRT1	ccaaaccTgttgctg	0.953626	0.831273	15.5198	13.5286	NA	NA	1	0	strong	1.99124	FALSE
rs298109	chr12	52827813	52827825	13	-	T	C	52827818	8	SCRT2	jolma2013	Hsapiens-jolma2013-SCRT2	SCRT2	aaaccTgttgctg	0.960317	0.84356	15.9844	14.041	NA	NA	0.995697	0	strong	1.94341	FALSE
rs4947644	chr7	50618871	50618885	15	-	T	C	50618876	10	SOX10	jolma2013	Hsapiens-jolma2013-SOX10-3	SOX10	atcacTgggcttgaa	0.783882	0.711004	21.3614	19.3754	NA	NA	1	0	strong	1.98598	FALSE
rs10852934	chr17	37782404	37782417	14	+	T	C	37782410	7	SOX10	jolma2013	Hsapiens-jolma2013-SOX10-5	SOX10	tgaatcTacagtac	0.790753	0.711251	19.7282	17.7448	NA	NA	1	0	strong	1.98346	FALSE
rs10890813	chr11	107987774	107987788	15	+	G	A	107987784	11	SOX10	jolma2013	Hsapiens-jolma2013-SOX10-3	SOX10	atagattgggGtgat	0.721953	0.653436	19.6738	17.8066	NA	NA	0.987437	0	strong	1.86713	FALSE
rs7924933	chr11	6509389	6509403	15	+	A	G	6509393	5	SOX10	jolma2013	Hsapiens-jolma2013-SOX10	SOX10	aacaAttgtacagta	0.741037	0.665151	19.4443	17.4531	NA	NA	0.999531	0	strong	1.99121	FALSE
rs1381247	chr17	2302376	2302389	14	-	T	C	2302387	3	SOX10	jolma2013	Hsapiens-jolma2013-SOX10-5	SOX10	tgactcatcatTga	0.763674	0.684173	19.0527	17.0692	NA	NA	1	0	strong	1.98346	FALSE
rs7924933	chr11	6509390	6509405	16	+	A	G	6509393	4	SOX10	jolma2013	Hsapiens-jolma2013-SOX10-2	SOX10	acaAttgtacagtatt	0.713731	0.644629	20.2695	18.3071	NA	NA	1	0	strong	1.96246	FALSE
rs2057768	chr16	27322092	27322105	14	-	C	T	27322095	11	SOX10	jolma2013	Hsapiens-jolma2013-SOX10-5	SOX10	tgaCggagcagtca	0.761496	0.68586	18.9983	17.1113	NA	NA	0.990113	0	strong	1.88701	FALSE
rs2227334	chr17	38174208	38174222	15	-	C	T	38174209	14	SOX10	jolma2013	Hsapiens-jolma2013-SOX10-4	SOX10	tCgtctgacattcat	0.712558	0.783815	19.8639	21.8503	NA	NA	0.000682905	0.999317	strong	1.98642	FALSE
rs132667	chr22	36565023	36565037	15	-	G	A	36565029	9	SOX10	jolma2013	Hsapiens-jolma2013-SOX10-4	SOX10	aagagtGtatttcat	0.775814	0.706992	21.6272	19.7087	NA	NA	0.993887	0.00543355	strong	1.91853	FALSE
rs1129171	chr1	2337026	2337039	14	+	C	T	2337032	7	SOX10	jolma2013	Hsapiens-jolma2013-SOX10-5	SOX10	agaaagCgcagcca	0.673721	0.753222	16.8084	18.7919	NA	NA	0	1	strong	1.98346	FALSE
rs12198238	chr6	99803261	99803275	15	+	T	C	99803269	9	SOX14	jolma2013	Hsapiens-jolma2013-SOX14-2	SOX14	gtcaatagTgttcaa	0.708561	0.80255	14.2125	16.0978	NA	NA	0.00829876	0.991701	strong	1.88524	FALSE
rs4947644	chr7	50618872	50618884	13	-	T	C	50618876	9	SOX14	jolma2013	Hsapiens-jolma2013-SOX14-3	SOX14	tcacTgggcttga	0.811396	0.703308	13.4691	11.6748	NA	NA	0.98062	0	strong	1.79426	FALSE
rs2430347	chr14	92347678	92347690	13	-	A	G	92347680	11	SOX14	jolma2013	Hsapiens-jolma2013-SOX14-3	SOX14	tcAatgcatttga	0.878127	0.768327	14.5768	12.7542	NA	NA	0.984436	0	strong	1.82266	FALSE
rs42369	chr16	11264599	11264613	15	+	G	A	11264612	14	SOX14	jolma2013	Hsapiens-jolma2013-SOX14-2	SOX14	gtgcacagcattcGg	0.725555	0.804024	14.5534	16.1274	NA	NA	0.0106667	0.956	strong	1.57397	FALSE
rs2227334	chr17	38174208	38174222	15	-	C	T	38174209	14	SOX14	jolma2013	Hsapiens-jolma2013-SOX14-2	SOX14	tCgtctgacattcat	0.745507	0.823977	14.9536	16.5276	NA	NA	0.0106667	0.956	strong	1.57397	FALSE
rs132667	chr22	36565027	36565041	15	+	G	A	36565029	3	SOX14	jolma2013	Hsapiens-jolma2013-SOX14-2	SOX14	gtGtatttcattcaa	0.875056	0.778394	17.5521	15.6132	NA	NA	0.995833	0	strong	1.93889	FALSE
rs16971617	chr16	19133873	19133885	13	+	G	A	19133875	3	SOX14	jolma2013	Hsapiens-jolma2013-SOX14-3	SOX14	ccGacggcattga	0.726993	0.837282	12.068	13.8988	NA	NA	0.0117188	0.988281	strong	1.83078	FALSE
rs12198238	chr6	99803261	99803275	15	+	T	C	99803269	9	SOX15	jolma2013	Hsapiens-jolma2013-SOX15-2	SOX15	gtcaatagTgttcaa	0.670079	0.747868	16.3734	18.2742	NA	NA	0	1	strong	1.90078	FALSE
rs4947644	chr7	50618871	50618885	15	-	T	C	50618876	10	SOX15	jolma2013	Hsapiens-jolma2013-SOX15-2	SOX15	atcacTgggcttgaa	0.738698	0.660909	18.0501	16.1493	NA	NA	1	0	strong	1.90078	FALSE
rs2430347	chr14	92347677	92347691	15	-	A	G	92347680	12	SOX15	jolma2013	Hsapiens-jolma2013-SOX15-2	SOX15	gtcAatgcatttgaa	0.769071	0.691282	18.7923	16.8915	NA	NA	1	0	strong	1.90078	FALSE
rs7924933	chr11	6509389	6509403	15	-	A	G	6509393	11	SOX15	jolma2013	Hsapiens-jolma2013-SOX15	SOX15	aacaAttgtacagta	0.749233	0.672202	19.1793	17.2074	NA	NA	1	0	strong	1.97189	FALSE
rs6591868	chr11	64780906	64780920	15	-	G	A	64780912	9	SOX15	jolma2013	Hsapiens-jolma2013-SOX15	SOX15	aagaatGaaactctt	0.730452	0.65342	18.6985	16.7266	NA	NA	1	0	strong	1.97189	FALSE
rs2227334	chr17	38174208	38174222	15	+	C	T	38174209	2	SOX15	jolma2013	Hsapiens-jolma2013-SOX15-3	SOX15	tCgtctgacattcat	0.683151	0.757522	18.2223	20.2061	NA	NA	0	1	strong	1.98377	FALSE
rs132667	chr22	36565027	36565041	15	+	G	A	36565029	3	SOX15	jolma2013	Hsapiens-jolma2013-SOX15-3	SOX15	gtGtatttcattcaa	0.731043	0.656672	19.4998	17.516	NA	NA	1	0	strong	1.98377	FALSE
rs7014142	chr8	142248013	142248027	15	+	C	T	142248021	9	SOX15	jolma2013	Hsapiens-jolma2013-SOX15	SOX15	aaaattacCatagtt	0.798517	0.721485	20.4409	18.469	NA	NA	1	0	strong	1.97189	FALSE
rs4947644	chr7	50618871	50618885	15	-	T	C	50618876	10	SOX18	jolma2013	Hsapiens-jolma2013-SOX18-2	SOX18	atcacTgggcttgaa	0.805646	0.720225	18.5338	16.5687	NA	NA	1	0	strong	1.96509	FALSE
rs2430347	chr14	92347677	92347691	15	-	A	G	92347680	12	SOX18	jolma2013	Hsapiens-jolma2013-SOX18-2	SOX18	gtcAatgcatttgaa	0.807539	0.722119	18.5774	16.6123	NA	NA	1	0	strong	1.96509	FALSE
rs6591868	chr11	64780906	64780920	15	-	G	A	64780912	9	SOX18	jolma2013	Hsapiens-jolma2013-SOX18-3	SOX18	aagaatGaaactctt	0.778834	0.707198	18.8748	17.1388	NA	NA	0.976517	0.0234834	strong	1.73607	FALSE
rs2227334	chr17	38174208	38174222	15	-	C	T	38174209	14	SOX18	jolma2013	Hsapiens-jolma2013-SOX18-3	SOX18	tCgtctgacattcat	0.709216	0.783732	17.1877	18.9935	NA	NA	0.0157791	0.984221	strong	1.80589	FALSE
rs132667	chr22	36565027	36565041	15	+	G	A	36565029	3	SOX18	jolma2013	Hsapiens-jolma2013-SOX18-3	SOX18	gtGtatttcattcaa	0.780456	0.711462	18.9141	17.2421	NA	NA	0.968932	0.031068	strong	1.67204	FALSE
rs12198238	chr6	99803261	99803275	15	+	T	C	99803269	9	SOX2	jolma2013	Hsapiens-jolma2013-SOX2-6	SOX2	gtcaatagTgttcaa	0.709315	0.80313	14.3859	16.2886	NA	NA	0	0.992071	strong	1.9027	FALSE
rs2430347	chr14	92347676	92347692	17	+	A	G	92347680	5	SOX2	jolma2013	Hsapiens-jolma2013-SOX2-3	SOX2	ggtcAatgcatttgaag	0.839545	0.744284	17.3691	15.3982	NA	NA	1	0	strong	1.97082	FALSE
rs10181407	chr2	240857974	240857990	17	+	C	T	240857988	15	SOX2	jolma2013	Hsapiens-jolma2013-SOX2-4	SOX2	acacaatctcatacCtt	0.68294	0.753089	16.2756	17.9473	NA	NA	0.0180587	0.970655	strong	1.67176	FALSE
rs2430347	chr14	92347676	92347692	17	-	A	G	92347680	13	SOX2	jolma2013	Hsapiens-jolma2013-SOX2-5	SOX2	ggtcAatgcatttgaag	0.789375	0.703573	17.4427	15.5468	NA	NA	1	0	strong	1.89596	FALSE
rs7924933	chr11	6509388	6509404	17	+	A	G	6509393	6	SOX2	jolma2013	Hsapiens-jolma2013-SOX2	SOX2	aaacaAttgtacagtat	0.793399	0.706836	17.9876	16.0251	NA	NA	0.997017	0	strong	1.96252	FALSE
rs42369	chr16	11264599	11264613	15	+	G	A	11264612	14	SOX2	jolma2013	Hsapiens-jolma2013-SOX2-6	SOX2	gtgcacagcattcGg	0.71648	0.797401	14.5312	16.1724	NA	NA	0.00577478	0.963426	strong	1.64118	FALSE
rs42369	chr16	11264599	11264613	15	-	G	A	11264612	2	SOX2	jolma2013	Hsapiens-jolma2013-SOX2-2	SOX2	gtgcacagcattcGg	0.709116	0.796379	14.3504	16.1164	NA	NA	0.00269669	0.976808	strong	1.76595	FALSE
rs6591868	chr11	64780905	64780921	17	-	G	A	64780912	10	SOX2	jolma2013	Hsapiens-jolma2013-SOX2-4	SOX2	aaagaatGaaactcttg	0.777093	0.694206	18.5194	16.5441	NA	NA	1	0	strong	1.97532	FALSE
rs2227334	chr17	38174208	38174222	15	-	C	T	38174209	14	SOX2	jolma2013	Hsapiens-jolma2013-SOX2-2	SOX2	tCgtctgacattcat	0.748599	0.843213	15.1494	17.0641	NA	NA	0.00178241	0.993282	strong	1.91472	FALSE
rs2227334	chr17	38174208	38174222	15	+	C	T	38174209	2	SOX2	jolma2013	Hsapiens-jolma2013-SOX2-6	SOX2	tCgtctgacattcat	0.742943	0.831893	15.0679	16.872	NA	NA	0.00196271	0.982336	strong	1.80404	FALSE
rs7014142	chr8	142248012	142248028	17	+	C	T	142248021	10	SOX2	jolma2013	Hsapiens-jolma2013-SOX2-4	SOX2	aaaaattacCatagttg	0.792597	0.70971	18.8889	16.9135	NA	NA	1	0	strong	1.97532	FALSE
rs132667	chr22	36565027	36565041	15	+	G	A	36565029	3	SOX2	jolma2013	Hsapiens-jolma2013-SOX2-6	SOX2	gtGtatttcattcaa	0.88615	0.794021	17.9724	16.1039	NA	NA	0.990109	0.00593472	strong	1.86852	FALSE
rs132667	chr22	36565027	36565041	15	-	G	A	36565029	13	SOX2	jolma2013	Hsapiens-jolma2013-SOX2-2	SOX2	gtGtatttcattcaa	0.865275	0.766883	17.5106	15.5194	NA	NA	0.999517	0.000482892	strong	1.99115	FALSE
rs2430347	chr14	92347678	92347690	13	+	A	G	92347680	3	SOX21	jolma2013	Hsapiens-jolma2013-SOX21-3	SOX21	tcAatgcatttga	0.848301	0.736991	14.4721	12.5731	NA	NA	0.992532	0.00373413	strong	1.89896	FALSE
rs7924933	chr11	6509389	6509403	15	+	A	G	6509393	5	SOX21	jolma2013	Hsapiens-jolma2013-SOX21	SOX21	aacaAttgtacagta	0.811761	0.722185	17.5857	15.6451	NA	NA	0.995654	0.00352756	strong	1.94053	FALSE
rs2227334	chr17	38174209	38174221	13	-	C	T	38174209	13	SOX21	jolma2013	Hsapiens-jolma2013-SOX21-4	SOX21	Cgtctgacattca	0.770837	0.85868	14.8174	16.506	NA	NA	0.0207848	0.970901	strong	1.68857	FALSE
rs132667	chr22	36565028	36565040	13	-	G	A	36565029	12	SOX21	jolma2013	Hsapiens-jolma2013-SOX21-4	SOX21	tGtatttcattca	0.861748	0.762496	16.5649	14.657	NA	NA	0.992015	0	strong	1.90787	FALSE
rs16971617	chr16	19133873	19133885	13	-	G	A	19133875	11	SOX21	jolma2013	Hsapiens-jolma2013-SOX21-3	SOX21	ccGacggcattga	0.707883	0.823055	12.0766	14.0414	NA	NA	0	0.997748	strong	1.96485	FALSE
rs7924933	chr11	6509388	6509403	16	+	A	G	6509393	6	SOX4	jolma2013	Hsapiens-jolma2013-SOX4	SOX4	aaacaAttgtacagta	0.725577	0.6561	19.7529	17.8615	NA	NA	0.99274	0.00544465	strong	1.89142	TRUE
rs6591868	chr11	64780906	64780921	16	-	G	A	64780912	10	SOX4	jolma2013	Hsapiens-jolma2013-SOX4	SOX4	aagaatGaaactcttg	0.717858	0.645145	19.5428	17.5633	NA	NA	1	0	strong	1.97952	TRUE
rs7924933	chr11	6509388	6509404	17	+	A	G	6509393	6	SOX7	jolma2013	Hsapiens-jolma2013-SOX7-2	SOX7	aaacaAttgtacagtat	0.806386	0.727172	18.8614	17.0086	NA	NA	0.987864	0.0112257	strong	1.8528	FALSE
rs2227334	chr17	38174207	38174223	17	-	C	T	38174209	15	SOX7	jolma2013	Hsapiens-jolma2013-SOX7-3	SOX7	ttCgtctgacattcatt	0.746242	0.830255	16.5451	18.4078	NA	NA	0	0.990566	strong	1.86269	FALSE
rs10852934	chr17	37782404	37782417	14	+	T	C	37782410	7	SOX8	jolma2013	Hsapiens-jolma2013-SOX8-5	SOX8	tgaatcTacagtac	0.802182	0.724777	19.4258	17.5514	NA	NA	0.988119	0	strong	1.87446	FALSE
rs4947644	chr7	50618870	50618886	17	-	T	C	50618876	11	SOX8	jolma2013	Hsapiens-jolma2013-SOX8-8	SOX8	aatcacTgggcttgaat	0.778655	0.704877	20.5733	18.6239	NA	NA	1	0	strong	1.94932	FALSE
rs4947644	chr7	50618870	50618886	17	-	T	C	50618876	11	SOX8	jolma2013	Hsapiens-jolma2013-SOX8-4	SOX8	aatcacTgggcttgaat	0.788913	0.711232	20.0601	18.0848	NA	NA	0.998685	0.000876424	strong	1.97524	FALSE
rs3806577	chr2	206546140	206546152	13	-	T	C	206546150	3	SOX8	jolma2013	Hsapiens-jolma2013-SOX8-2	SOX8	gggtgtaattTag	0.702724	0.798052	14.2859	16.2238	NA	NA	0.00216754	0.995537	strong	1.93795	FALSE
rs7924933	chr11	6509388	6509404	17	+	A	G	6509393	6	SOX8	jolma2013	Hsapiens-jolma2013-SOX8-3	SOX8	aaacaAttgtacagtat	0.73648	0.664199	19.0216	17.1548	NA	NA	0.989201	0.00925596	strong	1.86685	FALSE
rs1381247	chr17	2302376	2302389	14	-	T	C	2302387	3	SOX8	jolma2013	Hsapiens-jolma2013-SOX8-5	SOX8	tgactcatcatTga	0.758301	0.677824	18.3632	16.4143	NA	NA	0.997003	0.000999001	strong	1.94884	FALSE
rs2430347	chr14	92347676	92347692	17	-	A	G	92347680	13	SOX8	jolma2013	Hsapiens-jolma2013-SOX8-8	SOX8	ggtcAatgcatttgaag	0.721391	0.647613	19.0603	17.1109	NA	NA	1	0	strong	1.94932	FALSE
rs1129171	chr1	2337026	2337039	14	+	C	T	2337032	7	SOX8	jolma2013	Hsapiens-jolma2013-SOX8-5	SOX8	agaaagCgcagcca	0.681323	0.758728	16.4991	18.3735	NA	NA	0	0.988119	strong	1.87446	FALSE
rs4947644	chr7	50618870	50618886	17	-	T	C	50618876	11	SOX9	jolma2013	Hsapiens-jolma2013-SOX9-6	SOX9	aatcacTgggcttgaat	0.81012	0.732997	20.6137	18.6513	NA	NA	0.997671	0.0015528	strong	1.9624	FALSE
rs1381247	chr17	2302375	2302390	16	-	T	C	2302387	4	SOX9	jolma2013	Hsapiens-jolma2013-SOX9-4	SOX9	atgactcatcatTgaa	0.724468	0.654024	20.3603	18.3805	NA	NA	1	0	strong	1.97972	FALSE
rs7924933	chr11	6509388	6509396	9	+	A	G	6509393	6	SOX9	jolma2013	Hsapiens-jolma2013-SOX9	SOX9	aaacaAttg	0.984185	0.769574	8.52042	6.66246	NA	NA	0.988337	0.0047931	strong	1.85797	FALSE
rs1381247	chr17	2302375	2302390	16	-	T	C	2302387	4	SOX9	jolma2013	Hsapiens-jolma2013-SOX9-3	SOX9	atgactcatcatTgaa	0.726356	0.655525	19.9225	17.9797	NA	NA	1	0	strong	1.94274	FALSE
rs7924933	chr11	6509388	6509404	17	+	A	G	6509393	6	SOX9	jolma2013	Hsapiens-jolma2013-SOX9-5	SOX9	aaacaAttgtacagtat	0.749183	0.673945	19.57	17.6047	NA	NA	0.997776	0.00200133	strong	1.96535	FALSE
rs2227334	chr17	38174207	38174223	17	-	C	T	38174209	15	SOX9	jolma2013	Hsapiens-jolma2013-SOX9-7	SOX9	ttCgtctgacattcatt	0.740868	0.817708	19.1679	21.156	NA	NA	0.000622568	0.999377	strong	1.98802	FALSE
rs7834573	chr8	10576451	10576467	17	-	C	T	10576464	4	SOX9	jolma2013	Hsapiens-jolma2013-SOX9-7	SOX9	catttctaaaatgCata	0.73495	0.659794	19.0148	17.0704	NA	NA	0.995967	0.00403288	strong	1.94445	FALSE
rs1571149:G	chr1	1474159	1474175	17	+	A	G	1474167	9	SP4	jolma2013	Hsapiens-jolma2013-SP4	SP4	catgccccAcacccaca	0.715186	0.820427	12.525	14.3681	NA	NA	0.00181061	0.985696	strong	1.84309	FALSE
rs2645081	chr1	2328702	2328718	17	-	A	G	2328714	5	SP4	jolma2013	Hsapiens-jolma2013-SP4	SP4	tacctgggcgtgAtgtt	0.768124	0.858594	13.4521	15.0365	NA	NA	0.000849798	0.943913	strong	1.5844	FALSE
rs2072688	chr16	8941851	8941866	16	+	G	A	8941857	7	SPDEF	jolma2013	Hsapiens-jolma2013-SPDEF-3	SPDEF	ccagaaGgaaggagaa	0.763482	0.868616	13.3474	15.1854	NA	NA	0.00992471	0.986311	strong	1.83797	TRUE
rs2072688	chr16	8941851	8941866	16	+	G	A	8941857	7	SPDEF	jolma2013	Hsapiens-jolma2013-SPDEF-6	SPDEF	ccagaaGgaaggagaa	0.748838	0.8583	12.1557	13.9325	NA	NA	0.0138889	0.980219	strong	1.77685	TRUE
rs16974263	chr19	40913536	40913546	11	+	C	T	40913539	4	SPDEF	jolma2013	Hsapiens-jolma2013-SPDEF-4	SPDEF	tgcCggatttt	0.889072	0.764559	11.6211	9.99361	NA	NA	0.950894	0.000205465	strong	1.62751	TRUE
rs16974263	chr19	40913536	40913546	11	+	C	T	40913539	4	SPDEF	jolma2013	Hsapiens-jolma2013-SPDEF	SPDEF	tgcCggatttt	0.88314	0.753938	11.4091	9.73994	NA	NA	0.959538	0	strong	1.66914	TRUE
rs10753764	chr1	167760726	167760739	14	-	T	C	167760731	9	SPI1	jolma2013	Hsapiens-jolma2013-SPI1	SPI1	ttcttTctctatta	0.699637	0.797523	14.2567	16.2513	NA	NA	0	0.999812	strong	1.99464	FALSE
rs11217125	chr11	118889173	118889186	14	+	T	C	118889185	13	SPI1	jolma2013	Hsapiens-jolma2013-SPI1	SPI1	gaagacaggaagTg	0.806802	0.719936	16.4404	14.6703	NA	NA	0.979858	0.0136256	strong	1.77008	FALSE
rs339392	chr19	6722018	6722031	14	-	G	T	6722022	10	SPI1	jolma2013	Hsapiens-jolma2013-SPI1	SPI1	aactGcctcattct	0.766243	0.863812	15.6139	17.6021	NA	NA	0.000391543	0.999413	strong	1.98818	FALSE
rs731452	chr17	78599049	78599062	14	-	G	T	78599052	11	SPI1	jolma2013	Hsapiens-jolma2013-SPI1	SPI1	tacGacagcttttc	0.698503	0.795594	14.2335	16.212	NA	NA	0.00019497	0.998635	strong	1.97844	FALSE
rs10499694	chr7	50614171	50614184	14	+	A	G	50614173	3	SPI1	jolma2013	Hsapiens-jolma2013-SPI1	SPI1	caAaagtggaagca	0.877094	0.783546	17.8727	15.9665	NA	NA	0.992146	0.00157078	strong	1.90624	FALSE
rs8057431	chr16	84839945	84839958	14	+	C	A	84839954	10	SPI1	jolma2013	Hsapiens-jolma2013-SPI1	SPI1	aaaataaggCagtt	0.751135	0.848704	15.306	17.2942	NA	NA	0.000391543	0.999413	strong	1.98818	FALSE
rs10753764	chr1	167760726	167760739	14	-	T	C	167760731	9	SPIB	jolma2013	Hsapiens-jolma2013-SPIB	SPIB	ttcttTctctatta	0.694625	0.817022	11.2746	13.2613	NA	NA	0	0.999093	strong	1.98666	TRUE
rs339392	chr19	6722018	6722031	14	-	G	T	6722022	10	SPIB	jolma2013	Hsapiens-jolma2013-SPIB	SPIB	aactGcctcattct	0.810278	0.929748	13.1518	15.091	NA	NA	0.000809225	0.995318	strong	1.93915	TRUE
rs12092479	chr1	154972977	154972990	14	+	G	A	154972984	8	SPIB	jolma2013	Hsapiens-jolma2013-SPIB	SPIB	acatgggGgaagtt	0.814148	0.702935	13.2146	11.4095	NA	NA	0.982617	0.0167873	strong	1.80513	TRUE
rs8057431	chr16	84839945	84839958	14	+	C	A	84839954	10	SPIB	jolma2013	Hsapiens-jolma2013-SPIB	SPIB	aaaataaggCagtt	0.775486	0.894956	12.5871	14.5263	NA	NA	0.000809225	0.995318	strong	1.93915	TRUE
rs12198238	chr6	99803262	99803274	13	+	T	C	99803269	8	SRY	jolma2013	Hsapiens-jolma2013-SRY-3	SRY	tcaatagTgttca	0.725408	0.816129	15.931	17.9233	NA	NA	0	1	strong	1.99236	FALSE
rs12198238	chr6	99803262	99803274	13	+	T	C	99803269	8	SRY	jolma2013	Hsapiens-jolma2013-SRY-4	SRY	tcaatagTgttca	0.730001	0.817809	15.4827	17.3451	NA	NA	0.00734214	0.989721	strong	1.86235	FALSE
rs2430347	chr14	92347678	92347690	13	-	A	G	92347680	11	SRY	jolma2013	Hsapiens-jolma2013-SRY-3	SRY	tcAatgcatttga	0.849419	0.75983	18.6544	16.6869	NA	NA	0.998141	0.000619579	strong	1.9675	FALSE
rs10181407	chr2	240857975	240857989	15	+	C	T	240857988	14	SRY	jolma2013	Hsapiens-jolma2013-SRY	SRY	cacaatctcatacCt	0.682282	0.76027	16.9923	18.9346	NA	NA	0.00114134	0.995815	strong	1.9423	FALSE
rs42369	chr16	11264600	11264612	13	+	G	A	11264612	13	SRY	jolma2013	Hsapiens-jolma2013-SRY-4	SRY	tgcacagcattcG	0.745689	0.818666	15.8155	17.3632	NA	NA	0.00421941	0.947961	strong	1.54777	FALSE
rs6591868	chr11	64780906	64780920	15	-	G	A	64780912	9	SRY	jolma2013	Hsapiens-jolma2013-SRY	SRY	aagaatGaaactctt	0.744596	0.671095	18.5442	16.7137	NA	NA	0.985505	0.00545934	strong	1.83056	FALSE
rs7096453	chr10	29768490	29768502	13	-	C	T	29768499	4	SRY	jolma2013	Hsapiens-jolma2013-SRY-3	SRY	tttatgtcaCtga	0.683664	0.772695	15.0142	16.9694	NA	NA	0	0.996906	strong	1.95524	FALSE
rs2227334	chr17	38174209	38174221	13	+	C	T	38174209	1	SRY	jolma2013	Hsapiens-jolma2013-SRY-4	SRY	Cgtctgacattca	0.701765	0.787831	14.8839	16.7093	NA	NA	0.00584795	0.98538	strong	1.82539	FALSE
rs6712910	chr2	46876958	46876973	16	-	G	A	46876958	16	SRY	jolma2013	Hsapiens-jolma2013-SRY-2	SRY	Gtcaatgccgcttgtc	0.696482	0.766349	15.8088	17.3947	NA	NA	0.0181818	0.959596	strong	1.58585	FALSE
rs16971617	chr16	19133873	19133885	13	-	G	A	19133875	11	SRY	jolma2013	Hsapiens-jolma2013-SRY-3	SRY	ccGacggcattga	0.704362	0.793951	15.4688	17.4363	NA	NA	0.000619579	0.998141	strong	1.9675	FALSE
rs132667	chr22	36565028	36565040	13	+	G	A	36565029	2	SRY	jolma2013	Hsapiens-jolma2013-SRY-4	SRY	tGtatttcattca	0.868879	0.779557	18.4282	16.5338	NA	NA	0.992636	0.00441826	strong	1.89445	FALSE
rs7014142	chr8	142248013	142248027	15	+	C	T	142248021	9	SRY	jolma2013	Hsapiens-jolma2013-SRY	SRY	aaaattacCatagtt	0.771915	0.698413	19.2246	17.394	NA	NA	0.985505	0.00545934	strong	1.83056	FALSE
rs1571149:G	chr1	1474164	1474183	20	-	A	G	1474167	17	TBX1	jolma2013	Hsapiens-jolma2013-TBX1-5	TBX1	cccAcacccacacgtatgca	0.723555	0.661614	18.9779	17.3533	NA	NA	0.961612	0.0105899	strong	1.62463	FALSE
rs2976956	chr8	8241756	8241774	19	+	T	C	8241772	17	TBX1	jolma2013	Hsapiens-jolma2013-TBX1-2	TBX1	aggggtgacattggtaTca	0.619439	0.684181	18.635	20.5827	NA	NA	0.000327118	0.995911	strong	1.9477	FALSE
rs1571149:T	chr1	1474164	1474183	20	-	A	T	1474167	17	TBX1	jolma2013	Hsapiens-jolma2013-TBX1-5	TBX1	cccAcacccacacgtatgca	0.723555	0.662234	18.9779	17.3695	NA	NA	0.961612	0.0201042	strong	1.60838	FALSE
rs2430347	chr14	92347662	92347681	20	-	A	G	92347680	2	TBX1	jolma2013	Hsapiens-jolma2013-TBX1-5	TBX1	ctcacagcggatggggtcAa	0.735496	0.661963	19.2911	17.3624	NA	NA	0.994105	0.00057316	strong	1.92867	FALSE
rs3825050	chr11	117952085	117952104	20	-	C	T	117952097	8	TBX1	jolma2013	Hsapiens-jolma2013-TBX1	TBX1	tgacacgtctaaCgccacct	0.710032	0.792422	17.0268	19.0025	NA	NA	0.000658241	0.99842	strong	1.97574	FALSE
rs1571149:C	chr1	1474164	1474183	20	-	A	C	1474167	17	TBX1	jolma2013	Hsapiens-jolma2013-TBX1-5	TBX1	cccAcacccacacgtatgca	0.723555	0.661425	18.9779	17.3483	NA	NA	0.961612	0.00769422	strong	1.62958	FALSE
rs10515177	chr17	58167465	58167487	23	-	A	G	58167485	3	TBX1	jolma2013	Hsapiens-jolma2013-TBX1-4	TBX1	attgccacgttacagttgagAag	0.737485	0.669023	21.3975	19.4111	NA	NA	0.999078	0	strong	1.98639	FALSE
rs2976956	chr8	8241756	8241774	19	+	T	C	8241772	17	TBX15	jolma2013	Hsapiens-jolma2013-TBX15	TBX15	aggggtgacattggtaTca	0.641841	0.70809	19.0264	20.9903	NA	NA	0	0.997234	strong	1.96384	TRUE
rs3825050	chr11	117952083	117952100	18	-	C	T	117952097	4	TBX2	jolma2013	Hsapiens-jolma2013-TBX2	TBX2	tgtgacacgtctaaCgcc	0.871093	0.733224	12.4329	10.4652	NA	NA	0.997985	0.000335909	strong	1.96777	FALSE
rs2976956	chr8	8241756	8241774	19	+	T	C	8241772	17	TBX20	jolma2013	Hsapiens-jolma2013-TBX20-2	TBX20	aggggtgacattggtaTca	0.668236	0.743792	14.2408	15.8509	NA	NA	0.0227378	0.961949	strong	1.61017	FALSE
rs11074934	chr16	10979429	10979447	19	-	C	T	10979440	8	TBX20	jolma2013	Hsapiens-jolma2013-TBX20-2	TBX20	tcctgggatatCtacactt	0.654117	0.743224	13.9399	15.8388	NA	NA	0.00507872	0.992382	strong	1.89896	FALSE
rs9290846	chr3	186912339	186912354	16	+	T	C	186912351	13	TBX21	jolma2013	Hsapiens-jolma2013-TBX21-4	TBX21	tgtttgaaaccaTaca	0.662356	0.739774	16.7996	18.7632	NA	NA	0.000517197	0.997414	strong	1.96359	FALSE
rs9829876	chr3	24277177	24277192	16	-	C	T	24277179	14	TBX21	jolma2013	Hsapiens-jolma2013-TBX21-4	TBX21	gaCgttattacatacc	0.657076	0.734399	16.6657	18.6269	NA	NA	0	0.997166	strong	1.96118	FALSE
rs222842	chr17	7192088	7192099	12	-	C	T	7192091	9	TCF7L1	jolma2013	Hsapiens-jolma2013-TCF7L1	TCF7L1	cctCtgagttga	0.697416	0.827421	10.4124	12.3533	NA	NA	0	1	strong	1.94096	TRUE
rs16919815	chr11	93751532	93751543	12	+	C	T	93751535	4	TEF	jolma2013	Hsapiens-jolma2013-TEF	TEF	tctCacataata	0.819255	0.949448	10.554	12.2312	NA	NA	0	0.963092	strong	1.67721	TRUE
rs16919815	chr11	93751532	93751543	12	+	C	T	93751535	4	TEF	jolma2013	Hsapiens-jolma2013-TEF-2	TEF	tctCacataata	0.834186	0.995088	9.69156	11.5609	NA	NA	0	0.987908	strong	1.86936	TRUE
rs11130605	chr3	57989167	57989176	10	+	C	T	57989169	3	TFAP4	jolma2013	Hsapiens-jolma2013-TFAP4	TFAP4	acCagctgac	0.96572	0.810764	12.33	10.3516	NA	NA	0.998614	0	strong	1.97843	TRUE
rs11130605	chr3	57989167	57989176	10	+	C	T	57989169	3	TFAP4	jolma2013	Hsapiens-jolma2013-TFAP4-2	TFAP4	acCagctgac	0.954792	0.802743	12.5367	10.5403	NA	NA	1	0	strong	1.99644	TRUE
rs10892210	chr11	117956336	117956355	20	+	G	T	117956338	3	THRB	jolma2013	Hsapiens-jolma2013-THRB-3	THRB	agGtcctcagttcaggtaaa	0.815084	0.737516	16.5334	14.96	NA	NA	0.952894	0.00516318	strong	1.57343	TRUE
rs1386502	chr19	44293355	44293373	19	+	T	C	44293356	2	THRB	jolma2013	Hsapiens-jolma2013-THRB-2	THRB	tTgtcctccgttagttgag	0.754402	0.67752	15.9072	14.2861	NA	NA	0.963055	0.028767	strong	1.62113	TRUE
rs4840946	chr8	8231781	8231799	19	+	A	C	8231793	13	THRB	jolma2013	Hsapiens-jolma2013-THRB-2	THRB	gtggcttatacaAggtcac	0.78534	0.713661	16.5595	15.0481	NA	NA	0.932125	0.00177683	strong	1.51141	TRUE
rs5993883	chr22	19937637	19937655	19	-	T	G	19937638	18	THRB	jolma2013	Hsapiens-jolma2013-THRB-2	THRB	gTaagcttttttaggccaa	0.753506	0.676781	15.8883	14.2705	NA	NA	0.95261	0.0021251	strong	1.6178	TRUE
rs816829	chr10	79263430	79263447	18	-	G	T	79263445	3	TP63	jolma2013	Hsapiens-jolma2013-TP63	TP63	cacctgttccagcagGta	0.755488	0.663436	16.3786	14.3829	NA	NA	1	0	strong	1.99562	TRUE
rs2125479	chr17	80890261	80890277	17	-	C	T	80890262	16	Trp53	jolma2013	Hsapiens-jolma2013-Trp53-2	Trp53	tCctgtgcccgacgtgt	0.864193	0.765227	15.7019	13.9038	NA	NA	0.980938	0.00202943	strong	1.79817	FALSE
rs298109	chr12	52827815	52827832	18	-	T	C	52827818	15	Trp53	jolma2013	Hsapiens-jolma2013-Trp53	Trp53	accTgttgctggccctgc	0.869497	0.756684	13.9421	12.1332	NA	NA	0.982291	0.00379472	strong	1.80891	FALSE
rs6015068	chr20	56300892	56300907	16	+	T	C	56300897	6	VDR	jolma2013	Hsapiens-jolma2013-VDR	VDR	gggttTaaagtgacca	0.690315	0.783486	13.1187	14.8893	NA	NA	0.0184409	0.979369	strong	1.77059	FALSE
rs170088	chr8	142160869	142160882	14	+	C	T	142160876	8	XBP1	jolma2013	Hsapiens-jolma2013-XBP1-2	XBP1	tagtgcaCgtcagc	0.924705	0.781578	12.6543	10.6956	NA	NA	0.997153	0.00135556	strong	1.95864	TRUE
rs9829876	chr3	24277174	24277185	12	+	C	T	24277179	6	XBP1	jolma2013	Hsapiens-jolma2013-XBP1	XBP1	tgtgaCgttatt	0.87451	0.730749	11.7598	9.82657	NA	NA	0.995238	0	strong	1.9332	TRUE
rs1322447	chr6	144618161	144618174	14	-	A	G	144618167	8	XBP1	jolma2013	Hsapiens-jolma2013-XBP1-2	XBP1	tctgacAtgaattc	0.754287	0.897414	10.3222	12.2808	NA	NA	0.00135556	0.997153	strong	1.95864	TRUE
rs3821142	chr2	37575282	37575295	14	-	C	T	37575287	9	XBP1	jolma2013	Hsapiens-jolma2013-XBP1-2	XBP1	agtgaCgtggaagt	0.937226	0.796392	12.8256	10.8984	NA	NA	0.994569	0.00455541	strong	1.92727	TRUE
rs9903842	chr17	78593940	78593950	11	+	T	C	78593944	5	YY1	jolma2013	Hsapiens-jolma2013-YY1	YY1	accgTcatgtc	0.784111	0.977247	6.3002	7.85202	NA	NA	0.0137773	0.95178	strong	1.55182	TRUE
rs9903842	chr17	78593939	78593949	11	+	T	C	78593944	6	YY2	jolma2013	Hsapiens-jolma2013-YY2	YY2	taccgTcatgt	0.802942	0.972937	8.40488	10.1843	NA	NA	0	0.977273	strong	1.77944	FALSE
rs9903842	chr17	78593936	78593947	12	+	T	C	78593944	9	YY2	jolma2013	Hsapiens-jolma2013-YY2-3	YY2	atttaccgTcat	0.820615	0.93169	11.5363	13.0978	NA	NA	0.0155498	0.953351	strong	1.5615	FALSE
rs3764352	chr17	37790932	37790943	12	+	C	T	37790939	8	ZBTB7B	jolma2013	Hsapiens-jolma2013-ZBTB7B	ZBTB7B	tcaaccaCccct	0.896438	0.73894	11.1244	9.1699	NA	NA	0.996771	0.000538213	strong	1.95447	TRUE
rs3764352	chr17	37790932	37790943	12	+	C	T	37790939	8	ZBTB7C	jolma2013	Hsapiens-jolma2013-ZBTB7C	ZBTB7C	tcaaccaCccct	0.950705	0.769091	8.38325	6.78179	NA	NA	0.960377	0.0160377	strong	1.60146	TRUE
rs74903026:A	chr16	2011919	2011932	14	+	C	A	2011925	7	ZIC1	jolma2013	Hsapiens-jolma2013-ZIC1	ZIC1	gtgcccCtgctgtg	0.845592	0.731123	14.1042	12.1949	NA	NA	0.992973	0.00622037	strong	1.90931	FALSE
rs74903026:G	chr16	2011919	2011932	14	+	C	G	2011925	7	ZIC1	jolma2013	Hsapiens-jolma2013-ZIC1	ZIC1	gtgcccCtgctgtg	0.845592	0.730441	14.1042	12.1835	NA	NA	0.992973	0.000336236	strong	1.92069	FALSE
rs74903026:T	chr16	2011919	2011932	14	+	C	T	2011925	7	ZIC1	jolma2013	Hsapiens-jolma2013-ZIC1	ZIC1	gtgcccCtgctgtg	0.845592	0.730456	14.1042	12.1837	NA	NA	0.992973	0.000470731	strong	1.92043	FALSE
rs74903026:A	chr16	2011919	2011933	15	+	C	A	2011925	7	ZIC3	jolma2013	Hsapiens-jolma2013-ZIC3	ZIC3	gtgcccCtgctgtgt	0.826853	0.694638	12.2219	10.2676	NA	NA	1	0	strong	1.95431	FALSE
rs74903026:G	chr16	2011919	2011933	15	+	C	G	2011925	7	ZIC3	jolma2013	Hsapiens-jolma2013-ZIC3	ZIC3	gtgcccCtgctgtgt	0.826853	0.694638	12.2219	10.2676	NA	NA	1	0	strong	1.95431	FALSE
rs74903026:T	chr16	2011919	2011933	15	+	C	T	2011925	7	ZIC3	jolma2013	Hsapiens-jolma2013-ZIC3	ZIC3	gtgcccCtgctgtgt	0.826853	0.694638	12.2219	10.2676	NA	NA	1	0	strong	1.95431	FALSE
rs1076019	chr16	66408018	66408033	16	-	G	A	66408031	3	ZNF143	jolma2013	Hsapiens-jolma2013-ZNF143	ZNF143	acctgcaaaatggGaa	0.801681	0.706642	15.6226	13.7706	NA	NA	0.985741	0.000619963	strong	1.85206	TRUE
rs907094	chr17	37790354	37790372	19	+	G	A	37790371	18	ZNF232	jolma2013	Hsapiens-jolma2013-ZNF232	ZNF232	ctgtgacatgtggattaGc	0.803282	0.891222	17.7869	19.7341	NA	NA	0	1	strong	1.94723	TRUE
rs1981958	chr19	40907399	40907417	19	-	C	T	40907408	10	ZNF232	jolma2013	Hsapiens-jolma2013-ZNF232	ZNF232	gtcaattcaCgtttctccc	0.753334	0.682123	16.6809	15.1041	NA	NA	0.959799	0.040201	strong	1.57681	TRUE
rs7834573	chr8	10576454	10576472	19	+	C	T	10576464	11	ZNF232	jolma2013	Hsapiens-jolma2013-ZNF232	ZNF232	ttctaaaatgCatatgaat	0.686771	0.764692	15.207	16.9324	NA	NA	0.0111111	0.977778	strong	1.72539	TRUE
rs820323	chr3	123382077	123382093	17	-	T	G	123382083	11	ZNF282	jolma2013	Hsapiens-jolma2013-ZNF282	ZNF282	acagtgTtaagggagga	0.811672	0.708809	14.9416	13.0481	NA	NA	0.992832	0	strong	1.89355	TRUE
rs3807333	chr7	134462510	134462527	18	+	A	G	134462521	12	ZNF435	jolma2013	Hsapiens-jolma2013-ZNF435	ZNF435	gctgttttctgAactcct	0.807642	0.729695	19.2308	17.3748	NA	NA	1	0	strong	1.85601	TRUE
rs6015068	chr20	56300887	56300900	14	-	T	C	56300897	4	ZNF524	jolma2013	Hsapiens-jolma2013-ZNF524-2	ZNF524	tcccagggttTaaa	0.78332	0.901142	10.4749	12.0505	NA	NA	0.0348624	0.957798	strong	1.57558	FALSE
rs3847928	chr12	89737019	89737030	12	+	C	A	89737028	10	ZNF524	jolma2013	Hsapiens-jolma2013-ZNF524	ZNF524	cccatggaaCcc	0.825266	0.707609	13.3702	11.464	NA	NA	0.992348	0.00095648	strong	1.90616	FALSE
rs10838587	chr11	46272572	46272588	17	-	C	T	46272585	4	ZNF713	jolma2013	Hsapiens-jolma2013-ZNF713	ZNF713	ttcctgctattccCctt	0.657203	0.731767	17.4584	19.4392	NA	NA	0	0.998641	strong	1.98078	FALSE
rs964196	chr8	144621826	144621842	17	+	T	C	144621839	14	ZNF713	jolma2013	Hsapiens-jolma2013-ZNF713	ZNF713	aagagaatcgcaaTgat	0.677501	0.750596	17.9977	19.9394	NA	NA	5.6699e-05	0.995237	strong	1.94176	FALSE
rs1571149:C	chr1	1474165	1474174	10	+	A	C	1474167	3	ZNF740	jolma2013	Hsapiens-jolma2013-ZNF740-2	ZNF740	ccAcacccac	0.776655	0.908733	9.53273	11.1539	NA	NA	0.0113194	0.961797	strong	1.62113	FALSE
rs1571149:C	chr1	1474161	1474170	10	+	A	C	1474167	7	ZNF740	jolma2013	Hsapiens-jolma2013-ZNF740	ZNF740	tgccccAcac	0.767158	0.901719	8.62884	10.1424	NA	NA	0.0233996	0.949669	strong	1.51351	FALSE
rs13400746	chr2	28894552	28894563	12	-	A	G	28894560	4	ZNF75A	jolma2013	Hsapiens-jolma2013-ZNF75A	ZNF75A	tgggggaaAagg	0.888188	0.787496	13.8943	12.3191	NA	NA	0.961538	0.0230769	strong	1.57516	FALSE
rs12633728	chr3	73808545	73808559	15	-	G	A	73808557	3	ZSCAN4	jolma2013	Hsapiens-jolma2013-ZSCAN4	ZSCAN4	atagcaggctgtGct	0.819907	0.718254	16.0077	14.0231	NA	NA	0.999404	0	strong	1.98465	TRUE
rs10150184	chr14	95077083	95077095	13	+	T	C	95077086	4	ATF4	jolma2013	Hsapiens-jolma2013-ATF4	ATF4	acaTgaggaaatt	0.882585	0.744459	12.2351	10.3203	NA	NA	0.992915	0	strong	1.91481	TRUE
rs12549902	chr8	41509249	41509261	13	+	G	A	41509259	11	ATF4	jolma2013	Hsapiens-jolma2013-ATF4	ATF4	agttgatgcaGtg	0.817521	0.953579	11.3331	13.2193	NA	NA	0.00111607	0.991071	strong	1.88615	TRUE
rs289375	chr15	85556311	85556327	17	+	A	G	85556320	10	BCL6B	jolma2013	Hsapiens-jolma2013-BCL6B	BCL6B	tagttgcttAgaattaa	0.651985	0.721934	18.263	20.2223	NA	NA	0	1	strong	1.95937	TRUE
rs2730034	chr11	62577222	62577238	17	+	A	G	62577233	12	BCL6B	jolma2013	Hsapiens-jolma2013-BCL6B	BCL6B	tagtatctaggAataaa	0.73493	0.667866	20.5864	18.7078	NA	NA	0.993127	0.00687285	strong	1.87856	TRUE
rs670950	chr19	44281557	44281573	17	-	T	C	44281562	12	BCL6B	jolma2013	Hsapiens-jolma2013-BCL6B	BCL6B	tgttgTcctagaaacca	0.742092	0.675028	20.787	18.9084	NA	NA	0.993127	0.00687285	strong	1.87856	TRUE
rs4702704	chr5	10591669	10591678	10	+	G	A	10591672	4	BHLHA15	jolma2013	Hsapiens-jolma2013-BHLHA15	BHLHA15	tccGtatgac	0.791565	0.933498	10.4609	12.3367	NA	NA	0.00877963	0.989952	strong	1.87573	TRUE
rs3127572	chr6	160682214	160682222	9	-	A	G	160682218	5	CDX1	jolma2013	Hsapiens-jolma2013-CDX1	CDX1	ttttAtggg	0.974893	0.722013	7.49553	5.55124	NA	NA	0.995705	0.00128838	strong	1.94429	TRUE
rs3127572	chr6	160682214	160682222	9	-	A	G	160682218	5	CDX2	jolma2013	Hsapiens-jolma2013-CDX2	CDX2	ttttAtggg	0.973644	0.77067	8.29001	6.56181	NA	NA	0.974779	0.010177	strong	1.72821	TRUE
rs1249582	chr11	68765888	68765897	10	-	G	A	68765895	3	CLOCK	jolma2013	Hsapiens-jolma2013-CLOCK	CLOCK	cacacgtGtc	0.986368	0.82885	10.4547	8.78512	NA	NA	0.966216	0.0045045	strong	1.66955	TRUE
chr6:30292147:C:T	chr6	30292146	30292153	8	-	C	T	30292147	7	CPEB1	jolma2013	Hsapiens-jolma2013-CPEB1	CPEB1	cCtttatt	0.800701	0.992249	8.0476	9.9728	NA	NA	0.0058003	0.9942	strong	1.92519	TRUE
rs12815380	chr12	28124886	28124893	8	+	A	G	28124889	4	CPEB1	jolma2013	Hsapiens-jolma2013-CPEB1	CPEB1	tatAaaaa	0.987586	0.809244	9.92592	8.13346	NA	NA	0.981526	0.0126116	strong	1.79246	TRUE
rs6805421	chr3	42728142	42728155	14	+	A	G	42728144	3	CREB3L1	jolma2013	Hsapiens-jolma2013-CREB3L1-4	CREB3L1	caAccaggtcccca	0.692256	0.792294	12.9318	14.8006	NA	NA	0	1	strong	1.86879	FALSE
rs6576876	chr1	87690062	87690075	14	-	C	T	87690073	3	CREB3L1	jolma2013	Hsapiens-jolma2013-CREB3L1-6	CREB3L1	caatgacgtgtCga	0.816449	0.708929	14.04	12.1911	NA	NA	0.987284	0.00622837	strong	1.84897	FALSE
rs4775121	chr15	59458255	59458272	18	+	A	G	59458262	8	E2F3	jolma2013	Hsapiens-jolma2013-E2F3	E2F3	agcaagcAggccaaaact	0.676738	0.766926	14.9499	16.9423	NA	NA	0.000139911	0.999552	strong	1.99234	TRUE
rs4775121	chr15	59458258	59458269	12	+	A	G	59458262	5	E2F4	jolma2013	Hsapiens-jolma2013-E2F4	E2F4	aagcAggccaaa	0.692658	0.790059	13.9182	15.8753	NA	NA	0	1	strong	1.95715	TRUE
rs7988392	chr13	22782906	22782919	14	-	C	T	22782909	11	E2F7	jolma2013	Hsapiens-jolma2013-E2F7	E2F7	tctCggagggcaaa	0.679477	0.762337	15.8245	17.7542	NA	NA	0	0.994547	strong	1.92973	FALSE
rs4248914	chr17	43336474	43336487	14	+	C	T	43336480	7	E2F7	jolma2013	Hsapiens-jolma2013-E2F7	E2F7	tcttccCtcccaat	0.755725	0.670383	17.6002	15.6127	NA	NA	1	0	strong	1.98753	FALSE
rs4248914	chr17	43336475	43336486	12	+	C	T	43336480	6	E2F8	jolma2013	Hsapiens-jolma2013-E2F8	E2F8	cttccCtcccaa	0.791249	0.697907	15.3647	13.5521	NA	NA	0.989796	0	strong	1.81253	TRUE
rs9324646	chr5	149986471	149986484	14	+	C	T	149986473	3	EGR1	jolma2013	Hsapiens-jolma2013-EGR1	EGR1	gaCgccctcacact	0.853253	0.736135	12.2011	10.5263	NA	NA	0.969697	0.0193424	strong	1.67472	FALSE
rs9324646	chr5	149986471	149986484	14	+	C	T	149986473	3	EGR1	jolma2013	Hsapiens-jolma2013-EGR1-2	EGR1	gaCgccctcacact	0.836429	0.735655	15.3805	13.5275	NA	NA	0.987775	0.00366748	strong	1.85307	FALSE
rs12806229	chr11	68759821	68759834	14	-	C	T	68759825	10	EGR1	jolma2013	Hsapiens-jolma2013-EGR1-2	EGR1	gatgCgtgggagag	0.852478	0.744762	15.6756	13.6949	NA	NA	0.999073	0	strong	1.98071	FALSE
rs2579867	chr8	130368714	130368727	14	+	A	G	130368723	10	EGR1	jolma2013	Hsapiens-jolma2013-EGR1-2	EGR1	ggagcccccAcaat	0.706203	0.813919	12.9859	14.9666	NA	NA	0	0.999073	strong	1.98071	FALSE
rs9324646	chr5	149986470	149986484	15	+	C	T	149986473	4	EGR3	jolma2013	Hsapiens-jolma2013-EGR3	EGR3	tgaCgccctcacact	0.857925	0.744119	14.2781	12.384	NA	NA	0.991979	0.00695187	strong	1.89403	TRUE
rs10064707	chr5	150012429	150012443	15	+	T	C	150012440	12	EGR3	jolma2013	Hsapiens-jolma2013-EGR3	EGR3	caccgccctccTagc	0.732964	0.843889	12.1984	14.0445	NA	NA	0.0109204	0.98752	strong	1.84606	TRUE
rs12806229	chr11	68759821	68759835	15	-	C	T	68759825	11	EGR3	jolma2013	Hsapiens-jolma2013-EGR3	EGR3	gatgCgtgggagagg	0.878745	0.783551	14.6246	13.0403	NA	NA	0.958575	0.0173719	strong	1.58428	TRUE
rs9324646	chr5	149986470	149986485	16	+	C	T	149986473	4	EGR4	jolma2013	Hsapiens-jolma2013-EGR4-2	EGR4	tgaCgccctcacactt	0.834034	0.72831	15.41	13.4566	NA	NA	1	0	strong	1.95339	TRUE
rs12806229	chr11	68759820	68759835	16	-	C	T	68759825	11	EGR4	jolma2013	Hsapiens-jolma2013-EGR4-2	EGR4	tgatgCgtgggagagg	0.839635	0.747661	15.5135	13.8141	NA	NA	0.974265	0.00735294	strong	1.69937	TRUE
rs7197204	chr16	57221860	57221869	10	-	G	T	57221865	5	EMX2	jolma2013	Hsapiens-jolma2013-EMX2	EMX2	tctaaGtaat	0.785676	0.997297	7.42377	9.42335	NA	NA	0	1	strong	1.99958	TRUE
rs10947465	chr6	33865340	33865352	13	+	G	T	33865343	4	EOMES	jolma2013	Hsapiens-jolma2013-EOMES	EOMES	cagGtgttaagga	0.901912	0.740775	9.90385	8.13442	NA	NA	0.979185	0.00936162	strong	1.76944	FALSE
rs16851358	chr1	15500319	15500335	17	+	C	T	15500332	14	ESR1	jolma2013	Hsapiens-jolma2013-ESR1	ESR1	tctgtcaccttgaCgtt	0.797294	0.70316	16.375	14.4416	NA	NA	0.995671	0	strong	1.93336	TRUE
rs17769101	chr2	46888968	46888984	17	+	G	A	46888969	2	ESRRA	jolma2013	Hsapiens-jolma2013-ESRRA-2	ESRRA	aGgctcagccaatgtca	0.748429	0.824052	15.9329	17.5429	NA	NA	0.0206495	0.961878	strong	1.60991	FALSE
chr6:30844314:T:C	chr6	30844298	30844316	19	-	T	C	30844314	3	ESRRA	jolma2013	Hsapiens-jolma2013-ESRRA-3	ESRRA	tatcctagcactgaccTtg	0.832827	0.747837	16.4519	14.773	NA	NA	0.969256	0.0258029	strong	1.67891	FALSE
chr6:30844314:T:C	chr6	30844308	30844318	11	-	T	C	30844314	5	ESRRA	jolma2013	Hsapiens-jolma2013-ESRRA-4	ESRRA	ctgaccTtgac	0.996	0.833911	10.4288	8.73165	NA	NA	0.970945	0.0101373	strong	1.6972	FALSE
chr6:30844314:T:C	chr6	30844308	30844318	11	-	T	C	30844314	5	ESRRA	jolma2013	Hsapiens-jolma2013-ESRRA	ESRRA	ctgaccTtgac	0.994552	0.841289	12.5143	10.5858	NA	NA	0.994505	0.00316556	strong	1.92848	FALSE
rs10277447	chr7	99006757	99006767	11	-	T	C	99006763	5	ESRRA	jolma2013	Hsapiens-jolma2013-ESRRA-4	ESRRA	tggaccTtgag	0.88579	0.7237	9.27486	7.57767	NA	NA	0.970945	0.0101373	strong	1.6972	FALSE
rs10277447	chr7	99006757	99006767	11	-	T	C	99006763	5	ESRRA	jolma2013	Hsapiens-jolma2013-ESRRA	ESRRA	tggaccTtgag	0.886771	0.733508	11.1581	9.22959	NA	NA	0.994505	0.00316556	strong	1.92848	FALSE
rs2517655	chr6	30121044	30121060	17	-	C	T	30121048	13	ESRRA	jolma2013	Hsapiens-jolma2013-ESRRA-2	ESRRA	tgacCataggcatcctt	0.746757	0.664954	15.8974	14.1559	NA	NA	0.970905	0.0015403	strong	1.74147	FALSE
rs7030248	chr9	136155346	136155364	19	+	G	A	136155359	14	ESRRA	jolma2013	Hsapiens-jolma2013-ESRRA-3	ESRRA	aaaggacccgtgaGgggtt	0.659711	0.749165	13.0322	14.7993	NA	NA	0.0149301	0.979089	strong	1.7671	FALSE
rs7030248	chr9	136155346	136155364	19	+	G	A	136155359	14	ESRRA	jolma2013	Hsapiens-jolma2013-ESRRA-6	ESRRA	aaaggacccgtgaGgggtt	0.670899	0.7669	11.2637	12.8755	NA	NA	0.0311751	0.961631	strong	1.61176	FALSE
rs2501847	chr1	212846330	212846340	11	-	C	T	212846338	3	ESRRB	jolma2013	Hsapiens-jolma2013-ESRRB	ESRRB	catgacctCgg	0.835566	0.962399	12.9025	14.861	NA	NA	0	0.997144	strong	1.95852	FALSE
chr6:30844314:T:C	chr6	30844307	30844317	11	-	T	C	30844314	4	ESRRB	jolma2013	Hsapiens-jolma2013-ESRRB	ESRRB	actgaccTtga	0.983776	0.856763	15.1911	13.2298	NA	NA	0.997714	0.00171429	strong	1.9613	FALSE
rs10277447	chr7	99006756	99006766	11	-	T	C	99006763	4	ESRRB	jolma2013	Hsapiens-jolma2013-ESRRB	ESRRB	ttggaccTtga	0.883352	0.756339	13.6404	11.6791	NA	NA	0.997714	0.00171429	strong	1.9613	FALSE
rs2501847	chr1	212846331	212846340	10	-	C	T	212846338	3	ESRRG	jolma2013	Hsapiens-jolma2013-ESRRG-3	ESRRG	atgacctCgg	0.865133	0.991109	10.439	11.9591	NA	NA	0.0383905	0.949195	strong	1.52007	FALSE
rs17769101	chr2	46888968	46888984	17	+	G	A	46888969	2	ESRRG	jolma2013	Hsapiens-jolma2013-ESRRG-2	ESRRG	aGgctcagccaatgtca	0.765614	0.839691	17.4215	19.1072	NA	NA	0.0281186	0.969836	strong	1.68562	FALSE
chr6:30844314:T:C	chr6	30844298	30844315	18	-	T	C	30844314	2	ESRRG	jolma2013	Hsapiens-jolma2013-ESRRG	ESRRG	tatcctagcactgaccTt	0.821621	0.740558	16.2859	14.6791	NA	NA	0.960551	0.0225423	strong	1.6068	FALSE
chr6:30844314:T:C	chr6	30844308	30844317	10	-	T	C	30844314	4	ESRRG	jolma2013	Hsapiens-jolma2013-ESRRG-3	ESRRG	ctgaccTtga	0.994692	0.832978	12.0023	10.051	NA	NA	0.996591	0.00227273	strong	1.95131	FALSE
rs10277447	chr7	99006757	99006766	10	-	T	C	99006763	4	ESRRG	jolma2013	Hsapiens-jolma2013-ESRRG-3	ESRRG	tggaccTtga	0.886787	0.725072	10.7003	8.74896	NA	NA	0.996591	0.00227273	strong	1.95131	FALSE
rs542008	chr1	15687811	15687820	10	-	A	G	15687814	7	FIGLA	jolma2013	Hsapiens-jolma2013-FIGLA	FIGLA	atcAggtgtt	0.988342	0.806597	9.01329	7.35585	NA	NA	0.960604	0	strong	1.65744	TRUE
rs9892413	chr17	36572285	36572294	10	+	C	T	36572291	7	FIGLA	jolma2013	Hsapiens-jolma2013-FIGLA	FIGLA	aacaccCggt	0.813706	0.995451	7.42068	9.07812	NA	NA	0	0.960604	strong	1.65744	TRUE
rs2210733	chr1	201474394	201474402	9	-	G	A	201474400	3	FOXB1	jolma2013	Hsapiens-jolma2013-FOXB1-4	FOXB1	atgtttGct	0.786374	0.967604	7.82726	9.63115	NA	NA	0.0103245	0.983776	strong	1.80389	TRUE
rs2165241	chr15	74222194	74222207	14	-	T	C	74222202	6	FOXC1	jolma2013	Hsapiens-jolma2013-FOXC1-2	FOXC1	ccacaataTtggca	0.903258	0.762863	11.1193	9.39102	NA	NA	0.974819	0.00958617	strong	1.72829	FALSE
rs8068730	chr17	43294318	43294334	17	+	G	A	43294324	7	FOXG1	jolma2013	Hsapiens-jolma2013-FOXG1	FOXG1	ccatacGatggaaaact	0.641665	0.712846	17.6929	19.6556	NA	NA	0	1	strong	1.96269	FALSE
rs2210733	chr1	201474395	201474401	7	-	G	A	201474400	2	FOXI1	jolma2013	Hsapiens-jolma2013-FOXI1	FOXI1	tgtttGc	0.847575	1	9.30456	10.9779	NA	NA	0.0112275	0.968376	strong	1.67329	TRUE
rs4785224	chr16	50730433	50730446	14	+	G	A	50730446	14	FOXJ2	jolma2013	Hsapiens-jolma2013-FOXJ2	FOXJ2	ggaaacagataatG	0.692863	0.788331	12.2103	13.8927	NA	NA	0.0146205	0.970114	strong	1.68242	FALSE
rs7904805	chr10	100168607	100168620	14	-	T	C	100168616	5	FOXJ2	jolma2013	Hsapiens-jolma2013-FOXJ2	FOXJ2	tgtttaattTttcc	0.821749	0.714775	14.4816	12.5964	NA	NA	0.990508	0.00180791	strong	1.88521	FALSE
rs316007	chr6	160676400	160676412	13	-	C	T	160676408	5	FOXJ2	jolma2013	Hsapiens-jolma2013-FOXJ2-3	FOXJ2	tattcatcCttaa	0.681007	0.803468	9.67244	11.4118	NA	NA	0.00564468	0.975243	strong	1.73932	FALSE
rs7904805	chr10	100168607	100168620	14	-	T	C	100168616	5	FOXJ3	jolma2013	Hsapiens-jolma2013-FOXJ3-2	FOXJ3	tgtttaattTttcc	0.832454	0.746378	16.0929	14.4289	NA	NA	0.959036	0	strong	1.664	FALSE
rs4618569	chr6	30855245	30855257	13	+	G	A	30855251	7	FOXJ3	jolma2013	Hsapiens-jolma2013-FOXJ3-3	FOXJ3	ctagacGtacaca	0.683871	0.791649	11.1807	12.9427	NA	NA	0	0.974057	strong	1.76207	FALSE
rs2210733	chr1	201474395	201474408	14	-	G	A	201474400	9	FOXJ3	jolma2013	Hsapiens-jolma2013-FOXJ3-2	FOXJ3	tgtttGctgatcac	0.764942	0.851892	14.7878	16.4686	NA	NA	0	0.961794	strong	1.6809	FALSE
rs2110910	chr14	77596519	77596530	12	+	G	A	77596528	10	FOXO1	jolma2013	Hsapiens-jolma2013-FOXO1-3	FOXO1	tagccccacGat	0.731257	0.839531	10.6273	12.2009	NA	NA	0.00857633	0.950257	strong	1.57355	TRUE
rs2250029	chr15	81410485	81410498	14	-	G	A	81410488	11	FOXO1	jolma2013	Hsapiens-jolma2013-FOXO1-2	FOXO1	gcaGacatattcag	0.705103	0.789333	14.8478	16.6214	NA	NA	0.00229885	0.97931	strong	1.77369	TRUE
rs2210733	chr1	201474394	201474401	8	-	G	A	201474400	2	FOXO3	jolma2013	Hsapiens-jolma2013-FOXO3-2	FOXO3	atgtttGc	0.85169	0.991372	10.836	12.6132	NA	NA	0	0.976147	strong	1.77716	FALSE
rs2250029	chr15	81410485	81410498	14	+	G	A	81410488	4	FOXO3	jolma2013	Hsapiens-jolma2013-FOXO3	FOXO3	gcaGacatattcag	0.662425	0.742174	16.373	18.3441	NA	NA	0	0.998649	strong	1.97114	FALSE
rs2250029	chr15	81410485	81410498	14	-	G	A	81410488	11	FOXO4	jolma2013	Hsapiens-jolma2013-FOXO4	FOXO4	gcaGacatattcag	0.686907	0.773367	14.0963	15.8705	NA	NA	0.00614439	0.979263	strong	1.77427	TRUE
rs2210733	chr1	201474395	201474401	7	-	G	A	201474400	2	FOXO6	jolma2013	Hsapiens-jolma2013-FOXO6-2	FOXO6	tgtttGc	0.844849	1	9.59586	11.3581	NA	NA	0	0.974206	strong	1.76221	TRUE
rs8113651	chr19	35388150	35388157	8	+	A	G	35388152	3	GATA3	jolma2013	Hsapiens-jolma2013-GATA3	GATA3	tgAtaaga	0.992536	0.716936	7.16554	5.17587	NA	NA	1	0	strong	1.98967	TRUE
rs2508031	chr6	30121061	30121072	12	+	C	T	30121066	6	GLI2	jolma2013	Hsapiens-jolma2013-GLI2-2	GLI2	tagacCaccctt	0.898191	0.746678	11.2446	9.34775	NA	NA	0.991718	0.00276052	strong	1.89682	TRUE
rs2589400	chr5	133913544	133913559	16	-	A	G	133913553	7	GLIS1	jolma2013	Hsapiens-jolma2013-GLIS1	GLIS1	acatccaggAgggact	0.678126	0.75958	16.3927	18.3617	NA	NA	0.000414336	0.997928	strong	1.96903	FALSE
rs1608	chr22	50320933	50320948	16	+	C	T	50320943	11	GLIS1	jolma2013	Hsapiens-jolma2013-GLIS1	GLIS1	tgccctcccgCgaaga	0.754409	0.671764	18.2367	16.2389	NA	NA	1	0	strong	1.99781	FALSE
rs2579867	chr8	130368714	130368729	16	+	A	G	130368723	10	GLIS1	jolma2013	Hsapiens-jolma2013-GLIS1	GLIS1	ggagcccccAcaatgt	0.824418	0.752488	19.929	18.1903	NA	NA	0.975683	0.0230216	strong	1.73878	FALSE
rs757261	chr6	30115055	30115068	14	-	G	A	30115063	6	GLIS3	jolma2013	Hsapiens-jolma2013-GLIS3	GLIS3	ccttctggGaggtg	0.783551	0.683208	15.0896	13.1572	NA	NA	0.99654	0.00346021	strong	1.9324	TRUE
rs568203	chr9	136151442	136151453	12	+	A	C	136151445	4	GRHL1	jolma2013	Hsapiens-jolma2013-GRHL1-3	GRHL1	ataAcccgttca	0.880863	0.737769	11.3835	9.53426	NA	NA	0.985754	0.000395726	strong	1.84923	FALSE
rs568203	chr9	136151443	136151452	10	+	A	C	136151445	3	GRHL1	jolma2013	Hsapiens-jolma2013-GRHL1-2	GRHL1	taAcccgttc	0.91147	0.772878	9.88904	8.38537	NA	NA	0.94062	0.00479273	strong	1.50367	FALSE
rs1249582	chr11	68765888	68765897	10	+	G	A	68765895	8	HEY1	jolma2013	Hsapiens-jolma2013-HEY1	HEY1	cacacgtGtc	0.98403	0.827862	11.0879	9.32821	NA	NA	0.978599	0.00938141	strong	1.75968	TRUE
rs1249582	chr11	68765888	68765897	10	+	G	A	68765895	8	HEY2	jolma2013	Hsapiens-jolma2013-HEY2	HEY2	cacacgtGtc	0.972914	0.807887	9.81941	8.15383	NA	NA	0.963415	0	strong	1.66558	TRUE
rs9430016	chr1	209916879	209916887	9	-	A	G	209916884	4	HIC2	jolma2013	Hsapiens-jolma2013-HIC2	HIC2	cttggAcac	0.723686	0.9886	5.22495	7.13761	NA	NA	0	0.992492	strong	1.91266	TRUE
rs10791062	chr11	130069556	130069575	20	+	G	A	130069556	1	HINFP1	jolma2013	Hsapiens-jolma2013-HINFP1-2	HINFP1	Gctgaccagccagcctccgg	0.726666	0.665469	20.4556	18.7329	NA	NA	0.974618	0.0175724	strong	1.72272	FALSE
rs9396970	chr6	169966639	169966649	11	-	A	C	169966644	6	HMX1	jolma2013	Hsapiens-jolma2013-HMX1	HMX1	cattaAttggt	0.99803	0.764643	7.61807	5.83661	NA	NA	0.975373	0	strong	1.78146	FALSE
rs9396970	chr6	169966639	169966649	11	-	A	C	169966644	6	HMX2	jolma2013	Hsapiens-jolma2013-HMX2	HMX2	cattaAttggt	0.995551	0.682389	6.02071	4.12683	NA	NA	0.990614	0	strong	1.89389	FALSE
rs9396970	chr6	169966639	169966649	11	-	A	C	169966644	6	HMX3	jolma2013	Hsapiens-jolma2013-HMX3	HMX3	cattaAttggt	0.997072	0.661656	5.48229	3.63804	NA	NA	0.983214	0	strong	1.84425	FALSE
rs2727269	chr11	61710815	61710830	16	+	A	G	61710822	8	HNF4A	jolma2013	Hsapiens-jolma2013-HNF4A-5	HNF4A	taggtcaAattcctaa	0.83292	0.733498	16.2028	14.2687	NA	NA	0.995105	0.00216042	strong	1.93407	FALSE
rs2727269	chr11	61710815	61710830	16	+	A	G	61710822	8	HNF4A	jolma2013	Hsapiens-jolma2013-HNF4A-2	HNF4A	taggtcaAattcctaa	0.821816	0.730274	14.4797	12.8669	NA	NA	0.961039	0.0238961	strong	1.61289	FALSE
rs11062	chr17	1683004	1683019	16	+	G	A	1683012	9	HNF4A	jolma2013	Hsapiens-jolma2013-HNF4A-2	HNF4A	ctggtcacGgttcata	0.732419	0.832242	12.9046	14.6635	NA	NA	0.00634249	0.977801	strong	1.75881	FALSE
rs1243015	chr12	125098156	125098169	14	-	A	G	125098157	13	HNF4A	jolma2013	Hsapiens-jolma2013-HNF4A-4	HNF4A	aAaacttggaccag	0.694612	0.785769	13.9877	15.8234	NA	NA	0.0106928	0.986303	strong	1.83566	FALSE
rs11062	chr17	1683004	1683017	14	+	G	A	1683012	9	HNF4A	jolma2013	Hsapiens-jolma2013-HNF4A-4	HNF4A	ctggtcacGgttca	0.736926	0.832126	14.8398	16.7569	NA	NA	0.00489716	0.993767	strong	1.91709	FALSE
rs11062	chr17	1683004	1683019	16	+	G	A	1683012	9	HNF4A	jolma2013	Hsapiens-jolma2013-HNF4A-5	HNF4A	ctggtcacGgttcata	0.720824	0.813781	14.0222	15.8305	NA	NA	0.014593	0.983353	strong	1.80829	FALSE
rs9261518	chr6	30116982	30116991	10	+	G	A	30116985	4	HOXA13	jolma2013	Hsapiens-jolma2013-HOXA13	HOXA13	ccaGtaaaat	0.808423	0.997551	6.81557	8.41005	NA	NA	0.00368324	0.950276	strong	1.59448	FALSE
rs3127572	chr6	160682213	160682222	10	-	A	G	160682218	5	HOXA13	jolma2013	Hsapiens-jolma2013-HOXA13	HOXA13	cttttAtggg	0.978242	0.783745	8.24727	6.60752	NA	NA	0.964486	0.035514	strong	1.63975	FALSE
rs3127572	chr6	160682213	160682222	10	-	A	G	160682218	5	HOXA13	jolma2013	Hsapiens-jolma2013-HOXA13-3	HOXA13	cttttAtggg	0.961585	0.759481	9.35015	7.38496	NA	NA	1	0	strong	1.96519	FALSE
rs3127572	chr6	160682213	160682222	10	-	A	G	160682218	5	HOXB13	jolma2013	Hsapiens-jolma2013-HOXB13	HOXB13	cttttAtggg	0.967657	0.78737	10.5266	8.56536	NA	NA	0.997489	0.00251076	strong	1.96124	TRUE
rs9261518	chr6	30116982	30116991	10	+	G	A	30116985	4	HOXB13	jolma2013	Hsapiens-jolma2013-HOXB13	HOXB13	ccaGtaaaat	0.858827	0.997195	9.34271	10.8479	NA	NA	0.0129032	0.944312	strong	1.50523	TRUE
rs3127572	chr6	160682213	160682222	10	-	A	G	160682218	5	HOXC10	jolma2013	Hsapiens-jolma2013-HOXC10	HOXC10	cttttAtggg	0.991802	0.780692	7.80875	6.14662	NA	NA	0.96251	0.00733496	strong	1.66213	TRUE
rs9261518	chr6	30116982	30116991	10	+	G	A	30116985	4	HOXC10	jolma2013	Hsapiens-jolma2013-HOXC10	HOXC10	ccaGtaaaat	0.771083	0.977754	6.07097	7.69815	NA	NA	0.0261224	0.964082	strong	1.62718	TRUE
rs3127572	chr6	160682213	160682222	10	-	A	G	160682218	5	HOXC10	jolma2013	Hsapiens-jolma2013-HOXC10-2	HOXC10	cttttAtggg	0.958845	0.735879	6.61797	5.07905	NA	NA	0.93408	0	strong	1.53892	TRUE
rs3127572	chr6	160682213	160682223	11	-	A	G	160682218	6	HOXC11	jolma2013	Hsapiens-jolma2013-HOXC11-2	HOXC11	cttttAtgggg	0.962953	0.725683	6.10702	4.60226	NA	NA	0.927315	0	strong	1.50476	FALSE
rs9261518	chr6	30116982	30116991	10	+	G	A	30116985	4	HOXC13	jolma2013	Hsapiens-jolma2013-HOXC13	HOXC13	ccaGtaaaat	0.841292	0.99896	8.94287	10.6189	NA	NA	0.00607903	0.965046	strong	1.67601	TRUE
rs3127572	chr6	160682213	160682222	10	-	A	G	160682218	5	HOXC13	jolma2013	Hsapiens-jolma2013-HOXC13	HOXC13	cttttAtggg	0.958557	0.782218	10.1894	8.31492	NA	NA	0.99064	0.00312012	strong	1.87448	TRUE
rs3127572	chr6	160682213	160682222	10	-	A	G	160682218	5	HOXD13	jolma2013	Hsapiens-jolma2013-HOXD13	HOXD13	cttttAtggg	0.97651	0.791925	10.396	8.43087	NA	NA	0.998549	0.00145138	strong	1.9651	TRUE
rs7712927	chr5	10585109	10585121	13	-	A	C	10585111	11	HSF1	jolma2013	Hsapiens-jolma2013-HSF1-2	HSF1	gaAtgttctagaa	0.999269	0.896796	17.5687	15.767	NA	NA	0.979798	0	strong	1.80164	TRUE
rs11228554	chr11	68964273	68964282	10	+	C	T	68964278	6	ID4	jolma2013	Hsapiens-jolma2013-ID4	ID4	cacacCtgag	0.987299	0.843286	10.4828	8.95371	NA	NA	0.94518	0.00378072	strong	1.52908	TRUE
rs542008	chr1	15687811	15687820	10	-	A	G	15687814	7	ID4	jolma2013	Hsapiens-jolma2013-ID4	ID4	atcAggtgtt	0.987935	0.8332	10.4895	8.84662	NA	NA	0.953592	0	strong	1.64292	TRUE
rs9892413	chr17	36572285	36572294	10	+	C	T	36572291	7	ID4	jolma2013	Hsapiens-jolma2013-ID4	ID4	aacaccCggt	0.8377	0.992435	8.8944	10.5373	NA	NA	0	0.953592	strong	1.64292	TRUE
rs10791062	chr11	130069539	130069559	21	+	G	A	130069556	18	IRF3	jolma2013	Hsapiens-jolma2013-IRF3	IRF3	acccaaatcaaagtgaaGctg	0.697164	0.772417	14.9687	16.5844	NA	NA	0.0027536	0.954418	strong	1.61575	TRUE
rs10133663	chr14	95079050	95079064	15	-	T	C	95079062	3	IRF4	jolma2013	Hsapiens-jolma2013-IRF4	IRF4	cagattcggattTga	0.725313	0.810804	15.9333	17.8113	NA	NA	0.00764559	0.990235	strong	1.87803	FALSE
rs945944	chr10	134453912	134453925	14	-	T	C	134453920	6	IRF5	jolma2013	Hsapiens-jolma2013-IRF5	IRF5	agcctgggTttctt	0.817373	0.684946	10.4732	8.77637	NA	NA	0.974026	0.021645	strong	1.69681	FALSE
rs10791062	chr11	130069545	130069558	14	+	G	A	130069556	12	IRF7	jolma2013	Hsapiens-jolma2013-IRF7	IRF7	atcaaagtgaaGct	0.784381	0.87911	12.4999	14.0095	NA	NA	0.00689655	0.942857	strong	1.50961	FALSE
rs10133663	chr14	95079051	95079064	14	-	T	C	95079062	3	IRF8	jolma2013	Hsapiens-jolma2013-IRF8-2	IRF8	agattcggattTga	0.720668	0.813676	15.3787	17.3634	NA	NA	0.000509944	0.99915	strong	1.98474	FALSE
rs10791062	chr11	130069545	130069558	14	+	G	A	130069556	12	IRF8	jolma2013	Hsapiens-jolma2013-IRF8	IRF8	atcaaagtgaaGct	0.717556	0.823015	12.6551	14.515	NA	NA	0.00116847	0.986616	strong	1.85991	FALSE
rs10133663	chr14	95079051	95079065	15	-	T	C	95079062	4	IRF9	jolma2013	Hsapiens-jolma2013-IRF9	IRF9	agattcggattTgag	0.685108	0.762518	16.1697	17.9967	NA	NA	0.0122229	0.985503	strong	1.82701	TRUE
rs10791062	chr11	130069544	130069558	15	+	G	A	130069556	13	IRF9	jolma2013	Hsapiens-jolma2013-IRF9	IRF9	aatcaaagtgaaGct	0.683341	0.767441	16.128	18.1129	NA	NA	0	0.999135	strong	1.98491	TRUE
rs9396970	chr6	169966641	169966648	8	-	A	C	169966644	5	ISX	jolma2013	Hsapiens-jolma2013-ISX-2	ISX	ttaAttgg	1	0.775162	8.89187	6.89264	NA	NA	1	0	strong	1.99923	FALSE
rs7197204	chr16	57221861	57221873	13	-	G	T	57221865	9	ISX	jolma2013	Hsapiens-jolma2013-ISX	ISX	ctaaGtaatttga	0.725856	0.848361	11.3863	13.308	NA	NA	0.00367985	0.99425	strong	1.9217	FALSE
rs2477703	chr1	2425988	2426000	13	-	C	T	2425992	9	ISX	jolma2013	Hsapiens-jolma2013-ISX	ISX	ttaaCgagtttaa	0.719701	0.842462	11.2898	13.2155	NA	NA	0.00160994	0.99425	strong	1.92572	FALSE
rs10927709	chr1	15516298	15516306	9	-	T	C	15516299	8	JDP2	jolma2013	Hsapiens-jolma2013-JDP2-3	JDP2	gTgattcat	0.898694	0.762257	12.8151	10.8695	NA	NA	0.995734	0	strong	1.94555	TRUE
rs10927709	chr1	15516298	15516306	9	-	T	C	15516299	8	JDP2	jolma2013	Hsapiens-jolma2013-JDP2	JDP2	gTgattcat	0.90267	0.763809	12.6056	10.6664	NA	NA	0.995315	0	strong	1.93916	TRUE
rs9396970	chr6	169966640	169966649	10	-	A	C	169966644	6	LBX2	jolma2013	Hsapiens-jolma2013-LBX2-2	LBX2	attaAttggt	0.998289	0.743033	6.05759	4.5087	NA	NA	0.953229	0.0375437	strong	1.54889	FALSE
rs7197204	chr16	57221860	57221869	10	+	G	T	57221865	6	LBX2	jolma2013	Hsapiens-jolma2013-LBX2-2	LBX2	tctaaGtaat	0.7347	0.989956	4.45814	6.00703	NA	NA	0.0375437	0.953229	strong	1.54889	FALSE
rs7197204	chr16	57221860	57221869	10	+	G	T	57221865	6	LHX2	jolma2013	Hsapiens-jolma2013-LHX2	LHX2	tctaaGtaat	0.77893	0.997501	7.12639	9.12609	NA	NA	0	1	strong	1.9997	TRUE
rs9396970	chr6	169966632	169966647	16	-	A	C	169966644	4	LHX6	jolma2013	Hsapiens-jolma2013-LHX6-2	LHX6	cgatgaccattaAttg	0.781629	0.68024	14.6221	12.7254	NA	NA	0.992027	0.00697674	strong	1.89672	FALSE
rs7197204	chr16	57221860	57221869	10	-	G	T	57221865	5	LHX6	jolma2013	Hsapiens-jolma2013-LHX6	LHX6	tctaaGtaat	0.78734	0.987833	7.67541	9.62993	NA	NA	0.00314465	0.996855	strong	1.95452	FALSE
rs289375	chr15	85556315	85556326	12	+	A	G	85556320	6	LHX6	jolma2013	Hsapiens-jolma2013-LHX6-3	LHX6	tgcttAgaatta	0.716835	0.820744	11.8513	13.5693	NA	NA	0.0123874	0.974099	strong	1.71792	FALSE
rs7197204	chr16	57221861	57221868	8	+	G	T	57221865	5	LMX1A	jolma2013	Hsapiens-jolma2013-LMX1A	LMX1A	ctaaGtaa	0.756008	0.995506	5.07304	6.68014	NA	NA	0.0057912	0.95727	strong	1.60711	TRUE
rs4716437	chr7	156442023	156442037	15	+	T	C	156442035	13	MAFF	jolma2013	Hsapiens-jolma2013-MAFF	MAFF	tttctgagtaagTtg	0.679619	0.78217	11.9685	13.7745	NA	NA	0.00807754	0.983845	strong	1.80598	TRUE
rs1249582	chr11	68765888	68765897	10	+	G	A	68765895	8	MAX	jolma2013	Hsapiens-jolma2013-MAX-2	MAX	cacacgtGtc	0.992024	0.817171	10.7662	8.86858	NA	NA	0.990921	0	strong	1.89764	FALSE
rs2172350	chr8	19529566	19529577	12	+	A	G	19529575	10	MEF2A	jolma2013	Hsapiens-jolma2013-MEF2A	MEF2A	ggtacaaatAgt	0.868283	0.742146	13.4337	11.4821	NA	NA	0.99692	0	strong	1.95154	TRUE
rs7103328	chr11	64772544	64772555	12	-	T	C	64772545	11	MEF2B	jolma2013	Hsapiens-jolma2013-MEF2B	MEF2B	cTtatttctatc	0.746502	0.842343	12.6627	14.2884	NA	NA	0.0299694	0.963303	strong	1.62572	TRUE
rs2172350	chr8	19529566	19529577	12	+	A	G	19529575	10	MEF2B	jolma2013	Hsapiens-jolma2013-MEF2B	MEF2B	ggtacaaatAgt	0.84493	0.729296	14.3323	12.3708	NA	NA	0.997467	0.000633312	strong	1.96145	TRUE
rs2172350	chr8	19529566	19529577	12	+	A	G	19529575	10	MEF2D	jolma2013	Hsapiens-jolma2013-MEF2D	MEF2D	ggtacaaatAgt	0.846818	0.730684	14.4882	12.5013	NA	NA	0.999311	0.000688824	strong	1.98693	TRUE
rs16851358	chr1	15500331	15500344	14	+	C	T	15500332	2	MEIS2	jolma2013	Hsapiens-jolma2013-MEIS2	MEIS2	aCgttagttgtcac	0.695958	0.782299	15.87	17.8389	NA	NA	0	0.998123	strong	1.96885	FALSE
rs1249582	chr11	68765887	68765898	12	-	G	A	68765895	4	MEIS3	jolma2013	Hsapiens-jolma2013-MEIS3-2	MEIS3	ccacacgtGtca	0.821274	0.70556	10.8248	9.29965	NA	NA	0.950947	0.0218012	strong	1.52517	FALSE
rs7197204	chr16	57221860	57221869	10	+	G	T	57221865	6	MEOX1	jolma2013	Hsapiens-jolma2013-MEOX1	MEOX1	tctaaGtaat	0.770611	0.994512	6.4359	8.30586	NA	NA	0	0.987817	strong	1.86996	TRUE
rs7197204	chr16	57221861	57221877	17	+	G	T	57221865	5	MEOX2	jolma2013	Hsapiens-jolma2013-MEOX2-2	MEOX2	ctaaGtaatttgatctc	0.709566	0.827643	9.89787	11.5449	NA	NA	0.021206	0.966388	strong	1.64708	FALSE
rs7197204	chr16	57221860	57221869	10	+	G	T	57221865	6	MEOX2	jolma2013	Hsapiens-jolma2013-MEOX2	MEOX2	tctaaGtaat	0.682681	0.988298	4.14795	6.00486	NA	NA	0.00697972	0.988312	strong	1.85692	FALSE
rs542008	chr1	15687811	15687820	10	-	A	G	15687814	7	MSC	jolma2013	Hsapiens-jolma2013-MSC	MSC	atcAggtgtt	0.870193	0.723725	11.1896	9.30623	NA	NA	1	0	strong	1.88339	TRUE
rs9892413	chr17	36572285	36572294	10	+	C	T	36572291	7	MSC	jolma2013	Hsapiens-jolma2013-MSC	MSC	aacaccCggt	0.724602	0.871069	9.31751	11.2009	NA	NA	0	1	strong	1.88339	TRUE
rs9396970	chr6	169966641	169966648	8	-	A	C	169966644	5	MSX2	jolma2013	Hsapiens-jolma2013-MSX2-2	MSX2	ttaAttgg	1	0.783689	9.22829	7.23212	NA	NA	1	0	strong	1.99618	FALSE
rs7197204	chr16	57221851	57221868	18	-	G	T	57221865	4	MSX2	jolma2013	Hsapiens-jolma2013-MSX2	MSX2	aaattttcctctaaGtaa	0.742155	0.83148	12.8067	14.3481	NA	NA	0.0292599	0.953528	strong	1.54141	FALSE
rs1470984	chr15	101698453	101698462	10	+	C	T	101698459	7	NEUROG2	jolma2013	Hsapiens-jolma2013-NEUROG2-2	NEUROG2	cacataCgac	0.794634	0.932975	10.2622	12.0488	NA	NA	0.00691244	0.981567	strong	1.78659	TRUE
rs1470984	chr15	101698453	101698462	10	+	C	T	101698459	7	NEUROG2	jolma2013	Hsapiens-jolma2013-NEUROG2	NEUROG2	cacataCgac	0.796609	0.958114	9.71547	11.6852	NA	NA	0.001554	0.998446	strong	1.96972	TRUE
rs4702704	chr5	10591669	10591678	10	+	G	A	10591672	4	NEUROG2	jolma2013	Hsapiens-jolma2013-NEUROG2-2	NEUROG2	tccGtatgac	0.760234	0.9068	9.81794	11.7107	NA	NA	0.00699301	0.993007	strong	1.89281	TRUE
rs10795908	chr10	11943875	11943889	15	+	G	A	11943885	11	NFATC1	jolma2013	Hsapiens-jolma2013-NFATC1-2	NFATC1	tttcagaggcGgaac	0.7861	0.697188	14.4557	12.8207	NA	NA	0.962654	0.0112829	strong	1.63502	TRUE
rs670950	chr19	44281558	44281571	14	-	T	C	44281562	10	NFATC1	jolma2013	Hsapiens-jolma2013-NFATC1-3	NFATC1	gttgTcctagaaac	0.680698	0.783981	13.16	15.1567	NA	NA	0	0.99987	strong	1.99677	TRUE
rs12815380	chr12	28124887	28124906	20	-	A	G	28124889	18	NFATC1	jolma2013	Hsapiens-jolma2013-NFATC1	NFATC1	atAaaaagaatccttccaaa	0.772781	0.874204	13.9581	15.7901	NA	NA	0.0137262	0.985542	strong	1.83193	TRUE
rs2501847	chr1	212846337	212846351	15	+	C	T	212846338	2	NFIA	jolma2013	Hsapiens-jolma2013-NFIA	NFIA	tCggcagctggcctc	0.73944	0.844508	13.5756	15.5046	NA	NA	0.000511934	0.993729	strong	1.92898	TRUE
rs2501847	chr1	212846337	212846351	15	+	C	T	212846338	2	NFIB	jolma2013	Hsapiens-jolma2013-NFIB	NFIB	tCggcagctggcctc	0.737006	0.840458	13.5614	15.465	NA	NA	0.000205141	0.990728	strong	1.90359	TRUE
rs2501847	chr1	212846337	212846351	15	-	C	T	212846338	14	NFIX	jolma2013	Hsapiens-jolma2013-NFIX-4	NFIX	tCggcagctggcctc	0.759274	0.858699	11.8483	13.3998	NA	NA	0.0061531	0.948483	strong	1.5515	TRUE
rs1043159	chr20	3232029	3232038	10	-	C	T	3232031	8	NHLH1	jolma2013	Hsapiens-jolma2013-NHLH1	NHLH1	ggCagctgag	0.961421	0.818287	12.3424	10.5049	NA	NA	0.989529	0.0104712	strong	1.8375	TRUE
rs1528028	chr2	182636462	182636471	10	+	T	C	182636467	6	NHLH1	jolma2013	Hsapiens-jolma2013-NHLH1	NHLH1	ctcagTtgcc	0.83377	0.961421	10.7036	12.3424	NA	NA	0.00510204	0.964286	strong	1.63873	TRUE
rs1043159	chr20	3232029	3232038	10	-	C	T	3232031	8	NHLH1	jolma2013	Hsapiens-jolma2013-NHLH1-2	NHLH1	ggCagctgag	0.947228	0.78459	11.3728	9.42011	NA	NA	0.996779	0.000920387	strong	1.9527	TRUE
rs4553221	chr1	7125579	7125588	10	+	G	A	7125582	4	NKX2-3	jolma2013	Hsapiens-jolma2013-NKX2-3-2	NKX2-3	cccGctttag	0.811367	0.980282	7.96727	9.62593	NA	NA	0.00165941	0.962248	strong	1.65866	FALSE
rs11228554	chr11	68964273	68964282	10	+	C	T	68964278	6	NKX2-3	jolma2013	Hsapiens-jolma2013-NKX2-3-2	NKX2-3	cacacCtgag	0.769581	0.970686	7.55695	9.53171	NA	NA	0	0.998064	strong	1.97476	FALSE
rs11228554	chr11	68964274	68964282	9	+	C	T	68964278	5	NKX2-8	jolma2013	Hsapiens-jolma2013-NKX2-8	NKX2-8	acacCtgag	0.714727	0.993513	5.04667	7.01517	NA	NA	0.00211154	0.997888	strong	1.96851	TRUE
rs11228554	chr11	68964274	68964282	9	+	C	T	68964278	5	NKX2-8	jolma2013	Hsapiens-jolma2013-NKX2-8-2	NKX2-8	acacCtgag	0.744519	0.991145	5.65821	7.53253	NA	NA	0.0105166	0.989483	strong	1.87432	TRUE
rs7197204	chr16	57221861	57221868	8	+	G	T	57221865	5	NKX6-1	jolma2013	Hsapiens-jolma2013-NKX6-1	NKX6-1	ctaaGtaa	0.778424	0.999582	7.03558	9.03446	NA	NA	0	1	strong	1.99887	TRUE
rs7197204	chr16	57221861	57221868	8	+	G	T	57221865	5	NKX6-1	jolma2013	Hsapiens-jolma2013-NKX6-1-2	NKX6-1	ctaaGtaa	0.750358	0.999862	5.99789	7.99227	NA	NA	0	1	strong	1.99438	TRUE
rs7197204	chr16	57221861	57221868	8	+	G	T	57221865	5	NKX6-2	jolma2013	Hsapiens-jolma2013-NKX6-2	NKX6-2	ctaaGtaa	0.730582	1	4.99818	6.84137	NA	NA	0	0.982991	strong	1.84319	TRUE
rs7197204	chr16	57221861	57221868	8	+	G	T	57221865	5	NKX6-2	jolma2013	Hsapiens-jolma2013-NKX6-2-2	NKX6-2	ctaaGtaa	0.708771	1	4.26248	6.01391	NA	NA	0	0.97008	strong	1.75143	TRUE
rs2477703	chr1	2425988	2425995	8	-	C	T	2425992	4	NKX6-2	jolma2013	Hsapiens-jolma2013-NKX6-2	NKX6-2	ttaaCgag	0.724875	0.991565	4.95914	6.78366	NA	NA	0	0.982673	strong	1.82452	TRUE
rs7197204	chr16	57221860	57221869	10	+	G	T	57221865	6	NOTO	jolma2013	Hsapiens-jolma2013-NOTO	NOTO	tctaaGtaat	0.759016	0.998023	6.34928	8.34862	NA	NA	0	1	strong	1.99933	TRUE
rs6671032	chr1	17873174	17873187	14	+	G	A	17873180	7	NR2C2	jolma2013	Hsapiens-jolma2013-NR2C2	NR2C2	tagttcGgagttaa	0.68989	0.798159	10.1788	11.7762	NA	NA	0.0399251	0.958498	strong	1.59742	FALSE
rs1900372	chr11	3130705	3130713	9	-	C	A	3130708	6	NR2E1	jolma2013	Hsapiens-jolma2013-NR2E1	NR2E1	ctgCctttt	0.802076	0.960707	8.21878	9.84425	NA	NA	0	0.95068	strong	1.62547	TRUE
chr6:30118582:T:G	chr6	30118578	30118586	9	+	T	G	30118582	5	NR2E1	jolma2013	Hsapiens-jolma2013-NR2E1	NR2E1	agaaTtcag	0.788032	0.947828	8.07488	9.71228	NA	NA	0.00686106	0.958834	strong	1.63741	TRUE
rs2075560	chr1	40773285	40773300	16	-	C	T	40773289	12	NR2F1	jolma2013	Hsapiens-jolma2013-NR2F1-2	NR2F1	atgaCctgaggacccc	0.884518	0.790543	16.0872	14.378	NA	NA	0.970739	0.00582886	strong	1.70917	FALSE
rs2517655	chr6	30121035	30121050	16	-	C	T	30121048	3	NR2F1	jolma2013	Hsapiens-jolma2013-NR2F1-2	NR2F1	tttccctattgacCat	0.796158	0.707266	14.4801	12.8634	NA	NA	0.961214	0.0115433	strong	1.61673	FALSE
rs2075560	chr1	40773286	40773300	15	-	C	T	40773289	12	NR2F6	jolma2013	Hsapiens-jolma2013-NR2F6	NR2F6	tgaCctgaggacccc	0.85432	0.768871	19.0628	17.1561	NA	NA	0.991746	0.000917151	strong	1.90666	FALSE
rs4078228	chr8	72746289	72746303	15	-	G	A	72746291	13	NR2F6	jolma2013	Hsapiens-jolma2013-NR2F6	NR2F6	ggGccatttgtcctt	0.686534	0.771563	15.3189	17.2162	NA	NA	0.000594707	0.990485	strong	1.89728	FALSE
rs2517655	chr6	30121036	30121050	15	-	C	T	30121048	3	NR2F6	jolma2013	Hsapiens-jolma2013-NR2F6	NR2F6	ttccctattgacCat	0.792398	0.705572	17.6811	15.7437	NA	NA	0.994896	0.00060042	strong	1.93737	FALSE
rs11062	chr17	1683004	1683017	14	+	G	A	1683012	9	NR2F6	jolma2013	Hsapiens-jolma2013-NR2F6-2	NR2F6	ctggtcacGgttca	0.736537	0.811632	16.1018	17.7435	NA	NA	0.0364879	0.963367	strong	1.64168	FALSE
rs6547496	chr2	27432642	27432658	17	-	C	A	27432642	17	NR4A2	jolma2013	Hsapiens-jolma2013-NR4A2	NR4A2	Ctggcaagatatggcct	0.715662	0.822026	13.2211	15.186	NA	NA	0	0.997381	strong	1.96495	FALSE
chr6:30844314:T:C	chr6	30844309	30844319	11	-	T	C	30844314	6	NR4A2	jolma2013	Hsapiens-jolma2013-NR4A2-3	NR4A2	tgaccTtgact	0.873656	0.732072	11.9328	9.99901	NA	NA	0.995151	0.00282866	strong	1.93382	FALSE
rs2022065	chr6	30121457	30121467	11	-	C	T	30121460	8	NR4A2	jolma2013	Hsapiens-jolma2013-NR4A2-3	NR4A2	tgcCctttcta	0.866201	0.743374	11.831	10.1534	NA	NA	0.968117	0.00743138	strong	1.67764	FALSE
rs2210733	chr1	201474395	201474405	11	+	G	A	201474400	6	NRL	jolma2013	Hsapiens-jolma2013-NRL	NRL	tgtttGctgat	0.967679	0.694568	6.55822	4.70728	NA	NA	0.987541	0.00853388	strong	1.85095	TRUE
rs568203	chr9	136151441	136151455	15	+	A	C	136151445	5	OTX1	jolma2013	Hsapiens-jolma2013-OTX1	OTX1	gataAcccgttcaca	0.831357	0.698482	12.2138	10.2617	NA	NA	0.996726	0.000654879	strong	1.95211	TRUE
rs11062	chr17	1683006	1683022	17	+	G	A	1683012	7	PAX1	jolma2013	Hsapiens-jolma2013-PAX1	PAX1	ggtcacGgttcatactc	0.787494	0.669918	13.2298	11.2546	NA	NA	0.998494	0.000564759	strong	1.97527	FALSE
rs11062	chr17	1683006	1683023	18	+	G	A	1683012	7	PAX2	jolma2013	Hsapiens-jolma2013-PAX2	PAX2	ggtcacGgttcatactcc	0.804367	0.680479	11.5987	9.81231	NA	NA	0.981312	0.0159046	strong	1.78643	TRUE
rs7197204	chr16	57221862	57221871	10	-	G	T	57221865	7	PAX3	jolma2013	Hsapiens-jolma2013-PAX3	PAX3	taaGtaattt	0.786413	0.916731	11.1285	12.9726	NA	NA	0.00273122	0.986344	strong	1.84413	TRUE
rs7197204	chr16	57221861	57221868	8	+	G	T	57221865	5	PAX4	jolma2013	Hsapiens-jolma2013-PAX4-2	PAX4	ctaaGtaa	0.77187	0.987645	6.48278	8.29503	NA	NA	0.0147929	0.985207	strong	1.81225	TRUE
rs7197204	chr16	57221861	57221868	8	+	G	T	57221865	5	PAX4	jolma2013	Hsapiens-jolma2013-PAX4	PAX4	ctaaGtaa	0.758319	0.992998	5.93904	7.77701	NA	NA	0	0.985011	strong	1.83797	TRUE
rs6912771	chr6	30284368	30284386	19	+	C	A	30284375	8	PAX6	jolma2013	Hsapiens-jolma2013-PAX6	PAX6	tgtaacgCatcattgtcag	0.808731	0.706884	12.1277	10.6004	NA	NA	0.933775	0.000662252	strong	1.52728	TRUE
rs7197204	chr16	57221862	57221871	10	-	G	T	57221865	7	PAX7	jolma2013	Hsapiens-jolma2013-PAX7-2	PAX7	taaGtaattt	0.754586	0.880108	11.6229	13.5563	NA	NA	0	0.994635	strong	1.93343	TRUE
rs7197204	chr16	57221862	57221871	10	-	G	T	57221865	7	PAX7	jolma2013	Hsapiens-jolma2013-PAX7	PAX7	taaGtaattt	0.820214	0.961668	9.52249	11.1647	NA	NA	0.00820549	0.961113	strong	1.64225	TRUE
rs7197204	chr16	57221862	57221872	11	-	G	T	57221865	8	PHOX2A	jolma2013	Hsapiens-jolma2013-PHOX2A	PHOX2A	taaGtaatttg	0.766187	0.911911	7.93065	9.439	NA	NA	0.0164817	0.946994	strong	1.50836	TRUE
rs7197204	chr16	57221862	57221872	11	-	G	T	57221865	8	PHOX2B	jolma2013	Hsapiens-jolma2013-PHOX2B-2	PHOX2B	taaGtaatttg	0.745473	0.894435	8.50209	10.201	NA	NA	0.0088911	0.970501	strong	1.69891	TRUE
rs2477703	chr1	2425989	2425999	11	-	C	T	2425992	8	PHOX2B	jolma2013	Hsapiens-jolma2013-PHOX2B-2	PHOX2B	taaCgagttta	0.741562	0.889366	8.45749	10.1432	NA	NA	0.0163696	0.970501	strong	1.6857	TRUE
rs3130375	chr6	30321724	30321735	12	-	C	A	30321732	4	POU3F1	jolma2013	Hsapiens-jolma2013-POU3F1	POU3F1	gtatttacCttc	0.746252	0.903799	7.45262	9.02599	NA	NA	0.00811124	0.954423	strong	1.57337	TRUE
rs12603825	chr17	1673402	1673412	11	+	G	A	1673405	4	POU3F4	jolma2013	Hsapiens-jolma2013-POU3F4-2	POU3F4	tgcGtaaacgt	0.706349	0.892024	6.04047	7.6283	NA	NA	0.01177	0.957539	strong	1.58784	TRUE
rs16856322	chr1	232176985	232176998	14	-	C	T	232176987	12	POU4F1	jolma2013	Hsapiens-jolma2013-POU4F1	POU4F1	caCgaaacatttat	0.714846	0.870119	7.66201	9.32629	NA	NA	0.0164334	0.968046	strong	1.66428	TRUE
rs16856322	chr1	232176983	232176998	16	-	C	T	232176987	12	POU4F3	jolma2013	Hsapiens-jolma2013-POU4F3	POU4F3	cacaCgaaacatttat	0.699661	0.858534	7.86899	9.6558	NA	NA	0.00711642	0.981213	strong	1.78682	TRUE
rs7197204	chr16	57221860	57221869	10	+	G	T	57221865	6	POU6F2	jolma2013	Hsapiens-jolma2013-POU6F2-3	POU6F2	tctaaGtaat	0.803228	0.969868	9.60245	11.5946	NA	NA	0	0.999626	strong	1.99214	FALSE
rs2477703	chr1	2425988	2425997	10	-	C	T	2425992	6	POU6F2	jolma2013	Hsapiens-jolma2013-POU6F2	POU6F2	ttaaCgagtt	0.824299	0.990397	8.63367	10.3734	NA	NA	0	0.971706	strong	1.7397	FALSE
rs10791062	chr11	130069546	130069560	15	+	G	A	130069556	11	PRDM1	jolma2013	Hsapiens-jolma2013-PRDM1	PRDM1	tcaaagtgaaGctga	0.754833	0.861443	12.7252	14.5225	NA	NA	0.00803213	0.982597	strong	1.79726	TRUE
rs2589400	chr5	133913552	133913564	13	-	A	G	133913553	12	PRDM4	jolma2013	Hsapiens-jolma2013-PRDM4	PRDM4	gAgggactggata	0.699339	0.784645	16.3412	18.3345	NA	NA	0.000176066	0.999613	strong	1.99331	TRUE
rs10888900	chr1	40102693	40102709	17	+	C	T	40102697	5	RARA	jolma2013	Hsapiens-jolma2013-RARA-6	RARA	ggttCagaaaggggtaa	0.759785	0.675181	16.559	14.7152	NA	NA	0.985972	0.00316325	strong	1.84388	FALSE
rs4934	chr14	95080791	95080808	18	-	G	A	95080803	6	RARA	jolma2013	Hsapiens-jolma2013-RARA-5	RARA	ttacctctcctgGctctg	0.707151	0.791965	15.1842	17.0054	NA	NA	0.0100563	0.984714	strong	1.82116	FALSE
rs4078228	chr8	72746289	72746303	15	-	G	A	72746291	13	RARA	jolma2013	Hsapiens-jolma2013-RARA-4	RARA	ggGccatttgtcctt	0.698718	0.783888	14.921	16.7398	NA	NA	0.00411914	0.984157	strong	1.81878	FALSE
rs4078228	chr8	72746286	72746303	18	-	G	A	72746291	13	RARA	jolma2013	Hsapiens-jolma2013-RARA-2	RARA	gttggGccatttgtcctt	0.66704	0.741615	17.2183	19.1433	NA	NA	0	0.994536	strong	1.92498	FALSE
rs2651195	chr6	43187763	43187780	18	+	G	A	43187766	4	RARA	jolma2013	Hsapiens-jolma2013-RARA-5	RARA	gacGgtcattggagataa	0.778645	0.686843	16.7193	14.7481	NA	NA	0.998124	0	strong	1.97121	FALSE
rs2651195	chr6	43187763	43187780	18	+	G	A	43187766	4	RARA	jolma2013	Hsapiens-jolma2013-RARA	RARA	gacGgtcattggagataa	0.782095	0.683317	15.4227	13.4748	NA	NA	0.99686	0	strong	1.94788	FALSE
rs1900372	chr11	3130703	3130720	18	-	C	A	3130708	13	RARA	jolma2013	Hsapiens-jolma2013-RARA-2	RARA	ctctgCcttttcgagctc	0.666717	0.741291	17.2099	19.1349	NA	NA	0	0.994536	strong	1.92498	FALSE
rs7202442	chr16	11282478	11282494	17	-	C	A	11282491	4	RARA	jolma2013	Hsapiens-jolma2013-RARA-6	RARA	tcacctccagtagCcct	0.721624	0.80348	15.7273	17.5113	NA	NA	0.0110575	0.981303	strong	1.784	FALSE
rs7202442	chr16	11282478	11282494	17	-	C	A	11282491	4	RARA	jolma2013	Hsapiens-jolma2013-RARA-3	RARA	tcacctccagtagCcct	0.711653	0.792161	14.9202	16.6081	NA	NA	0.0144435	0.971113	strong	1.68788	FALSE
rs12308345	chr12	125094355	125094372	18	-	C	T	125094365	8	RARA	jolma2013	Hsapiens-jolma2013-RARA	RARA	tgaactctgaCgaggttt	0.682453	0.767529	13.4578	15.1354	NA	NA	0.0251479	0.970414	strong	1.67768	FALSE
rs2517655	chr6	30121036	30121050	15	-	C	T	30121048	3	RARA	jolma2013	Hsapiens-jolma2013-RARA-4	RARA	ttccctattgacCat	0.765586	0.673031	16.3489	14.3725	NA	NA	0.998668	0.000666223	strong	1.97648	FALSE
rs4078228	chr8	72746289	72746304	16	-	G	A	72746291	14	RARB	jolma2013	Hsapiens-jolma2013-RARB	RARB	ggGccatttgtccttt	0.70141	0.776057	15.757	17.4339	NA	NA	0	1	strong	1.67694	FALSE
rs1900372	chr11	3130698	3130713	16	-	C	A	3130708	6	RARB	jolma2013	Hsapiens-jolma2013-RARB	RARB	tgagcctctgCctttt	0.677789	0.752437	15.2263	16.9033	NA	NA	0	1	strong	1.67694	FALSE
rs2517655	chr6	30121036	30121051	16	-	C	T	30121048	4	RARB	jolma2013	Hsapiens-jolma2013-RARB	RARB	ttccctattgacCata	0.753879	0.679232	16.9357	15.2587	NA	NA	1	0	strong	1.67694	FALSE
rs4934	chr14	95080791	95080807	17	-	G	A	95080803	5	RARG	jolma2013	Hsapiens-jolma2013-RARG-3	RARG	ttacctctcctgGctct	0.694072	0.785053	13.8573	15.6738	NA	NA	0.00683463	0.984321	strong	1.81646	FALSE
rs4078228	chr8	72746287	72746303	17	-	G	A	72746291	13	RARG	jolma2013	Hsapiens-jolma2013-RARG	RARG	ttggGccatttgtcctt	0.669405	0.750252	15.17	17.0021	NA	NA	0.00349711	0.985312	strong	1.83215	FALSE
rs4078228	chr8	72746288	72746303	16	-	G	A	72746291	13	RARG	jolma2013	Hsapiens-jolma2013-RARG-4	RARG	tggGccatttgtcctt	0.676903	0.744721	17.3853	19.1271	NA	NA	0.0211268	0.976279	strong	1.74181	FALSE
rs2651195	chr6	43187764	43187780	17	+	G	A	43187766	3	RARG	jolma2013	Hsapiens-jolma2013-RARG-3	RARG	acGgtcattggagataa	0.809368	0.710665	16.1592	14.1886	NA	NA	0.998085	0.000638366	strong	1.97063	FALSE
rs1900372	chr11	3130705	3130720	16	-	C	A	3130708	13	RARG	jolma2013	Hsapiens-jolma2013-RARG-4	RARG	ctgCcttttcgagctc	0.691564	0.760698	17.7618	19.5374	NA	NA	0.00259451	0.976279	strong	1.77561	FALSE
rs1900372	chr11	3130704	3130720	17	-	C	A	3130708	13	RARG	jolma2013	Hsapiens-jolma2013-RARG	RARG	tctgCcttttcgagctc	0.681103	0.761662	15.4351	17.2607	NA	NA	0.00699423	0.985312	strong	1.82563	FALSE
rs7202442	chr16	11282478	11282495	18	-	C	A	11282491	5	RARG	jolma2013	Hsapiens-jolma2013-RARG-2	RARG	tcacctccagtagCcctt	0.718023	0.803976	15.1407	16.9531	NA	NA	0.0106493	0.984198	strong	1.81246	FALSE
rs7202442	chr16	11282478	11282495	18	-	C	A	11282491	5	RARG	jolma2013	Hsapiens-jolma2013-RARG-5	RARG	tcacctccagtagCcctt	0.721641	0.811523	14.861	16.712	NA	NA	0.00483092	0.990338	strong	1.85098	FALSE
rs2517655	chr6	30121034	30121050	17	-	C	T	30121048	3	RARG	jolma2013	Hsapiens-jolma2013-RARG	RARG	ttttccctattgacCat	0.766374	0.679522	17.3675	15.3992	NA	NA	0.997846	0.000587429	strong	1.96823	FALSE
rs670950	chr19	44281557	44281572	16	+	T	C	44281562	6	RFX5	jolma2013	Hsapiens-jolma2013-RFX5	RFX5	tgttgTcctagaaacc	0.79759	0.883209	14.5927	16.1592	NA	NA	0.0277331	0.955788	strong	1.56649	TRUE
rs16861709	chr3	186918101	186918119	19	+	C	T	186918117	17	RORA	jolma2013	Hsapiens-jolma2013-RORA-2	RORA	ggatttggaaagtaggCta	0.678368	0.742902	17.9338	19.6398	NA	NA	0.0128598	0.972443	strong	1.70605	FALSE
rs7202442	chr16	11282478	11282497	20	-	C	A	11282491	7	RORA	jolma2013	Hsapiens-jolma2013-RORA	RORA	tcacctccagtagCccttcc	0.747674	0.823815	18.1713	20.0218	NA	NA	0.00760264	0.987836	strong	1.85051	FALSE
chr6:30844314:T:C	chr6	30844298	30844317	20	-	T	C	30844314	4	RORA	jolma2013	Hsapiens-jolma2013-RORA	RORA	tatcctagcactgaccTtga	0.780358	0.711573	18.9656	17.2939	NA	NA	0.967325	0.032316	strong	1.67173	FALSE
rs2290775	chr19	50375236	50375253	18	+	C	T	50375242	7	RUNX2	jolma2013	Hsapiens-jolma2013-RUNX2-2	RUNX2	ccaccaCctccacctccc	0.823958	0.702719	12.0934	10.3139	NA	NA	0.980392	0.0106952	strong	1.77946	FALSE
rs11062	chr17	1683004	1683017	14	+	G	A	1683012	9	RXRA	jolma2013	Hsapiens-jolma2013-RXRA-3	RXRA	ctggtcacGgttca	0.73847	0.817407	15.7058	17.3847	NA	NA	0.0292985	0.968733	strong	1.67883	FALSE
rs11062	chr17	1683004	1683017	14	+	G	A	1683012	9	RXRA	jolma2013	Hsapiens-jolma2013-RXRA	RXRA	ctggtcacGgttca	0.740997	0.817414	15.2428	16.8147	NA	NA	0.0431836	0.955119	strong	1.57194	FALSE
rs11062	chr17	1683004	1683017	14	+	G	A	1683012	9	RXRB	jolma2013	Hsapiens-jolma2013-RXRB	RXRB	ctggtcacGgttca	0.733205	0.808173	15.9936	17.6288	NA	NA	0.0371366	0.962695	strong	1.63529	FALSE
rs11062	chr17	1683004	1683017	14	+	G	A	1683012	9	RXRG	jolma2013	Hsapiens-jolma2013-RXRG-3	RXRG	ctggtcacGgttca	0.706265	0.785138	17.2771	19.2066	NA	NA	0.00141243	0.995763	strong	1.92945	FALSE
rs11062	chr17	1683004	1683017	14	+	G	A	1683012	9	RXRG	jolma2013	Hsapiens-jolma2013-RXRG	RXRG	ctggtcacGgttca	0.753326	0.828306	15.6795	17.2401	NA	NA	0.0471682	0.952687	strong	1.56061	FALSE
rs6576876	chr1	87690063	87690077	15	-	C	T	87690073	5	SCRT1	jolma2013	Hsapiens-jolma2013-SCRT1	SCRT1	aatgacgtgtCgagt	0.749557	0.845068	12.1987	13.7531	NA	NA	0	0.946606	strong	1.55441	FALSE
rs4958121	chr5	132703699	132703708	10	+	A	G	132703700	2	SMAD3	jolma2013	Hsapiens-jolma2013-SMAD3	SMAD3	cAtctagcct	0.758964	0.882028	11.2329	13.0543	NA	NA	0.00564175	0.984767	strong	1.82138	FALSE
rs453577	chr1	110426772	110426787	16	-	G	A	110426778	10	SOX10	jolma2013	Hsapiens-jolma2013-SOX10-2	SOX10	aaatcaGaacatggtt	0.723592	0.654489	20.5495	18.5871	NA	NA	1	0	strong	1.96246	FALSE
rs11852604	chr15	74217513	74217528	16	+	A	G	74217517	5	SOX10	jolma2013	Hsapiens-jolma2013-SOX10-2	SOX10	aagaAtgtccactcta	0.715066	0.649452	20.3074	18.444	NA	NA	0.989474	0	strong	1.8634	FALSE
rs11852604	chr15	74217514	74217527	14	+	A	G	74217517	4	SOX10	jolma2013	Hsapiens-jolma2013-SOX10-5	SOX10	agaAtgtccactct	0.749055	0.669553	18.6879	16.7045	NA	NA	1	0	strong	1.98346	FALSE
rs7825208	chr8	38327285	38327299	15	+	A	G	38327287	3	SOX10	jolma2013	Hsapiens-jolma2013-SOX10-4	SOX10	acAaatggaagtcac	0.651336	0.721706	18.1572	20.1189	NA	NA	0.00113611	0.997501	strong	1.9617	FALSE
rs7826882	chr8	22849410	22849425	16	+	G	T	22849422	13	SOX10	jolma2013	Hsapiens-jolma2013-SOX10-2	SOX10	gtcaaagttcagGatt	0.654489	0.723592	18.5871	20.5495	NA	NA	0	1	strong	1.96246	FALSE
rs4785224	chr16	50730445	50730458	14	-	G	A	50730446	13	SOX10	jolma2013	Hsapiens-jolma2013-SOX10-5	SOX10	tGagtgaatatttt	0.743621	0.664119	18.5523	16.5689	NA	NA	1	0	strong	1.98346	FALSE
rs1125744	chr11	12298987	12299001	15	+	A	G	12298990	4	SOX10	jolma2013	Hsapiens-jolma2013-SOX10-4	SOX10	aatAattgcaaccat	0.715998	0.645267	19.9598	17.988	NA	NA	0.998181	0.000682128	strong	1.97176	FALSE
rs2110910	chr14	77596525	77596540	16	+	G	A	77596528	4	SOX10	jolma2013	Hsapiens-jolma2013-SOX10-2	SOX10	cacGatgtgcaaagtg	0.657074	0.726176	18.6605	20.6229	NA	NA	0	1	strong	1.96246	FALSE
rs13411547	chr2	238508450	238508465	16	+	T	C	238508459	10	SOX10	jolma2013	Hsapiens-jolma2013-SOX10-2	SOX10	attaatgtgTaatatt	0.652888	0.72199	18.5416	20.5041	NA	NA	0	1	strong	1.96246	FALSE
rs6576876	chr1	87690058	87690073	16	+	C	T	87690073	16	SOX10	jolma2013	Hsapiens-jolma2013-SOX10-2	SOX10	aacacaatgacgtgtC	0.647516	0.71313	18.3891	20.2525	NA	NA	0	0.989474	strong	1.8634	FALSE
rs10243532	chr7	156438450	156438463	14	+	T	C	156438462	13	SOX10	jolma2013	Hsapiens-jolma2013-SOX10-5	SOX10	tgaatatgtattTa	0.734256	0.813758	18.3187	20.3022	NA	NA	0	1	strong	1.98346	FALSE
rs2210733	chr1	201474398	201474411	14	-	G	A	201474400	12	SOX10	jolma2013	Hsapiens-jolma2013-SOX10-5	SOX10	ttGctgatcactca	0.681994	0.761496	17.0148	18.9983	NA	NA	0	1	strong	1.98346	FALSE
rs2022065	chr6	30121446	30121460	15	+	C	T	30121460	15	SOX10	jolma2013	Hsapiens-jolma2013-SOX10-3	SOX10	ttcaaatccagtgcC	0.702985	0.775863	19.1569	21.1429	NA	NA	0	1	strong	1.98598	FALSE
rs7825208	chr8	38327285	38327299	15	-	A	G	38327287	13	SOX14	jolma2013	Hsapiens-jolma2013-SOX14-2	SOX14	acAaatggaagtcac	0.748603	0.841186	15.0157	16.8727	NA	NA	0.0110345	0.988966	strong	1.85705	FALSE
rs7012413	chr8	38317389	38317400	12	+	T	C	38317398	10	SOX14	jolma2013	Hsapiens-jolma2013-SOX14	SOX14	gcagttccaTtg	0.847892	0.74284	15.7769	13.8221	NA	NA	0.997092	0.00290839	strong	1.95471	FALSE
rs1528028	chr2	182636463	182636475	13	+	T	C	182636467	5	SOX14	jolma2013	Hsapiens-jolma2013-SOX14-3	SOX14	tcagTtgccttga	0.817377	0.711454	13.5684	11.8101	NA	NA	0.98062	0.0116279	strong	1.7583	FALSE
rs4418881	chr12	133058055	133058067	13	-	G	A	133058066	2	SOX14	jolma2013	Hsapiens-jolma2013-SOX14-3	SOX14	ccagtgttattGg	0.842879	0.748396	13.9917	12.4233	NA	NA	0.951128	0.0075188	strong	1.56841	FALSE
rs4418881	chr12	133058056	133058067	12	-	G	A	133058066	2	SOX14	jolma2013	Hsapiens-jolma2013-SOX14	SOX14	cagtgttattGg	0.824735	0.720648	15.346	13.4092	NA	NA	0.994681	0	strong	1.93676	FALSE
rs1061437	chr10	100176149	100176163	15	-	C	T	100176154	10	SOX15	jolma2013	Hsapiens-jolma2013-SOX15-2	SOX15	atccaCgcttttcat	0.665372	0.743161	16.2584	18.1592	NA	NA	0	1	strong	1.90078	FALSE
rs1061437	chr10	100176149	100176163	15	-	C	T	100176154	10	SOX15	jolma2013	Hsapiens-jolma2013-SOX15-3	SOX15	atccaCgcttttcat	0.686214	0.760585	18.304	20.2878	NA	NA	0	1	strong	1.98377	FALSE
rs7825208	chr8	38327285	38327299	15	-	A	G	38327287	13	SOX15	jolma2013	Hsapiens-jolma2013-SOX15-3	SOX15	acAaatggaagtcac	0.668479	0.738483	17.831	19.6983	NA	NA	0.01	0.99	strong	1.86728	FALSE
rs2965124	chr19	45286260	45286274	15	+	G	A	45286263	4	SOX15	jolma2013	Hsapiens-jolma2013-SOX15	SOX15	tgcGttagcattctt	0.665202	0.739201	17.0282	18.9225	NA	NA	0	0.992147	strong	1.89428	FALSE
rs4418881	chr12	133058054	133058068	15	-	G	A	133058066	3	SOX15	jolma2013	Hsapiens-jolma2013-SOX15-2	SOX15	accagtgttattGga	0.749688	0.671899	18.3186	16.4179	NA	NA	1	0	strong	1.90078	FALSE
rs4418881	chr12	133058054	133058068	15	-	G	A	133058066	3	SOX15	jolma2013	Hsapiens-jolma2013-SOX15	SOX15	accagtgttattGga	0.730038	0.656038	18.6879	16.7936	NA	NA	0.992147	0	strong	1.89428	FALSE
rs900145	chr11	13293894	13293908	15	-	C	T	13293905	4	SOX15	jolma2013	Hsapiens-jolma2013-SOX15	SOX15	aactatgtgaaCgct	0.663499	0.737499	16.9846	18.8789	NA	NA	0	0.992147	strong	1.89428	FALSE
rs7825208	chr8	38327285	38327299	15	-	A	G	38327287	13	SOX18	jolma2013	Hsapiens-jolma2013-SOX18-3	SOX18	acAaatggaagtcac	0.701433	0.78306	16.9991	18.9773	NA	NA	0	1	strong	1.97821	FALSE
rs900145	chr11	13293894	13293908	15	-	C	T	13293905	4	SOX18	jolma2013	Hsapiens-jolma2013-SOX18	SOX18	aactatgtgaaCgct	0.679022	0.76119	16.2195	18.1822	NA	NA	0	0.997243	strong	1.96273	FALSE
rs7825208	chr8	38327285	38327299	15	-	A	G	38327287	13	SOX2	jolma2013	Hsapiens-jolma2013-SOX2-6	SOX2	acAaatggaagtcac	0.754525	0.849456	15.3028	17.2282	NA	NA	0.00298211	0.99503	strong	1.92534	FALSE
rs7825208	chr8	38327285	38327299	15	+	A	G	38327287	3	SOX2	jolma2013	Hsapiens-jolma2013-SOX2-2	SOX2	acAaatggaagtcac	0.74687	0.840941	15.1144	17.0181	NA	NA	0.00746524	0.992329	strong	1.90371	FALSE
rs34185514	chr17	79828238	79828254	17	+	G	A	79828248	11	SOX2	jolma2013	Hsapiens-jolma2013-SOX2-5	SOX2	cctcagtaggGttgctc	0.684118	0.76992	15.1169	17.0129	NA	NA	0	1	strong	1.89596	FALSE
rs34185514	chr17	79828238	79828254	17	-	G	A	79828248	7	SOX2	jolma2013	Hsapiens-jolma2013-SOX2-3	SOX2	cctcagtaggGttgctc	0.714783	0.810044	14.7879	16.7587	NA	NA	0	1	strong	1.97082	FALSE
rs2965124	chr19	45286259	45286275	17	+	G	A	45286263	5	SOX2	jolma2013	Hsapiens-jolma2013-SOX2-4	SOX2	gtgcGttagcattcttc	0.666118	0.747912	15.8747	17.8239	NA	NA	0	0.99768	strong	1.94927	FALSE
rs1528028	chr2	182636461	182636477	17	-	T	C	182636467	11	SOX2	jolma2013	Hsapiens-jolma2013-SOX2-3	SOX2	tctcagTtgccttgagg	0.781833	0.686573	16.1751	14.2043	NA	NA	1	0	strong	1.97082	FALSE
rs900145	chr11	13293893	13293909	17	+	C	T	13293905	13	SOX2	jolma2013	Hsapiens-jolma2013-SOX2	SOX2	gaactatgtgaaCgctt	0.692316	0.772799	15.6959	17.5206	NA	NA	0.000587429	0.98179	strong	1.82468	FALSE
rs900145	chr11	13293893	13293909	17	-	C	T	13293905	5	SOX2	jolma2013	Hsapiens-jolma2013-SOX2-4	SOX2	gaactatgtgaaCgctt	0.696008	0.777801	16.587	18.5363	NA	NA	0	0.99768	strong	1.94927	FALSE
rs7825208	chr8	38327286	38327298	13	+	A	G	38327287	2	SOX21	jolma2013	Hsapiens-jolma2013-SOX21-4	SOX21	cAaatggaagtca	0.763802	0.861546	14.6822	16.561	NA	NA	0.0100034	0.989997	strong	1.87888	FALSE
rs34185514	chr17	79828240	79828252	13	-	G	A	79828248	5	SOX21	jolma2013	Hsapiens-jolma2013-SOX21-3	SOX21	tcagtaggGttgc	0.745557	0.860729	12.7193	14.6841	NA	NA	0	0.997748	strong	1.96485	FALSE
rs7012413	chr8	38317389	38317401	13	-	T	C	38317398	4	SOX21	jolma2013	Hsapiens-jolma2013-SOX21-3	SOX21	gcagttccaTtgg	0.831317	0.726023	14.1824	12.386	NA	NA	0.981536	0.00590842	strong	1.79633	FALSE
rs2579867	chr8	130368722	130368737	16	-	A	G	130368723	15	SOX21	jolma2013	Hsapiens-jolma2013-SOX21-2	SOX21	cAcaatgtgaattcct	0.781838	0.696127	16.1584	14.387	NA	NA	0.979052	0.00330761	strong	1.77142	FALSE
rs11852604	chr15	74217514	74217527	14	+	A	G	74217517	4	SOX8	jolma2013	Hsapiens-jolma2013-SOX8-5	SOX8	agaAtgtccactct	0.750624	0.669663	18.1773	16.2167	NA	NA	0.998	0.002	strong	1.96058	FALSE
rs7825208	chr8	38327285	38327297	13	+	A	G	38327287	3	SOX8	jolma2013	Hsapiens-jolma2013-SOX8-7	SOX8	acAaatggaagtc	0.713843	0.809601	14.7735	16.7553	NA	NA	0	1	strong	1.98179	FALSE
rs7825208	chr8	38327287	38327299	13	-	A	G	38327287	13	SOX8	jolma2013	Hsapiens-jolma2013-SOX8-2	SOX8	Aaatggaagtcac	0.715944	0.812154	14.5546	16.5105	NA	NA	0.000510595	0.996681	strong	1.95587	FALSE
rs11933855	chr4	1315177	1315191	15	-	G	A	1315183	9	SOX8	jolma2013	Hsapiens-jolma2013-SOX8-6	SOX8	aacactGtgaggggt	0.724281	0.662694	19.4655	17.8103	NA	NA	0.967105	0.0328947	strong	1.65519	FALSE
rs6576876	chr1	87690058	87690073	16	+	C	T	87690073	16	SOX8	jolma2013	Hsapiens-jolma2013-SOX8	SOX8	aacacaatgacgtgtC	0.65032	0.717468	18.1582	20.0331	NA	NA	0.00862069	0.991379	strong	1.87491	FALSE
rs2110910	chr14	77596525	77596540	16	+	G	A	77596528	4	SOX8	jolma2013	Hsapiens-jolma2013-SOX8	SOX8	cacGatgtgcaaagtg	0.659554	0.728377	18.416	20.3377	NA	NA	0.004329	0.995671	strong	1.92167	FALSE
rs10243532	chr7	156438450	156438463	14	+	T	C	156438462	13	SOX8	jolma2013	Hsapiens-jolma2013-SOX8-5	SOX8	tgaatatgtattTa	0.747698	0.826683	18.1064	20.0192	NA	NA	0.00498008	0.994024	strong	1.91273	FALSE
rs13411547	chr2	238508450	238508465	16	+	T	C	238508459	10	SOX8	jolma2013	Hsapiens-jolma2013-SOX8	SOX8	attaatgtgTaatatt	0.653247	0.720454	18.2399	20.1165	NA	NA	0.00431034	0.991379	strong	1.87654	FALSE
rs2210733	chr1	201474398	201474411	14	-	G	A	201474400	12	SOX8	jolma2013	Hsapiens-jolma2013-SOX8-5	SOX8	ttGctgatcactca	0.678242	0.757728	16.4245	18.3493	NA	NA	0.00199601	0.99501	strong	1.92486	FALSE
rs2022065	chr6	30121445	30121461	17	+	C	T	30121460	16	SOX8	jolma2013	Hsapiens-jolma2013-SOX8-4	SOX8	cttcaaatccagtgcCc	0.687886	0.757119	17.4912	19.2516	NA	NA	0.000428082	0.975599	strong	1.7604	FALSE
rs6912771	chr6	30284365	30284377	13	-	C	A	30284375	3	SOX8	jolma2013	Hsapiens-jolma2013-SOX8-7	SOX8	gactgtaacgCat	0.801207	0.705449	16.5816	14.5998	NA	NA	1	0	strong	1.98179	FALSE
rs6912771	chr6	30284365	30284377	13	-	C	A	30284375	3	SOX8	jolma2013	Hsapiens-jolma2013-SOX8-2	SOX8	gactgtaacgCat	0.803657	0.708243	16.3377	14.3981	NA	NA	0.995537	0.00127502	strong	1.93969	FALSE
rs11852604	chr15	74217513	74217528	16	+	A	G	74217517	5	SOX9	jolma2013	Hsapiens-jolma2013-SOX9-4	SOX9	aagaAtgtccactcta	0.715648	0.645204	20.1124	18.1327	NA	NA	1	0	strong	1.97972	FALSE
rs2050233	chr1	15528486	15528502	17	+	G	A	15528487	2	SOX9	jolma2013	Hsapiens-jolma2013-SOX9-7	SOX9	aGtaaacgtcagtcttg	0.663036	0.739924	17.1542	19.1435	NA	NA	0	0.999377	strong	1.98926	FALSE
rs11852604	chr15	74217513	74217528	16	+	A	G	74217517	5	SOX9	jolma2013	Hsapiens-jolma2013-SOX9-2	SOX9	aagaAtgtccactcta	0.708884	0.639639	20.036	18.0788	NA	NA	1	0	strong	1.95715	FALSE
rs7825208	chr8	38327284	38327300	17	+	A	G	38327287	4	SOX9	jolma2013	Hsapiens-jolma2013-SOX9-7	SOX9	cacAaatggaagtcact	0.704033	0.779189	18.2149	20.1594	NA	NA	0.00403288	0.995967	strong	1.94445	FALSE
rs7826882	chr8	22849410	22849425	16	+	G	T	22849422	13	SOX9	jolma2013	Hsapiens-jolma2013-SOX9-2	SOX9	gtcaaagttcagGatt	0.642141	0.711386	18.1495	20.1067	NA	NA	0	1	strong	1.95715	FALSE
rs7826882	chr8	22849410	22849425	16	+	G	T	22849422	13	SOX9	jolma2013	Hsapiens-jolma2013-SOX9-3	SOX9	gtcaaagttcagGatt	0.650279	0.72111	17.8359	19.7786	NA	NA	0	1	strong	1.94274	FALSE
rs4785224	chr16	50730444	50730459	16	-	G	A	50730446	14	SOX9	jolma2013	Hsapiens-jolma2013-SOX9-4	SOX9	atGagtgaatattttt	0.778466	0.708023	21.8778	19.8981	NA	NA	1	0	strong	1.97972	FALSE
rs2110910	chr14	77596525	77596540	16	+	G	A	77596528	4	SOX9	jolma2013	Hsapiens-jolma2013-SOX9-2	SOX9	cacGatgtgcaaagtg	0.662076	0.731321	18.713	20.6701	NA	NA	0	1	strong	1.95715	FALSE
rs6576876	chr1	87690058	87690073	16	+	C	T	87690073	16	SOX9	jolma2013	Hsapiens-jolma2013-SOX9-2	SOX9	aacacaatgacgtgtC	0.649985	0.713196	18.3713	20.1579	NA	NA	0.00813008	0.98374	strong	1.7866	FALSE
rs13411547	chr2	238508450	238508465	16	+	T	C	238508459	10	SOX9	jolma2013	Hsapiens-jolma2013-SOX9-3	SOX9	attaatgtgTaatatt	0.660949	0.727236	18.1285	19.9466	NA	NA	0.0113636	0.988636	strong	1.81811	FALSE
rs10243532	chr7	156438449	156438464	16	+	T	C	156438462	14	SOX9	jolma2013	Hsapiens-jolma2013-SOX9-4	SOX9	gtgaatatgtattTag	0.644114	0.714557	18.102	20.0817	NA	NA	0	1	strong	1.97972	FALSE
rs13411547	chr2	238508450	238508465	16	+	T	C	238508459	10	SOX9	jolma2013	Hsapiens-jolma2013-SOX9-2	SOX9	attaatgtgTaatatt	0.667777	0.734228	18.8741	20.7523	NA	NA	0	0.991803	strong	1.87819	FALSE
rs13411547	chr2	238508450	238508465	16	+	T	C	238508459	10	SOX9	jolma2013	Hsapiens-jolma2013-SOX9-4	SOX9	attaatgtgTaatatt	0.653157	0.722203	18.3562	20.2966	NA	NA	0	0.996403	strong	1.94046	FALSE
chr6:30844314:T:C	chr6	30844303	30844319	17	-	T	C	30844314	6	SOX9	jolma2013	Hsapiens-jolma2013-SOX9-6	SOX9	tagcactgaccTtgact	0.747884	0.669947	19.0301	17.047	NA	NA	0.999222	0.000777605	strong	1.98313	FALSE
rs2022065	chr6	30121445	30121461	17	+	C	T	30121460	16	SOX9	jolma2013	Hsapiens-jolma2013-SOX9-6	SOX9	cttcaaatccagtgcCc	0.683786	0.757143	17.3991	19.2657	NA	NA	0.000768935	0.988082	strong	1.86657	FALSE
rs757261	chr6	30115058	30115073	16	+	G	A	30115063	6	SPDEF	jolma2013	Hsapiens-jolma2013-SPDEF-6	SPDEF	tctggGaggtgtaaga	0.697142	0.816934	11.3165	13.261	NA	NA	0	0.995725	strong	1.94454	TRUE
rs11102064	chr1	110760188	110760202	15	-	T	C	110760189	14	SPDEF	jolma2013	Hsapiens-jolma2013-SPDEF-2	SPDEF	gTgatccgggctaga	0.823739	0.727467	14.4763	12.7844	NA	NA	0.967611	0	strong	1.69187	TRUE
rs7825208	chr8	38327284	38327297	14	+	A	G	38327287	4	SPI1	jolma2013	Hsapiens-jolma2013-SPI1	SPI1	cacAaatggaagtc	0.786354	0.696796	16.0237	14.1988	NA	NA	0.980751	0	strong	1.82493	FALSE
rs900145	chr11	13293894	13293908	15	-	C	T	13293905	4	SRY	jolma2013	Hsapiens-jolma2013-SRY	SRY	aactatgtgaaCgct	0.673803	0.748417	16.7811	18.6394	NA	NA	0.000376861	0.986433	strong	1.85826	FALSE
rs4418881	chr12	133058055	133058067	13	-	G	A	133058066	2	SRY	jolma2013	Hsapiens-jolma2013-SRY-3	SRY	ccagtgttattGg	0.783254	0.693351	17.2013	15.2269	NA	NA	0.99876	0.00123993	strong	1.9744	FALSE
rs2579867	chr8	130368722	130368737	16	-	A	G	130368723	15	SRY	jolma2013	Hsapiens-jolma2013-SRY-2	SRY	cAcaatgtgaattcct	0.756307	0.669198	17.1668	15.1895	NA	NA	1	0	strong	1.97722	FALSE
rs16851358	chr1	15500321	15500336	16	+	C	T	15500332	12	T	jolma2013	Hsapiens-jolma2013-T	T	tgtcaccttgaCgtta	0.732475	0.833509	12.308	14.0057	NA	NA	0.0272206	0.970917	strong	1.69769	TRUE
rs10947465	chr6	33865341	33865348	8	+	G	T	33865343	3	TBX1	jolma2013	Hsapiens-jolma2013-TBX1-3	TBX1	agGtgtta	0.919052	0.754131	11.1389	9.14007	NA	NA	1	0	strong	1.99885	FALSE
rs10947465	chr6	33865330	33865349	20	-	G	T	33865343	7	TBX1	jolma2013	Hsapiens-jolma2013-TBX1-5	TBX1	aacccacacccagGtgttaa	0.751267	0.677135	19.7048	17.7604	NA	NA	0.9958	0.000960038	strong	1.94437	FALSE
rs10947465	chr6	33865341	33865360	20	+	G	T	33865343	3	TBX1	jolma2013	Hsapiens-jolma2013-TBX1	TBX1	agGtgttaaggaaaaagtgc	0.732483	0.652014	17.5652	15.6355	NA	NA	0.99487	0.0034197	strong	1.92967	FALSE
rs12425376	chr12	28128618	28128640	23	-	T	C	28128625	16	TBX1	jolma2013	Hsapiens-jolma2013-TBX1-4	TBX1	ggtggcaTcttaaaggacggaat	0.625243	0.693889	18.1409	20.1326	NA	NA	0.000217517	0.999565	strong	1.99169	FALSE
rs10947465	chr6	33865341	33865348	8	+	G	T	33865343	3	TBX15	jolma2013	Hsapiens-jolma2013-TBX15-2	TBX15	agGtgtta	0.915209	0.759828	11.5865	9.61936	NA	NA	0.99753	0	strong	1.96711	TRUE
rs10947465	chr6	33865340	33865350	11	+	G	T	33865343	4	TBX2	jolma2013	Hsapiens-jolma2013-TBX2-2	TBX2	cagGtgttaag	0.980742	0.776875	8.66365	6.86274	NA	NA	0.98179	0.00432099	strong	1.80091	FALSE
rs9324646	chr5	149986470	149986485	16	-	C	T	149986473	13	TBX20	jolma2013	Hsapiens-jolma2013-TBX20	TBX20	tgaCgccctcacactt	0.89475	0.788602	16.3734	14.4309	NA	NA	0.995833	0.00184619	strong	1.94244	FALSE
rs9324646	chr5	149986470	149986485	16	-	C	T	149986473	13	TBX20	jolma2013	Hsapiens-jolma2013-TBX20-5	TBX20	tgaCgccctcacactt	0.881217	0.803613	17.1955	15.6812	NA	NA	0.938356	0	strong	1.51432	FALSE
rs10947465	chr6	33865337	33865351	15	+	G	T	33865343	7	TBX20	jolma2013	Hsapiens-jolma2013-TBX20-3	TBX20	acccagGtgttaagg	0.951764	0.792613	11.2035	9.33012	NA	NA	0.989557	0.00619308	strong	1.87341	FALSE
rs4918511	chr10	112167235	112167250	16	+	C	T	112167240	6	TBX20	jolma2013	Hsapiens-jolma2013-TBX20-5	TBX20	acatgCcagtgtgtga	0.731954	0.827104	14.2829	16.1396	NA	NA	0	0.991935	strong	1.8567	FALSE
rs16851358	chr1	15500330	15500345	16	-	C	T	15500332	14	TBX21	jolma2013	Hsapiens-jolma2013-TBX21-4	TBX21	gaCgttagttgtcacc	0.647631	0.724954	16.4262	18.3874	NA	NA	0	0.997166	strong	1.96118	FALSE
rs10947465	chr6	33865340	33865349	10	+	G	T	33865343	4	TBX21	jolma2013	Hsapiens-jolma2013-TBX21-2	TBX21	cagGtgttaa	0.914045	0.74908	10.5278	8.62778	NA	NA	0.99193	0.00337844	strong	1.90005	FALSE
rs10947465	chr6	33865340	33865349	10	+	G	T	33865343	4	TBX21	jolma2013	Hsapiens-jolma2013-TBX21-5	TBX21	cagGtgttaa	0.899757	0.749701	11.1357	9.27856	NA	NA	0.988307	0.00742073	strong	1.85715	FALSE
rs10947465	chr6	33865341	33865348	8	+	G	T	33865343	3	TBX4	jolma2013	Hsapiens-jolma2013-TBX4	TBX4	agGtgtta	0.985468	0.774167	8.62992	6.77952	NA	NA	0.986248	0.00174548	strong	1.8504	FALSE
rs10947465	chr6	33865341	33865348	8	+	G	T	33865343	3	TBX5	jolma2013	Hsapiens-jolma2013-TBX5	TBX5	agGtgtta	0.986301	0.733532	7.11708	5.29312	NA	NA	0.984716	0.0152838	strong	1.82396	TRUE
rs11228554	chr11	68964273	68964282	10	+	C	T	68964278	6	TCF3	jolma2013	Hsapiens-jolma2013-TCF3	TCF3	cacacCtgag	0.989969	0.840909	10.5688	8.97744	NA	NA	0.943732	0	strong	1.59134	TRUE
rs542008	chr1	15687811	15687820	10	-	A	G	15687814	7	TCF3	jolma2013	Hsapiens-jolma2013-TCF3	TCF3	atcAggtgtt	0.990717	0.815564	10.5768	8.70686	NA	NA	0.989219	0.00443937	strong	1.86991	TRUE
rs9892413	chr17	36572285	36572294	10	+	C	T	36572291	7	TCF3	jolma2013	Hsapiens-jolma2013-TCF3	TCF3	aacaccCggt	0.821364	0.996517	8.76878	10.6387	NA	NA	0.00443937	0.989219	strong	1.86991	TRUE
rs9892413	chr17	36572285	36572294	10	+	C	T	36572291	7	TCF4	jolma2013	Hsapiens-jolma2013-TCF4	TCF4	aacaccCggt	0.818574	0.992583	9.11388	11.0513	NA	NA	0	0.994279	strong	1.9374	TRUE
rs7712927	chr5	10585106	10585115	10	-	A	C	10585111	5	TEAD1	jolma2013	Hsapiens-jolma2013-TEAD1	TEAD1	ctggaAtgtt	0.994862	0.762466	7.95132	6.09392	NA	NA	0.987784	0.0034904	strong	1.8574	FALSE
rs1061437	chr10	100176151	100176167	17	+	C	T	100176154	4	TEAD3	jolma2013	Hsapiens-jolma2013-TEAD3	TEAD3	ccaCgcttttcattgcc	0.685526	0.813602	10.0782	11.9611	NA	NA	0.00252683	0.990336	strong	1.8829	FALSE
rs7712927	chr5	10585098	10585114	17	-	A	C	10585111	4	TEAD3	jolma2013	Hsapiens-jolma2013-TEAD3	TEAD3	tggtagagctggaAtgt	0.817778	0.689891	12.0225	10.1424	NA	NA	0.990336	0.00398562	strong	1.88012	FALSE
rs7712927	chr5	10585107	10585114	8	-	A	C	10585111	4	TEAD3	jolma2013	Hsapiens-jolma2013-TEAD3-2	TEAD3	tggaAtgt	1	0.810099	10.5285	8.52912	NA	NA	1	0	strong	1.99937	FALSE
rs7712927	chr5	10585106	10585115	10	-	A	C	10585111	5	TEAD4	jolma2013	Hsapiens-jolma2013-TEAD4	TEAD4	ctggaAtgtt	0.999002	0.768796	7.85689	6.04638	NA	NA	0.979651	0	strong	1.81051	TRUE
rs4663517	chr2	235795088	235795098	11	+	G	A	235795095	8	TFAP2A	jolma2013	Hsapiens-jolma2013-TFAP2A-4	TFAP2A	agcctcaGgcc	0.994719	0.837678	10.7337	9.03911	NA	NA	0.970149	0.0298507	strong	1.69458	TRUE
rs4663517	chr2	235795088	235795098	11	+	G	A	235795095	8	TFAP2B	jolma2013	Hsapiens-jolma2013-TFAP2B-2	TFAP2B	agcctcaGgcc	0.995249	0.858574	11.1554	9.62343	NA	NA	0.949687	0.0490605	strong	1.53193	TRUE
rs1249582	chr11	68765888	68765897	10	+	G	A	68765895	8	TFE3	jolma2013	Hsapiens-jolma2013-TFE3	TFE3	cacacgtGtc	0.963625	0.733385	7.8463	5.97157	NA	NA	0.988177	0	strong	1.87473	TRUE
rs4072037	chr1	155162053	155162069	17	-	C	T	155162067	3	Trp53	jolma2013	Hsapiens-jolma2013-Trp53-2	Trp53	gcatgaccagaaccCgt	0.720629	0.821573	13.0935	14.9276	NA	NA	0.00771912	0.985807	strong	1.8341	FALSE
rs2075560	chr1	40773277	40773293	17	-	C	T	40773289	5	Trp53	jolma2013	Hsapiens-jolma2013-Trp53-2	Trp53	gcatgtccatgaCctga	0.850116	0.751484	15.4462	13.6541	NA	NA	0.979326	0.00249905	strong	1.7921	FALSE
rs6900042	chr6	30289270	30289286	17	+	C	T	30289271	2	Trp53	jolma2013	Hsapiens-jolma2013-Trp53-2	Trp53	cCaagtgcttaacatgc	0.806065	0.69659	14.6458	12.6567	NA	NA	0.999394	0.000605694	strong	1.9891	FALSE
rs900145	chr11	13293892	13293907	16	-	C	T	13293905	3	VDR	jolma2013	Hsapiens-jolma2013-VDR	VDR	ggaactatgtgaaCgc	0.853519	0.748998	16.2202	14.2339	NA	NA	0.999153	0.000282217	strong	1.9863	FALSE
rs9396970	chr6	169966641	169966649	9	-	A	C	169966644	6	VENTX	jolma2013	Hsapiens-jolma2013-VENTX	VENTX	ttaAttggt	0.974589	0.776626	9.84331	7.84389	NA	NA	1	0	strong	1.99942	TRUE
rs11720285	chr3	57961356	57961376	21	+	A	C	57961370	15	VENTX	jolma2013	Hsapiens-jolma2013-VENTX-2	VENTX	gcctatttatgagaAaattag	0.658117	0.731393	16.6785	18.5355	NA	NA	0.00555791	0.988272	strong	1.85702	TRUE
rs7197204	chr16	57221861	57221868	8	+	G	T	57221865	5	VSX1	jolma2013	Hsapiens-jolma2013-VSX1	VSX1	ctaaGtaa	0.759643	0.999844	5.26143	6.92511	NA	NA	0.00733305	0.966254	strong	1.66368	TRUE
rs7197204	chr16	57221861	57221868	8	+	G	T	57221865	5	VSX2	jolma2013	Hsapiens-jolma2013-VSX2	VSX2	ctaaGtaa	0.789077	0.999806	6.41279	8.12537	NA	NA	0.00647659	0.972122	strong	1.71258	TRUE
rs2290775	chr19	50375235	50375245	11	+	C	T	50375242	8	YY2	jolma2013	Hsapiens-jolma2013-YY2-2	YY2	gccaccaCctc	0.767991	0.951155	6.45272	7.99169	NA	NA	0.0497646	0.950235	strong	1.53896	FALSE
rs327095	chr4	187638631	187638642	12	+	C	A	187638636	6	ZBTB7B	jolma2013	Hsapiens-jolma2013-ZBTB7B	ZBTB7B	tcaacCaccggt	0.905636	0.746048	11.2385	9.2581	NA	NA	0.998921	0	strong	1.98041	TRUE
rs327095	chr4	187638631	187638642	12	+	C	A	187638636	6	ZBTB7C	jolma2013	Hsapiens-jolma2013-ZBTB7C	ZBTB7C	tcaacCaccggt	0.961224	0.755701	8.476	6.66371	NA	NA	0.981678	0	strong	1.81229	TRUE
rs2290775	chr19	50375235	50375246	12	+	C	T	50375242	8	ZBTB7C	jolma2013	Hsapiens-jolma2013-ZBTB7C	ZBTB7C	gccaccaCctcc	0.94877	0.767156	8.36619	6.76473	NA	NA	0.960377	0.0160377	strong	1.60146	TRUE
rs2508031	chr6	30121061	30121072	12	+	C	T	30121066	6	ZBTB7C	jolma2013	Hsapiens-jolma2013-ZBTB7C	ZBTB7C	tagacCaccctt	0.93863	0.735934	8.27677	6.48941	NA	NA	0.981678	0.0135005	strong	1.78736	TRUE
rs4530187	chr17	5682862	5682877	16	+	G	A	5682867	6	ZNF143	jolma2013	Hsapiens-jolma2013-ZNF143	ZNF143	ttcccGtggtgctgtg	0.701411	0.800794	13.6686	15.6053	NA	NA	0.00247525	0.995668	strong	1.93671	TRUE
rs630014	chr9	136149716	136149728	13	+	A	G	136149722	7	ZNF238	jolma2013	Hsapiens-jolma2013-ZNF238-2	ZNF238	tccccaAatgtgt	0.827649	0.957306	11.6747	13.5036	NA	NA	0.000215455	0.981758	strong	1.82893	TRUE
rs630014	chr9	136149716	136149728	13	+	A	G	136149722	7	ZNF238	jolma2013	Hsapiens-jolma2013-ZNF238	ZNF238	tccccaAatgtgt	0.823613	0.944156	12.5308	14.3648	NA	NA	0.0013089	0.984293	strong	1.83399	TRUE
rs3130374	chr6	30321332	30321344	13	+	C	T	30321336	5	ZNF238	jolma2013	Hsapiens-jolma2013-ZNF238-2	ZNF238	tggcCagctgtgc	0.885715	0.746272	12.4937	10.5268	NA	NA	0.997665	0.000583856	strong	1.96695	TRUE
rs9892413	chr17	36572284	36572296	13	-	C	T	36572291	6	ZNF238	jolma2013	Hsapiens-jolma2013-ZNF238-2	ZNF238	gaacaccCggttg	0.763461	0.892669	10.7692	12.5918	NA	NA	0.00237171	0.982464	strong	1.82257	TRUE
rs9892413	chr17	36572284	36572296	13	-	C	T	36572291	6	ZNF238	jolma2013	Hsapiens-jolma2013-ZNF238	ZNF238	gaacaccCggttg	0.735777	0.86626	11.1944	13.1796	NA	NA	0	1	strong	1.98521	TRUE
rs10947465	chr6	33865340	33865356	17	-	G	T	33865343	14	ZNF282	jolma2013	Hsapiens-jolma2013-ZNF282	ZNF282	cagGtgttaaggaaaaa	0.82842	0.734292	15.2499	13.5172	NA	NA	0.976744	0.00465116	strong	1.73274	TRUE
rs10947465	chr6	33865341	33865358	18	-	G	T	33865343	16	ZNF435	jolma2013	Hsapiens-jolma2013-ZNF435	ZNF435	agGtgttaaggaaaaagt	0.726165	0.653814	17.2907	15.568	NA	NA	0.983333	0	strong	1.72274	TRUE
rs3131034	chr6	30853793	30853810	18	+	G	A	30853796	4	ZNF435	jolma2013	Hsapiens-jolma2013-ZNF435	ZNF435	actGtggactgaagaccc	0.773275	0.695328	18.4125	16.5565	NA	NA	1	0	strong	1.85601	TRUE
rs2250029	chr15	81410476	81410493	18	-	G	A	81410488	6	ZNF435	jolma2013	Hsapiens-jolma2013-ZNF435	ZNF435	agtttttctgcaGacata	0.66497	0.742917	15.8336	17.6896	NA	NA	0	1	strong	1.85601	TRUE
rs11654433	chr17	62209239	62209248	10	+	C	A	62209245	7	ZNF740	jolma2013	Hsapiens-jolma2013-ZNF740-2	ZNF740	tcccccCctc	0.94868	0.805208	11.6442	9.88319	NA	NA	0.977882	0.00899119	strong	1.76098	FALSE
rs11654433	chr17	62209239	62209248	10	+	C	A	62209245	7	ZNF740	jolma2013	Hsapiens-jolma2013-ZNF740	ZNF740	tcccccCctc	0.957807	0.823246	10.7732	9.25971	NA	NA	0.949669	0.0233996	strong	1.51351	FALSE
rs7904805	chr10	100168613	100168624	12	+	T	C	100168616	4	ZNF75A	jolma2013	Hsapiens-jolma2013-ZNF75A	ZNF75A	attTttcccacc	0.912697	0.812005	14.2777	12.7025	NA	NA	0.961538	0.0230769	strong	1.57516	FALSE
rs8101846	chr19	18922441	18922450	10	-	C	T	18922444	7	ZNF784	jolma2013	Hsapiens-jolma2013-ZNF784	ZNF784	aggCatgtat	0.729647	0.85908	10.6955	12.5928	NA	NA	0.00441501	0.993377	strong	1.89729	TRUE
rs675766	chr1	39217727	39217741	15	+	A	G	39217732	6	ZSCAN4	jolma2013	Hsapiens-jolma2013-ZSCAN4	ZSCAN4	ggcacActttgtaaa	0.860987	0.76104	16.8098	14.8584	NA	NA	0.996887	0.00155642	strong	1.95135	TRUE
rs4819011	chr21	46430046	46430055	10	+	T	C	46430048	3	ARNTL	jolma2013	Hsapiens-jolma2013-ARNTL	ARNTL	gtTtcgtgaa	0.717876	0.826803	12.237	14.0937	NA	NA	0.00561798	0.988764	strong	1.85677	FALSE
rs11549223	chr17	79477713	79477728	16	-	T	C	79477716	13	BARHL2	jolma2013	Hsapiens-jolma2013-BARHL2-6	BARHL2	cgtTtagaagcatttg	0.870207	0.720165	11.0074	9.10946	NA	NA	0.991656	0.00173842	strong	1.8979	FALSE
rs11549223	chr17	79477711	79477720	10	-	T	C	79477716	5	BARHL2	jolma2013	Hsapiens-jolma2013-BARHL2-4	BARHL2	tccgtTtaga	0.986662	0.707162	7.05661	5.05763	NA	NA	1	0	strong	1.99899	FALSE
rs1396239	chr14	77600925	77600941	17	-	G	A	77600937	5	BCL6B	jolma2013	Hsapiens-jolma2013-BCL6B	BCL6B	cgcattccaccaGagct	0.64132	0.711269	17.9642	19.9236	NA	NA	0	1	strong	1.95937	TRUE
rs9804386	chr10	99375036	99375045	10	-	T	C	99375040	6	BHLHA15	jolma2013	Hsapiens-jolma2013-BHLHA15	BHLHA15	aacaTatgga	0.95819	0.812286	12.663	10.7348	NA	NA	0.993344	0	strong	1.92819	TRUE
rs2846236	chr11	124066624	124066633	10	-	G	A	124066627	7	BHLHA15	jolma2013	Hsapiens-jolma2013-BHLHA15	BHLHA15	tacGtatgtt	0.804711	0.940033	10.6347	12.423	NA	NA	0.0184612	0.980862	strong	1.78836	TRUE
rs28644307	chr7	223062	223071	10	-	G	A	223067	5	BHLHB2	jolma2013	Hsapiens-jolma2013-BHLHB2	BHLHB2	tgcacGtgtg	0.974604	0.8103	11.4608	9.52864	NA	NA	0.994946	0.00283713	strong	1.93211	FALSE
rs28644307	chr7	223062	223071	10	-	G	A	223067	5	BHLHB3	jolma2013	Hsapiens-jolma2013-BHLHB3	BHLHB3	tgcacGtgtg	0.966155	0.806225	11.8771	9.91103	NA	NA	0.997689	0.00197381	strong	1.96604	FALSE
rs1018330	chr9	139980381	139980390	10	-	C	A	139980385	6	BHLHB3	jolma2013	Hsapiens-jolma2013-BHLHB3	BHLHB3	gccaCgtgct	0.965243	0.809762	11.8659	9.95451	NA	NA	0.992054	0	strong	1.91135	FALSE
rs9804386	chr10	99375035	99375046	12	+	T	C	99375040	6	BHLHE22	jolma2013	Hsapiens-jolma2013-BHLHE22	BHLHE22	taacaTatggaa	0.945259	0.801324	13.0173	11.0351	NA	NA	0.999002	0.000798403	strong	1.98214	TRUE
rs2846236	chr11	124066623	124066634	12	-	G	A	124066627	8	BHLHE22	jolma2013	Hsapiens-jolma2013-BHLHE22	BHLHE22	ctacGtatgtta	0.825608	0.946403	11.3695	13.033	NA	NA	0.0222351	0.967711	strong	1.66349	TRUE
rs9804386	chr10	99375036	99375045	10	+	T	C	99375040	5	BHLHE23	jolma2013	Hsapiens-jolma2013-BHLHE23	BHLHE23	aacaTatgga	0.956004	0.789722	11.104	9.17261	NA	NA	0.996169	0.00383142	strong	1.93137	TRUE
rs3813543	chr14	77581476	77581483	8	-	C	A	77581481	3	CPEB1	jolma2013	Hsapiens-jolma2013-CPEB1	CPEB1	tttttCtc	0.80299	0.990267	8.07061	9.95287	NA	NA	0.00433228	0.990098	strong	1.88226	TRUE
rs1018330	chr9	139980379	139980392	14	+	C	A	139980385	7	CREB3L1	jolma2013	Hsapiens-jolma2013-CREB3L1	CREB3L1	gagccaCgtgctaa	0.82209	0.698323	12.8632	10.9266	NA	NA	0.995549	0	strong	1.93657	FALSE
rs1018330	chr9	139980380	139980391	12	-	C	A	139980385	7	CREB3L1	jolma2013	Hsapiens-jolma2013-CREB3L1-5	CREB3L1	agccaCgtgcta	0.855212	0.718648	12.4134	10.4312	NA	NA	0.998885	0.000606075	strong	1.98222	FALSE
rs1018330	chr9	139980380	139980391	12	+	C	A	139980385	6	CREB3L1	jolma2013	Hsapiens-jolma2013-CREB3L1-2	CREB3L1	agccaCgtgcta	0.866961	0.724371	11.9318	9.96939	NA	NA	0.997329	0.000296736	strong	1.96245	FALSE
rs1018330	chr9	139980380	139980391	12	+	C	A	139980385	6	CREB3L1	jolma2013	Hsapiens-jolma2013-CREB3L1-3	CREB3L1	agccaCgtgcta	0.815532	0.704209	13.6598	11.7952	NA	NA	0.992248	0.00775194	strong	1.86461	FALSE
rs911761	chr9	5439941	5439952	12	+	T	C	5439946	6	CREB3L1	jolma2013	Hsapiens-jolma2013-CREB3L1-3	CREB3L1	tgccgTgtgcca	0.710085	0.822285	11.8936	13.7729	NA	NA	0	0.992248	strong	1.87929	FALSE
rs5742725	chr14	23058777	23058793	17	+	C	T	23058785	9	CTCF	jolma2013	Hsapiens-jolma2013-CTCF	CTCF	ggcgcctcCttggggcc	0.898567	0.785642	15.8904	13.8935	NA	NA	0.999887	0	strong	1.99698	TRUE
rs7582270	chr2	71689034	71689051	18	-	C	A	71689050	2	CUX2	jolma2013	Hsapiens-jolma2013-CUX2	CUX2	atcaatttattaaatgCt	0.727892	0.816571	15.07	16.906	NA	NA	0.00401711	0.985574	strong	1.83598	FALSE
rs5742725	chr14	23058772	23058787	16	-	C	T	23058785	3	E2F2	jolma2013	Hsapiens-jolma2013-E2F2-3	E2F2	tattgggcgcctcCtt	0.766877	0.849164	15.4356	17.0919	NA	NA	0	0.97619	strong	1.65626	FALSE
rs5742725	chr14	23058771	23058788	18	-	C	T	23058785	4	E2F2	jolma2013	Hsapiens-jolma2013-E2F2	E2F2	ttattgggcgcctcCttg	0.756079	0.822208	17.6657	19.2109	NA	NA	0	0.94702	strong	1.54512	FALSE
rs1981458	chr15	91416600	91416617	18	-	T	C	91416605	13	E2F3	jolma2013	Hsapiens-jolma2013-E2F3-3	E2F3	actttTaacgccaaacag	0.791099	0.720387	19.1217	17.4125	NA	NA	0.969573	0.0015063	strong	1.70919	TRUE
rs5742725	chr14	23058774	23058785	12	-	C	T	23058785	1	E2F4	jolma2013	Hsapiens-jolma2013-E2F4	E2F4	ttgggcgcctcC	0.749868	0.826253	15.0677	16.6026	NA	NA	0	0.938776	strong	1.53485	TRUE
rs1981458	chr15	91416603	91416614	12	-	T	C	91416605	10	E2F4	jolma2013	Hsapiens-jolma2013-E2F4-2	E2F4	ttTaacgccaaa	0.819231	0.734375	17.4363	15.6303	NA	NA	0.984925	0	strong	1.80607	TRUE
rs1981458	chr15	91416602	91416615	14	+	T	C	91416605	4	E2F7	jolma2013	Hsapiens-jolma2013-E2F7	E2F7	tttTaacgccaaac	0.804621	0.719923	18.739	16.7664	NA	NA	0.998956	0.00104384	strong	1.97253	FALSE
rs1981458	chr15	91416603	91416614	12	+	T	C	91416605	3	E2F8	jolma2013	Hsapiens-jolma2013-E2F8	E2F8	ttTaacgccaaa	0.820552	0.727433	15.9337	14.1255	NA	NA	0.989247	0	strong	1.80821	TRUE
rs2018682	chr22	21317427	21317440	14	-	C	T	21317432	9	EBF1	jolma2013	Hsapiens-jolma2013-EBF1	EBF1	tatccCtggggcaa	0.877484	0.753694	12.7542	10.9549	NA	NA	0.982813	0.0133673	strong	1.79928	TRUE
rs3760994	chr19	1435768	1435781	14	+	G	A	1435771	4	EGR1	jolma2013	Hsapiens-jolma2013-EGR1-2	EGR1	ggcGccctcgccct	0.841938	0.744396	15.4818	13.6882	NA	NA	0.981656	0.0183443	strong	1.79362	FALSE
rs3760994	chr19	1435767	1435782	16	+	G	A	1435771	5	EGR4	jolma2013	Hsapiens-jolma2013-EGR4-2	EGR4	aggcGccctcgccctc	0.822866	0.721594	15.2037	13.3325	NA	NA	0.992701	0.00364964	strong	1.87115	TRUE
rs17135399	chr11	126218534	126218545	12	-	A	G	126218541	5	ELF1	jolma2013	Hsapiens-jolma2013-ELF1	ELF1	gactcccAggta	0.740855	0.856248	11.1199	12.8519	NA	NA	0	0.967443	strong	1.732	FALSE
rs17135399	chr11	126218534	126218545	12	-	A	G	126218541	5	ELF4	jolma2013	Hsapiens-jolma2013-ELF4	ELF4	gactcccAggta	0.750829	0.855136	11.215	12.773	NA	NA	0	0.943236	strong	1.55801	FALSE
rs3893530	chr6	29988392	29988408	17	+	G	A	29988399	8	ELK1	jolma2013	Hsapiens-jolma2013-ELK1-3	ELK1	cactttcGccggagtca	0.822705	0.736543	17.7517	15.8926	NA	NA	0.987866	0.0019034	strong	1.85914	FALSE
rs7582270	chr2	71689040	71689053	14	-	C	A	71689050	4	EMX1	jolma2013	Hsapiens-jolma2013-EMX1-2	EMX1	ttattaaatgCtaa	0.724544	0.853838	8.79458	10.364	NA	NA	0.0138055	0.954982	strong	1.56939	FALSE
rs11552229	chr1	150783976	150783988	13	-	T	C	150783985	4	EOMES	jolma2013	Hsapiens-jolma2013-EOMES	EOMES	ttactcacaTgtt	0.770766	0.933078	8.46375	10.2461	NA	NA	0.00229061	0.979185	strong	1.78234	FALSE
rs888066	chr14	77590179	77590191	13	-	C	T	77590183	9	EOMES	jolma2013	Hsapiens-jolma2013-EOMES	EOMES	tcctCcacacctg	0.818658	0.984424	8.98965	10.8099	NA	NA	0.00991686	0.984874	strong	1.82026	FALSE
rs859267	chr17	15826014	15826026	13	-	A	C	15826021	6	EOMES	jolma2013	Hsapiens-jolma2013-EOMES	EOMES	agtttcaAacata	0.774894	0.954345	8.50907	10.4796	NA	NA	0.000304507	0.99797	strong	1.97054	FALSE
rs1657067	chr16	8947073	8947083	11	+	G	A	8947077	5	ESRRA	jolma2013	Hsapiens-jolma2013-ESRRA	ESRRA	cccaGggtcac	0.833361	0.986624	10.486	12.4145	NA	NA	0.00316556	0.994505	strong	1.92848	FALSE
rs1657067	chr16	8947073	8947083	11	+	G	A	8947077	5	ESRRA	jolma2013	Hsapiens-jolma2013-ESRRA-4	ESRRA	cccaGggtcac	0.824652	0.986742	8.63471	10.3319	NA	NA	0.0101373	0.970945	strong	1.6972	FALSE
rs980274	chr21	42212225	42212241	17	+	G	A	42212238	14	ESRRA	jolma2013	Hsapiens-jolma2013-ESRRA-5	ESRRA	aaggcctgagaaaGtaa	0.763464	0.66161	14.5995	12.6518	NA	NA	0.996466	0	strong	1.94772	FALSE
rs980274	chr21	42212225	42212241	17	+	G	A	42212238	14	ESRRA	jolma2013	Hsapiens-jolma2013-ESRRA-2	ESRRA	aaggcctgagaaaGtaa	0.741476	0.650788	15.7849	13.8543	NA	NA	0.99408	0.000174125	strong	1.93063	FALSE
rs1657067	chr16	8947074	8947084	11	+	G	A	8947077	4	ESRRB	jolma2013	Hsapiens-jolma2013-ESRRB	ESRRB	ccaGggtcaca	0.826031	0.953044	12.7553	14.7166	NA	NA	0.00171429	0.997714	strong	1.9613	FALSE
rs6667242	chr1	21826564	21826581	18	+	A	G	21826566	3	ESRRG	jolma2013	Hsapiens-jolma2013-ESRRG	ESRRG	acAgtaaacaagaggcca	0.674027	0.755212	13.3603	14.9696	NA	NA	0.00648649	0.953514	strong	1.60923	FALSE
rs1657067	chr16	8947074	8947083	10	+	G	A	8947077	4	ESRRG	jolma2013	Hsapiens-jolma2013-ESRRG-3	ESRRG	ccaGggtcac	0.826222	0.987937	9.96948	11.9208	NA	NA	0.00227273	0.996591	strong	1.95131	FALSE
rs17135399	chr11	126218540	126218556	17	+	A	G	126218541	2	ESRRG	jolma2013	Hsapiens-jolma2013-ESRRG-2	ESRRG	cAggtaactcaagatga	0.749584	0.675507	17.0568	15.3712	NA	NA	0.969836	0.0281186	strong	1.68562	FALSE
rs8101851	chr19	35935996	35936010	15	+	A	G	35936004	9	ETV6	jolma2013	Hsapiens-jolma2013-ETV6	ETV6	agggaagcAgatgga	0.704946	0.808369	13.0501	14.9647	NA	NA	0.00561167	0.99364	strong	1.91457	TRUE
rs2071387	chr3	139257600	139257609	10	-	A	G	139257603	7	FIGLA	jolma2013	Hsapiens-jolma2013-FIGLA	FIGLA	accAggtgga	0.988613	0.806868	9.01577	7.35832	NA	NA	0.960604	0	strong	1.65744	TRUE
rs9313591	chr5	171790113	171790130	18	+	G	A	171790122	10	FOXB1	jolma2013	Hsapiens-jolma2013-FOXB1-2	FOXB1	tctgaagatGttgacagc	0.700538	0.797372	11.8968	13.5413	NA	NA	0.031386	0.965196	strong	1.64447	TRUE
rs2755430	chr10	89415597	89415614	18	+	C	T	89415605	9	FOXB1	jolma2013	Hsapiens-jolma2013-FOXB1-2	FOXB1	agagaaaaCaatgactga	0.69137	0.784299	11.7411	13.3192	NA	NA	0.0390231	0.956995	strong	1.57815	TRUE
rs1121878	chr3	69797317	69797334	18	+	C	A	69797326	10	FOXB1	jolma2013	Hsapiens-jolma2013-FOXB1-2	FOXB1	taaaaaaatCttcaaagc	0.679923	0.779754	11.5467	13.2421	NA	NA	0.00248602	0.965196	strong	1.69536	TRUE
rs3753314	chr1	15541529	15541546	18	+	C	T	15541537	9	FOXB1	jolma2013	Hsapiens-jolma2013-FOXB1-2	FOXB1	cttgtataCatttatttt	0.719949	0.812878	12.2264	13.8046	NA	NA	0.0390231	0.956995	strong	1.57815	TRUE
rs4692369	chr4	26092002	26092012	11	-	T	C	26092005	8	FOXB1	jolma2013	Hsapiens-jolma2013-FOXB1-3	FOXB1	ataTtcacaga	0.884483	0.725361	8.92588	7.32009	NA	NA	0.956649	0.00657251	strong	1.6058	TRUE
rs4773868	chr13	95933264	95933276	13	-	C	T	95933268	9	FOXC1	jolma2013	Hsapiens-jolma2013-FOXC1	FOXC1	ttttCttttaata	0.722362	0.866595	9.17427	11.0061	NA	NA	0.00306853	0.983975	strong	1.83181	FALSE
rs4819011	chr21	46430041	46430053	13	-	T	C	46430048	6	FOXC1	jolma2013	Hsapiens-jolma2013-FOXC1	FOXC1	tttttgtTtcgtg	0.844635	0.721976	10.7272	9.16936	NA	NA	0.953104	0.010568	strong	1.55782	FALSE
rs3753314	chr1	15541536	15541546	11	-	C	T	15541537	10	FOXC1	jolma2013	Hsapiens-jolma2013-FOXC1-3	FOXC1	aCatttatttt	0.752167	0.923842	7.23752	8.88942	NA	NA	0.0226311	0.966341	strong	1.6519	FALSE
rs6554464	chr4	58296818	58296831	14	+	C	T	58296826	9	FOXC1	jolma2013	Hsapiens-jolma2013-FOXC1-2	FOXC1	gaataataCtaatg	0.758766	0.898334	9.34058	11.0587	NA	NA	0.00518184	0.972207	strong	1.71811	FALSE
rs4773868	chr13	95933264	95933274	11	-	C	T	95933268	7	FOXC2	jolma2013	Hsapiens-jolma2013-FOXC2-2	FOXC2	ttttCttttaa	0.7426	0.896535	8.6239	10.4116	NA	NA	0.00349624	0.979631	strong	1.78767	TRUE
rs6554464	chr4	58296818	58296831	14	+	C	T	58296826	9	FOXD2	jolma2013	Hsapiens-jolma2013-FOXD2	FOXD2	gaataataCtaatg	0.770851	0.946911	7.00133	8.60041	NA	NA	0	0.951497	strong	1.59908	TRUE
rs6554464	chr4	58296818	58296831	14	+	C	T	58296826	9	FOXD3	jolma2013	Hsapiens-jolma2013-FOXD3	FOXD3	gaataataCtaatg	0.768484	0.931372	7.26013	8.79898	NA	NA	0.00624566	0.948261	strong	1.53885	TRUE
rs11961283	chr6	158398331	158398342	12	-	T	C	158398336	7	FOXG1	jolma2013	Hsapiens-jolma2013-FOXG1-2	FOXG1	gattgTgtgcac	0.83199	0.72257	14.2281	12.3568	NA	NA	0.989971	0.00429799	strong	1.87122	FALSE
rs3753314	chr1	15541531	15541547	17	-	C	T	15541537	11	FOXG1	jolma2013	Hsapiens-jolma2013-FOXG1	FOXG1	tgtataCatttattttc	0.77901	0.721563	21.4799	19.8959	NA	NA	0.959227	0.0407725	strong	1.58399	FALSE
rs4692369	chr4	26091990	26092006	17	+	T	C	26092005	16	FOXG1	jolma2013	Hsapiens-jolma2013-FOXG1	FOXG1	ttaaacaattttataTt	0.709692	0.780873	19.5686	21.5313	NA	NA	0	1	strong	1.96269	FALSE
rs4773868	chr13	95933262	95933274	13	-	C	T	95933268	7	FOXJ2	jolma2013	Hsapiens-jolma2013-FOXJ2-3	FOXJ2	tcttttCttttaa	0.688537	0.804122	9.77938	11.421	NA	NA	0.0319024	0.964683	strong	1.64167	FALSE
rs6667242	chr1	21826560	21826573	14	+	A	G	21826566	7	FOXJ2	jolma2013	Hsapiens-jolma2013-FOXJ2	FOXJ2	gtagacAgtaaaca	0.884487	0.77535	15.5872	13.6639	NA	NA	0.994139	0.00180343	strong	1.9233	FALSE
rs3753314	chr1	15541531	15541543	13	-	C	T	15541537	7	FOXJ2	jolma2013	Hsapiens-jolma2013-FOXJ2-3	FOXJ2	tgtataCatttat	0.733089	0.848674	10.4122	12.0538	NA	NA	0.0319024	0.964683	strong	1.64167	FALSE
rs6667242	chr1	21826560	21826573	14	+	A	G	21826566	7	FOXJ3	jolma2013	Hsapiens-jolma2013-FOXJ3-2	FOXJ3	gtagacAgtaaaca	0.898028	0.810387	17.3605	15.6663	NA	NA	0.968137	0	strong	1.69426	FALSE
rs11591030	chr1	201430277	201430290	14	+	T	C	201430285	9	FOXJ3	jolma2013	Hsapiens-jolma2013-FOXJ3-2	FOXJ3	gtaaacacTatata	0.793835	0.706885	15.3463	13.6654	NA	NA	0.961794	0	strong	1.6809	FALSE
rs3753314	chr1	15541531	15541543	13	-	C	T	15541537	7	FOXJ3	jolma2013	Hsapiens-jolma2013-FOXJ3-3	FOXJ3	tgtataCatttat	0.730997	0.838775	11.9511	13.7132	NA	NA	0	0.974057	strong	1.76207	FALSE
rs11961283	chr6	158398332	158398341	10	-	T	C	158398336	6	FOXK1	jolma2013	Hsapiens-jolma2013-FOXK1	FOXK1	attgTgtgca	0.823892	0.712267	14.6632	12.6766	NA	NA	0.999361	0.000639386	strong	1.98666	TRUE
rs4872047	chr8	22924027	22924036	10	+	T	C	22924031	5	FOXK1	jolma2013	Hsapiens-jolma2013-FOXK1	FOXK1	ctgaTacaaa	0.711263	0.823447	12.6587	14.6553	NA	NA	0	1	strong	1.9966	TRUE
rs4773868	chr13	95933263	95933275	13	-	C	T	95933268	8	FOXL1	jolma2013	Hsapiens-jolma2013-FOXL1-2	FOXL1	cttttCttttaat	0.706142	0.881366	7.34014	9.16154	NA	NA	0.00295159	0.984061	strong	1.8214	TRUE
rs9448493	chr6	79301488	79301501	14	-	C	T	79301495	7	FOXO1	jolma2013	Hsapiens-jolma2013-FOXO1-2	FOXO1	gtacacaCatttta	0.683325	0.766347	14.3892	16.1374	NA	NA	0.00628931	0.977987	strong	1.74823	TRUE
rs9313591	chr5	171790114	171790127	14	+	G	A	171790122	9	FOXO1	jolma2013	Hsapiens-jolma2013-FOXO1-2	FOXO1	ctgaagatGttgac	0.794818	0.717087	16.7369	15.1001	NA	NA	0.965704	0.032491	strong	1.63681	TRUE
rs1455586	chr18	9710474	9710485	12	-	A	G	9710479	7	FOXO1	jolma2013	Hsapiens-jolma2013-FOXO1-3	FOXO1	tgtgtAggaatt	0.72423	0.831012	10.5252	12.0771	NA	NA	0.0176471	0.954902	strong	1.55186	TRUE
rs4789805	chr17	80553085	80553092	8	+	G	A	80553085	1	FOXO3	jolma2013	Hsapiens-jolma2013-FOXO3-2	FOXO3	Gtaaacag	0.97623	0.849074	12.4205	10.8027	NA	NA	0.962025	0.0379747	strong	1.61779	FALSE
rs9313591	chr5	171790114	171790127	14	+	G	A	171790122	9	FOXO3	jolma2013	Hsapiens-jolma2013-FOXO3	FOXO3	ctgaagatGttgac	0.771103	0.692012	19.0592	17.1043	NA	NA	0.997583	0.00241741	strong	1.95486	FALSE
rs9313591	chr5	171790114	171790127	14	+	G	A	171790122	9	FOXO4	jolma2013	Hsapiens-jolma2013-FOXO4	FOXO4	ctgaagatGttgac	0.81057	0.725261	16.634	14.8833	NA	NA	0.977104	0.0228964	strong	1.75065	TRUE
rs2019432	chr10	80312400	80312413	14	-	G	A	80312407	7	FOXO6	jolma2013	Hsapiens-jolma2013-FOXO6-3	FOXO6	gtcgtgcGgggact	0.830959	0.740335	15.7083	13.9952	NA	NA	0.974283	0.016815	strong	1.71314	TRUE
rs9313591	chr5	171790114	171790127	14	-	G	A	171790122	6	FOXO6	jolma2013	Hsapiens-jolma2013-FOXO6	FOXO6	ctgaagatGttgac	0.788012	0.703473	15.2111	13.5793	NA	NA	0.964182	0.0319458	strong	1.63185	TRUE
rs4910440	chr11	9114996	9115003	8	+	C	T	9114999	4	GATA3	jolma2013	Hsapiens-jolma2013-GATA3	GATA3	tgaCaaga	0.716936	0.992536	5.17587	7.16554	NA	NA	0	1	strong	1.98967	TRUE
rs2894123	chr10	72229169	72229176	8	-	A	G	72229173	4	GATA3	jolma2013	Hsapiens-jolma2013-GATA3	GATA3	gcttAtct	0.997242	0.721643	7.19951	5.20984	NA	NA	1	0	strong	1.98967	TRUE
rs5746779	chr22	19558471	19558478	8	-	A	G	19558475	4	GATA3	jolma2013	Hsapiens-jolma2013-GATA3	GATA3	ccttAtct	0.998948	0.723348	7.21183	5.22216	NA	NA	1	0	strong	1.98967	TRUE
rs2019432	chr10	80312398	80312413	16	-	G	A	80312407	7	GLIS1	jolma2013	Hsapiens-jolma2013-GLIS1	GLIS1	cagtcgtgcGgggact	0.749702	0.668248	18.1229	16.1539	NA	NA	0.997928	0.000414336	strong	1.96903	FALSE
rs4147780	chr11	67805369	67805383	15	+	G	A	67805381	13	GMEB2	jolma2013	Hsapiens-jolma2013-GMEB2-3	GMEB2	gacgtaaccgccGtc	0.839222	0.718021	11.5458	9.87832	NA	NA	0.964876	0.00330579	strong	1.66745	FALSE
rs1018330	chr9	139980380	139980391	12	+	C	A	139980385	6	HES5	jolma2013	Hsapiens-jolma2013-HES5	HES5	agccaCgtgcta	0.849918	0.737228	14.8903	12.916	NA	NA	0.998719	0.000640615	strong	1.9743	FALSE
rs1018330	chr9	139980380	139980391	12	+	C	A	139980385	6	HES5	jolma2013	Hsapiens-jolma2013-HES5-2	HES5	agccaCgtgcta	0.836484	0.728227	15.0974	13.1435	NA	NA	0.996598	0.000810005	strong	1.9539	FALSE
rs911761	chr9	5439941	5439952	12	+	T	C	5439946	6	HES5	jolma2013	Hsapiens-jolma2013-HES5-2	HES5	tgccgTgtgcca	0.731607	0.839886	13.2045	15.1588	NA	NA	0.000615604	0.996598	strong	1.95429	FALSE
rs911761	chr9	5439941	5439952	12	+	T	C	5439946	6	HES5	jolma2013	Hsapiens-jolma2013-HES5	HES5	tgccgTgtgcca	0.736668	0.849358	12.9062	14.8805	NA	NA	0.000640615	0.998719	strong	1.9743	FALSE
rs1018330	chr9	139980380	139980391	12	+	C	A	139980385	6	HES7	jolma2013	Hsapiens-jolma2013-HES7	HES7	agccaCgtgcta	0.81963	0.713937	15.4575	13.4642	NA	NA	1	0	strong	1.99328	FALSE
rs911761	chr9	5439941	5439952	12	+	T	C	5439946	6	HES7	jolma2013	Hsapiens-jolma2013-HES7	HES7	tgccgTgtgcca	0.721899	0.827592	13.6143	15.6076	NA	NA	0	1	strong	1.99328	FALSE
rs10883567	chr10	102755778	102755792	15	+	T	C	102755779	2	HESX1	jolma2013	Hsapiens-jolma2013-HESX1-2	HESX1	cTaattgataatgta	0.788024	0.701174	14.0208	12.4755	NA	NA	0.953917	0.0215054	strong	1.54526	TRUE
rs28644307	chr7	223062	223071	10	-	G	A	223067	5	HEY1	jolma2013	Hsapiens-jolma2013-HEY1	HEY1	tgcacGtgtg	0.968243	0.791094	10.91	8.91392	NA	NA	1	0	strong	1.99608	TRUE
rs1018330	chr9	139980381	139980390	10	-	C	A	139980385	6	HEY1	jolma2013	Hsapiens-jolma2013-HEY1	HEY1	gccaCgtgct	0.975823	0.803825	10.9954	9.05737	NA	NA	0.994636	0	strong	1.93805	TRUE
rs28644307	chr7	223062	223071	10	-	G	A	223067	5	HEY2	jolma2013	Hsapiens-jolma2013-HEY2	HEY2	tgcacGtgtg	0.943155	0.788651	9.51906	7.95969	NA	NA	0.951807	0	strong	1.55938	TRUE
rs1018330	chr9	139980381	139980390	10	+	C	A	139980385	5	HEY2	jolma2013	Hsapiens-jolma2013-HEY2-2	HEY2	gccaCgtgct	0.991708	0.811475	10.688	8.74553	NA	NA	0.996126	0.00387382	strong	1.94243	TRUE
rs1018330	chr9	139980381	139980390	10	-	C	A	139980385	6	HEY2	jolma2013	Hsapiens-jolma2013-HEY2	HEY2	gccaCgtgct	0.958836	0.781939	9.67732	7.89194	NA	NA	0.981366	0	strong	1.78538	TRUE
rs2742412	chr3	45724609	45724617	9	+	C	T	45724610	2	HIC2	jolma2013	Hsapiens-jolma2013-HIC2	HIC2	aCgcccatc	0.750327	0.993	5.4173	7.16938	NA	NA	0.0233626	0.976637	strong	1.75208	TRUE
rs12915	chr10	125768087	125768100	14	-	C	T	125768094	7	HNF4A	jolma2013	Hsapiens-jolma2013-HNF4A-4	HNF4A	acaccttCgaacgg	0.684049	0.779246	13.775	15.692	NA	NA	0.00480812	0.993767	strong	1.91704	FALSE
rs12915	chr10	125768086	125768100	15	-	C	T	125768094	7	HNF4A	jolma2013	Hsapiens-jolma2013-HNF4A-6	HNF4A	cacaccttCgaacgg	0.706829	0.803191	13.4881	15.3269	NA	NA	0.0129506	0.986349	strong	1.83885	FALSE
rs1024446	chr19	18959203	18959217	15	+	G	A	18959209	7	HNF4A	jolma2013	Hsapiens-jolma2013-HNF4A-6	HNF4A	gagttcGatggtctt	0.733891	0.830254	14.0045	15.8434	NA	NA	0.0129506	0.986349	strong	1.83885	FALSE
rs1061638	chr14	77928523	77928536	14	+	A	G	77928525	3	HNF4A	jolma2013	Hsapiens-jolma2013-HNF4A-4	HNF4A	caAtacaaaggaca	0.68679	0.783851	13.8302	15.7848	NA	NA	0.000625112	0.996696	strong	1.95458	FALSE
rs1061638	chr14	77928523	77928538	16	+	A	G	77928525	3	HNF4A	jolma2013	Hsapiens-jolma2013-HNF4A-3	HNF4A	caAtacaaaggacatg	0.73366	0.825955	14.5016	16.3259	NA	NA	0.0023382	0.983236	strong	1.82431	FALSE
rs1061638	chr14	77928523	77928537	15	+	A	G	77928525	3	HNF4A	jolma2013	Hsapiens-jolma2013-HNF4A-6	HNF4A	caAtacaaaggacat	0.790625	0.887335	15.0871	16.9326	NA	NA	0.00385154	0.986695	strong	1.84548	FALSE
rs1024446	chr19	18959203	18959216	14	+	G	A	18959209	7	HNF4A	jolma2013	Hsapiens-jolma2013-HNF4A-4	HNF4A	gagttcGatggtct	0.706652	0.80185	14.2302	16.1472	NA	NA	0.00480812	0.993767	strong	1.91704	FALSE
rs1657067	chr16	8947069	8947083	15	+	G	A	8947077	9	HNF4A	jolma2013	Hsapiens-jolma2013-HNF4A-6	HNF4A	gaatcccaGggtcac	0.702958	0.799838	13.4142	15.263	NA	NA	0.00736067	0.987732	strong	1.84872	FALSE
rs316025	chr6	160683372	160683387	16	-	T	C	160683381	7	HNF4A	jolma2013	Hsapiens-jolma2013-HNF4A	HNF4A	acagaacttTggatat	0.821154	0.730491	14.925	13.2772	NA	NA	0.965788	0.0299359	strong	1.64787	FALSE
rs316025	chr6	160683373	160683387	15	-	T	C	160683381	7	HNF4A	jolma2013	Hsapiens-jolma2013-HNF4A-6	HNF4A	cagaacttTggatat	0.796802	0.700439	15.205	13.3662	NA	NA	0.986349	0.0129506	strong	1.83885	FALSE
rs9853992	chr3	24269813	24269823	11	-	A	G	24269818	6	HOXA10	jolma2013	Hsapiens-jolma2013-HOXA10-2	HOXA10	gttttAtaact	0.9649	0.739003	7.07905	5.42174	NA	NA	0.956844	0.00125585	strong	1.65731	TRUE
rs9853992	chr3	24269813	24269823	11	-	A	G	24269818	6	HOXC11	jolma2013	Hsapiens-jolma2013-HOXC11-2	HOXC11	gttttAtaact	0.966909	0.729639	6.13211	4.62735	NA	NA	0.927315	0	strong	1.50476	FALSE
rs1195958	chr11	64936806	64936815	10	+	C	T	64936810	5	HOXC13	jolma2013	Hsapiens-jolma2013-HOXC13	HOXC13	ctgaCaaaat	0.749948	0.926288	7.97189	9.84637	NA	NA	0.00312012	0.99064	strong	1.87448	TRUE
rs1195958	chr11	64936806	64936815	10	+	C	T	64936810	5	HOXD13	jolma2013	Hsapiens-jolma2013-HOXD13	HOXD13	ctgaCaaaat	0.758413	0.942998	8.0741	10.0392	NA	NA	0.00145138	0.998549	strong	1.9651	TRUE
rs9261116	chr6	29978050	29978062	13	+	G	A	29978057	8	HSF1	jolma2013	Hsapiens-jolma2013-HSF1-2	HSF1	ttccccaGccttc	0.740694	0.841013	13.0225	14.7863	NA	NA	0.00268456	0.97651	strong	1.76377	TRUE
rs13182040	chr5	171786855	171786864	10	-	G	T	171786861	4	ID4	jolma2013	Hsapiens-jolma2013-ID4	ID4	cccaggGgtc	0.807995	0.992053	8.57901	10.5333	NA	NA	0	0.996678	strong	1.95426	TRUE
rs8041685	chr15	74225177	74225197	21	+	G	A	74225193	17	IRF3	jolma2013	Hsapiens-jolma2013-IRF3	IRF3	ttcagaaagaaaaagaGtctt	0.690147	0.770969	14.818	16.5533	NA	NA	0.0018037	0.971291	strong	1.73531	TRUE
rs4819011	chr21	46430038	46430052	15	-	T	C	46430048	5	IRF4	jolma2013	Hsapiens-jolma2013-IRF4	IRF4	agctttttgtTtcgt	0.773683	0.687602	16.9959	15.1049	NA	NA	0.989587	0.000545756	strong	1.89097	FALSE
rs797225	chr13	33745649	33745665	17	+	C	A	33745657	9	IRF7	jolma2013	Hsapiens-jolma2013-IRF7-2	IRF7	taacggaaCctctttct	0.718592	0.839977	11.4437	13.3768	NA	NA	0.000234329	0.994259	strong	1.93309	FALSE
rs4819011	chr21	46430039	46430052	14	-	T	C	46430048	5	IRF8	jolma2013	Hsapiens-jolma2013-IRF8	IRF8	gctttttgtTtcgt	0.808944	0.710229	14.2668	12.5259	NA	NA	0.97033	0.00114919	strong	1.74096	FALSE
rs4819011	chr21	46430039	46430052	14	-	T	C	46430048	5	IRF8	jolma2013	Hsapiens-jolma2013-IRF8-2	IRF8	gctttttgtTtcgt	0.782391	0.6916	16.6958	14.7584	NA	NA	0.994417	0	strong	1.93743	FALSE
rs8041685	chr15	74225182	74225196	15	+	G	A	74225193	12	IRF9	jolma2013	Hsapiens-jolma2013-IRF9	IRF9	aaagaaaaagaGtct	0.665902	0.747594	15.7164	17.6445	NA	NA	0	0.993694	strong	1.92806	TRUE
rs10883567	chr10	102755778	102755785	8	-	T	C	102755779	7	ISX	jolma2013	Hsapiens-jolma2013-ISX-2	ISX	cTaattga	0.990972	0.811825	8.81159	7.21864	NA	NA	0.952509	0.00338157	strong	1.59295	FALSE
rs6475412	chr9	2024071	2024085	15	+	T	C	2024076	6	LEF1	jolma2013	Hsapiens-jolma2013-LEF1	LEF1	ggagaTccaagattt	0.831499	0.716412	13.3509	11.503	NA	NA	0.986813	0.0032967	strong	1.84789	FALSE
rs4910440	chr11	9114986	9115001	16	+	C	T	9114999	14	LHX6	jolma2013	Hsapiens-jolma2013-LHX6-2	LHX6	aaattaataatgaCaa	0.709015	0.803922	13.2637	15.0391	NA	NA	0.0184112	0.979884	strong	1.77544	FALSE
rs948466	chr11	117966098	117966112	15	+	A	G	117966100	3	MAFF	jolma2013	Hsapiens-jolma2013-MAFF	MAFF	ctActggatcagcaa	0.808765	0.914818	14.2428	16.1105	NA	NA	0	0.988016	strong	1.86765	TRUE
rs948466	chr11	117966095	117966115	21	+	A	G	117966100	6	MAFG	jolma2013	Hsapiens-jolma2013-MAFG	MAFG	agcctActggatcagcaaaac	0.759541	0.894323	10.0744	11.8621	NA	NA	0.0059911	0.980657	strong	1.78772	TRUE
rs10785223	chr12	76409983	76409994	12	+	T	C	76409990	8	MAFK	jolma2013	Hsapiens-jolma2013-MAFK	MAFK	ctctttgTtgac	0.82315	0.975507	8.35734	9.9042	NA	NA	0	0.938813	strong	1.54686	TRUE
rs1018330	chr9	139980381	139980390	10	-	C	A	139980385	6	MAX	jolma2013	Hsapiens-jolma2013-MAX-2	MAX	gccaCgtgct	0.996266	0.851936	10.8123	9.24589	NA	NA	0.946716	0.002616	strong	1.56638	FALSE
rs7320811	chr13	95927870	95927881	12	+	A	G	95927876	7	MEF2A	jolma2013	Hsapiens-jolma2013-MEF2A	MEF2A	tctagaActagg	0.843685	0.738969	13.0531	11.433	NA	NA	0.950098	0	strong	1.62011	TRUE
rs4789805	chr17	80553082	80553093	12	+	G	A	80553085	4	MEF2A	jolma2013	Hsapiens-jolma2013-MEF2A	MEF2A	tctGtaaacaga	0.745816	0.869208	11.5389	13.448	NA	NA	0	0.992843	strong	1.90906	TRUE
rs6994325	chr8	72764053	72764064	12	+	T	G	72764061	9	MEF2A	jolma2013	Hsapiens-jolma2013-MEF2A	MEF2A	actaaaaaTatt	0.910945	0.783984	14.0937	12.1294	NA	NA	0.997945	0	strong	1.96427	TRUE
rs4789805	chr17	80553082	80553093	12	+	G	A	80553085	4	MEF2B	jolma2013	Hsapiens-jolma2013-MEF2B	MEF2B	tctGtaaacaga	0.749796	0.864396	12.7186	14.6625	NA	NA	0	0.995261	strong	1.94391	TRUE
rs6994325	chr8	72764053	72764064	12	+	T	G	72764061	9	MEF2B	jolma2013	Hsapiens-jolma2013-MEF2B	MEF2B	actaaaaaTatt	0.882667	0.764996	14.9724	12.9764	NA	NA	1	0	strong	1.996	TRUE
rs4789805	chr17	80553082	80553093	12	+	G	A	80553085	4	MEF2D	jolma2013	Hsapiens-jolma2013-MEF2D	MEF2D	tctGtaaacaga	0.767086	0.881709	13.124	15.0851	NA	NA	0.000343702	0.99725	strong	1.96109	TRUE
rs7320811	chr13	95927870	95927881	12	+	A	G	95927876	7	MEF2D	jolma2013	Hsapiens-jolma2013-MEF2D	MEF2D	tctagaActagg	0.841972	0.742298	14.4053	12.6999	NA	NA	0.963633	0.000332116	strong	1.70532	TRUE
rs6994325	chr8	72764053	72764064	12	+	T	G	72764061	9	MEF2D	jolma2013	Hsapiens-jolma2013-MEF2D	MEF2D	actaaaaaTatt	0.892743	0.775982	15.2739	13.2762	NA	NA	1	0	strong	1.99766	TRUE
rs4910440	chr11	9114989	9115002	14	-	C	T	9114999	4	MEOX2	jolma2013	Hsapiens-jolma2013-MEOX2-3	MEOX2	ttaataatgaCaag	0.81239	0.922142	13.3278	15.1284	NA	NA	0.00916546	0.982875	strong	1.80055	FALSE
rs11552229	chr1	150783980	150783987	8	-	T	C	150783985	3	MGA	jolma2013	Hsapiens-jolma2013-MGA	MGA	tcacaTgt	0.759343	0.944285	7.40114	9.20373	NA	NA	0.000514172	0.979787	strong	1.80259	FALSE
rs888066	chr14	77590183	77590190	8	-	C	T	77590183	8	MGA	jolma2013	Hsapiens-jolma2013-MGA	MGA	Ccacacct	0.837155	1	8.15956	9.74677	NA	NA	0.0289372	0.958985	strong	1.58721	FALSE
rs12485273	chr3	139253868	139253875	8	+	A	G	139253871	4	MSX2	jolma2013	Hsapiens-jolma2013-MSX2-2	MSX2	gcaAttat	0.992048	0.784787	9.15491	7.24225	NA	NA	0.991832	0	strong	1.91267	FALSE
rs3136689	chr17	38715097	38715110	14	-	G	A	38715102	9	MTF1	jolma2013	Hsapiens-jolma2013-MTF1	MTF1	aggccGtgtggaga	0.805466	0.700978	14.352	12.4902	NA	NA	1	0	strong	1.86179	TRUE
rs17026280	chr2	85581943	85581954	12	-	T	G	85581946	9	MYBL1	jolma2013	Hsapiens-jolma2013-MYBL1-2	MYBL1	tctTttaacggt	0.845688	0.979393	11.7249	13.5786	NA	NA	0.00626118	0.987925	strong	1.85373	TRUE
rs17026280	chr2	85581942	85581955	14	-	T	G	85581946	10	MYBL2	jolma2013	Hsapiens-jolma2013-MYBL2	MYBL2	ctctTttaacggtg	0.753349	0.881266	9.8796	11.5571	NA	NA	0	0.963928	strong	1.67754	TRUE
rs791888	chr10	89412571	89412585	15	-	G	T	89412575	11	MYBL2	jolma2013	Hsapiens-jolma2013-MYBL2-4	MYBL2	ataaGtttaacagtg	0.854758	0.731759	12.3473	10.5705	NA	NA	0.980892	0.0111465	strong	1.77676	TRUE
rs2846236	chr11	124066624	124066633	10	-	G	A	124066627	7	NEUROG2	jolma2013	Hsapiens-jolma2013-NEUROG2-2	NEUROG2	tacGtatgtt	0.798548	0.936889	10.3127	12.0993	NA	NA	0.00691244	0.981567	strong	1.78659	TRUE
rs2846236	chr11	124066624	124066633	10	-	G	A	124066627	7	NEUROG2	jolma2013	Hsapiens-jolma2013-NEUROG2	NEUROG2	tacGtatgtt	0.819005	0.98051	9.98861	11.9583	NA	NA	0.001554	0.998446	strong	1.96972	TRUE
rs9804386	chr10	99375036	99375045	10	+	T	C	99375040	5	NEUROG2	jolma2013	Hsapiens-jolma2013-NEUROG2	NEUROG2	aacaTatgga	0.970906	0.84443	11.8412	10.2987	NA	NA	0.944159	0.00881705	strong	1.54251	TRUE
rs6690839	chr1	41944172	41944185	14	+	A	C	41944183	12	NFAT5	jolma2013	Hsapiens-jolma2013-NFAT5	NFAT5	ctggaaaagggAtg	0.716935	0.834784	12.0939	14.0818	NA	NA	0.000346921	0.999306	strong	1.98797	FALSE
rs12332261	chr5	171830658	171830671	14	-	C	T	171830669	3	NFAT5	jolma2013	Hsapiens-jolma2013-NFAT5	NFAT5	gggtagttttcCag	0.959501	0.841573	16.1857	14.1964	NA	NA	0.999393	0.000173476	strong	1.98931	FALSE
rs9448507	chr6	79313361	79313374	14	-	A	G	79313367	8	NFATC1	jolma2013	Hsapiens-jolma2013-NFATC1-3	NFATC1	ctttgcAttgcaaa	0.781326	0.693095	15.1054	13.3996	NA	NA	0.971875	0.0266493	strong	1.70578	TRUE
rs9524	chr19	51517725	51517734	10	+	A	T	51517731	7	NHLH1	jolma2013	Hsapiens-jolma2013-NHLH1-2	NHLH1	cacagcAggg	0.751394	0.913837	9.02154	10.9719	NA	NA	0	0.99632	strong	1.95036	TRUE
rs9448502	chr6	79309726	79309735	10	+	A	C	79309728	3	NKX2-3	jolma2013	Hsapiens-jolma2013-NKX2-3-2	NKX2-3	acAacttgtc	0.789032	0.973813	7.74794	9.56241	NA	NA	0.00402202	0.982007	strong	1.81447	FALSE
rs833070	chr6	43742622	43742631	10	+	T	C	43742626	5	NKX2-3	jolma2013	Hsapiens-jolma2013-NKX2-3-2	NKX2-3	cccaTttgac	0.795692	0.99805	7.81334	9.80042	NA	NA	0	0.999138	strong	1.98707	FALSE
rs833070	chr6	43742622	43742631	10	+	T	C	43742626	5	NKX2-3	jolma2013	Hsapiens-jolma2013-NKX3	NKX2-3	cccaTttgac	0.785322	0.989409	7.19891	9.06974	NA	NA	0.00155763	0.989097	strong	1.87083	FALSE
rs833070	chr6	43742623	43742631	9	+	T	C	43742626	4	NKX2-8	jolma2013	Hsapiens-jolma2013-NKX2-8	NKX2-8	ccaTttgac	0.752028	0.999141	5.31006	7.05491	NA	NA	0.00935943	0.976541	strong	1.74486	TRUE
rs833070	chr6	43742623	43742631	9	+	T	C	43742626	4	NKX2-8	jolma2013	Hsapiens-jolma2013-NKX2-8-2	NKX2-8	ccaTttgac	0.756199	0.997391	5.74698	7.58	NA	NA	0.0126641	0.985724	strong	1.83302	TRUE
rs12915	chr10	125768087	125768100	14	-	C	T	125768094	7	NR2C2	jolma2013	Hsapiens-jolma2013-NR2C2	NR2C2	acaccttCgaacgg	0.693606	0.801875	10.2336	11.831	NA	NA	0.0399251	0.958498	strong	1.59742	FALSE
rs1024446	chr19	18959203	18959216	14	+	G	A	18959209	7	NR2C2	jolma2013	Hsapiens-jolma2013-NR2C2	NR2C2	gagttcGatggtct	0.688223	0.796492	10.1542	11.7516	NA	NA	0.0399251	0.958498	strong	1.59742	FALSE
rs1024446	chr19	18959203	18959217	15	+	G	A	18959209	7	NR2F1	jolma2013	Hsapiens-jolma2013-NR2F1	NR2F1	gagttcGatggtctt	0.67486	0.766529	13.2485	15.0481	NA	NA	0.0102654	0.982765	strong	1.79961	FALSE
rs11228540	chr11	68935546	68935553	8	+	G	A	68935552	7	NR2F1	jolma2013	Hsapiens-jolma2013-NR2F1-3	NR2F1	ggggtcGg	0.838972	0.997688	8.32095	9.89511	NA	NA	0.0447284	0.955272	strong	1.57415	FALSE
rs1024446	chr19	18959203	18959216	14	+	G	A	18959209	7	NR2F6	jolma2013	Hsapiens-jolma2013-NR2F6-2	NR2F6	gagttcGatggtct	0.687006	0.776559	15.0189	16.9767	NA	NA	0.00290044	0.997027	strong	1.95778	FALSE
rs6515745	chr20	2794682	2794696	15	+	A	G	2794688	7	NR2F6	jolma2013	Hsapiens-jolma2013-NR2F6	NR2F6	atggtcAttagggct	0.772411	0.689625	17.2351	15.3879	NA	NA	0.987515	0.00758874	strong	1.84724	FALSE
rs837957	chr12	125097020	125097036	17	-	C	T	125097030	7	NR3C1	jolma2013	Hsapiens-jolma2013-NR3C1	NR3C1	aagtacatccCgtgcag	0.842538	0.935286	14.4901	16.0852	NA	NA	0.036339	0.959027	strong	1.59508	FALSE
rs837957	chr12	125097020	125097036	17	-	C	T	125097030	7	NR3C2	jolma2013	Hsapiens-jolma2013-NR3C2	NR3C2	aagtacatccCgtgcag	0.841195	0.935514	14.4659	16.0879	NA	NA	0.0302438	0.962604	strong	1.62199	TRUE
rs1483965	chr14	23072015	23072025	11	-	G	T	23072022	4	NR4A2	jolma2013	Hsapiens-jolma2013-NR4A2-3	NR4A2	tgactttGcag	0.760884	0.871257	10.3925	11.9001	NA	NA	0.00115385	0.939615	strong	1.50753	FALSE
rs10775412	chr17	25869028	25869038	11	-	A	C	25869033	6	NRL	jolma2013	Hsapiens-jolma2013-NRL	NRL	atcagAagtct	0.692399	0.967891	4.69258	6.55966	NA	NA	0	0.987541	strong	1.86708	TRUE
rs9804386	chr10	99375036	99375045	10	+	T	C	99375040	5	OLIG1	jolma2013	Hsapiens-jolma2013-OLIG1	OLIG1	aacaTatgga	0.946303	0.807963	12.7797	10.9115	NA	NA	0.987859	0.00130084	strong	1.86827	TRUE
rs2846236	chr11	124066624	124066633	10	-	G	A	124066627	7	OLIG1	jolma2013	Hsapiens-jolma2013-OLIG1	OLIG1	tacGtatgtt	0.822092	0.946815	11.1023	12.7866	NA	NA	0.0148797	0.96854	strong	1.68437	TRUE
rs9804386	chr10	99375036	99375045	10	+	T	C	99375040	5	OLIG2	jolma2013	Hsapiens-jolma2013-OLIG2-2	OLIG2	aacaTatgga	0.955766	0.781401	10.9252	8.93207	NA	NA	1	0	strong	1.99314	TRUE
rs9804386	chr10	99375036	99375045	10	+	T	C	99375040	5	OLIG2	jolma2013	Hsapiens-jolma2013-OLIG2	OLIG2	aacaTatgga	0.957165	0.791	10.24	8.46232	NA	NA	0.977984	0.00489237	strong	1.77767	TRUE
rs9804386	chr10	99375036	99375045	10	+	T	C	99375040	5	OLIG3	jolma2013	Hsapiens-jolma2013-OLIG3	OLIG3	aacaTatgga	0.962818	0.800501	9.32494	7.75289	NA	NA	0.951316	0.012916	strong	1.57205	TRUE
rs719150	chr6	138192752	138192765	14	+	A	G	138192761	10	ONECUT1	jolma2013	Hsapiens-jolma2013-ONECUT1	ONECUT1	ctcaaatcaAtctt	0.887273	0.750982	12.6589	10.7144	NA	NA	0.995594	0.000251794	strong	1.9445	FALSE
rs719150	chr6	138192752	138192765	14	+	A	G	138192761	10	ONECUT1	jolma2013	Hsapiens-jolma2013-ONECUT1-2	ONECUT1	ctcaaatcaAtctt	0.872616	0.738799	12.9209	10.9395	NA	NA	0.998687	0	strong	1.98144	FALSE
rs719150	chr6	138192752	138192765	14	+	A	G	138192761	10	ONECUT2	jolma2013	Hsapiens-jolma2013-ONECUT2	ONECUT2	ctcaaatcaAtctt	0.868394	0.734893	12.2673	10.3814	NA	NA	0.989596	0.000416146	strong	1.8859	FALSE
rs719150	chr6	138192752	138192765	14	+	A	G	138192761	10	ONECUT3	jolma2013	Hsapiens-jolma2013-ONECUT3	ONECUT3	ctcaaatcaAtctt	0.840549	0.715852	12.9592	11.0367	NA	NA	0.993951	0.00147131	strong	1.92252	FALSE
rs4910440	chr11	9114985	9115002	18	+	C	T	9114999	15	PDX1	jolma2013	Hsapiens-jolma2013-PDX1	PDX1	taaattaataatgaCaag	0.731621	0.860387	8.9332	10.5055	NA	NA	0.0138138	0.956156	strong	1.57226	FALSE
rs8042039	chr15	74225508	74225521	14	-	C	T	74225518	4	POU1F1	jolma2013	Hsapiens-jolma2013-POU1F1-2	POU1F1	ttaattcccaCaac	0.75816	0.890544	9.63559	11.3181	NA	NA	0.0145919	0.97036	strong	1.68249	TRUE
rs10201412	chr2	33430102	33430118	17	-	C	A	33430110	9	POU1F1	jolma2013	Hsapiens-jolma2013-POU1F1	POU1F1	gatgatttCtacatctt	0.695201	0.904131	5.53814	7.20253	NA	NA	0.0106348	0.967277	strong	1.66439	TRUE
rs8042039	chr15	74225510	74225521	12	-	C	T	74225518	4	POU2F1	jolma2013	Hsapiens-jolma2013-POU2F1	POU2F1	aattcccaCaac	0.702708	0.888312	7.19868	9.10005	NA	NA	0.00271892	0.992125	strong	1.90137	TRUE
rs3773172	chr3	14511691	14511702	12	-	G	A	14511699	4	POU3F1	jolma2013	Hsapiens-jolma2013-POU3F1	POU3F1	gtattttcGtag	0.784853	0.940342	7.83811	9.39093	NA	NA	0.0204712	0.954423	strong	1.55282	TRUE
rs8042039	chr15	74225509	74225520	12	-	C	T	74225518	3	POU3F1	jolma2013	Hsapiens-jolma2013-POU3F1	POU3F1	taattcccaCaa	0.744426	0.920705	7.43438	9.19483	NA	NA	0.010297	0.978614	strong	1.76044	TRUE
rs10201412	chr2	33430104	33430115	12	-	C	A	33430110	6	POU3F1	jolma2013	Hsapiens-jolma2013-POU3F1-2	POU3F1	tgatttCtacat	0.680441	0.934038	4.82219	6.61939	NA	NA	0.00183066	0.980778	strong	1.7972	TRUE
rs3773172	chr3	14511691	14511702	12	-	G	A	14511699	4	POU3F2	jolma2013	Hsapiens-jolma2013-POU3F2-2	POU3F2	gtattttcGtag	0.794817	0.922047	9.42028	10.9282	NA	NA	0.0220264	0.948605	strong	1.50795	TRUE
rs8042039	chr15	74225509	74225520	12	-	C	T	74225518	3	POU3F2	jolma2013	Hsapiens-jolma2013-POU3F2-2	POU3F2	taattcccaCaa	0.779722	0.921417	9.24137	10.9208	NA	NA	0.0187547	0.969242	strong	1.67939	TRUE
rs10201412	chr2	33430104	33430116	13	-	C	A	33430110	7	POU3F2	jolma2013	Hsapiens-jolma2013-POU3F2	POU3F2	tgatttCtacatc	0.675852	0.915763	5.2267	7.08206	NA	NA	0	0.986864	strong	1.85536	TRUE
rs8042039	chr15	74225509	74225521	13	-	C	T	74225518	4	POU3F3	jolma2013	Hsapiens-jolma2013-POU3F3	POU3F3	taattcccaCaac	0.758632	0.899129	8.42679	9.98741	NA	NA	0.0106101	0.953139	strong	1.56061	TRUE
rs1121878	chr3	69797320	69797331	12	-	C	A	69797326	6	POU3F3	jolma2013	Hsapiens-jolma2013-POU3F3-2	POU3F3	aaaaatCttcaa	0.654518	0.877674	5.10603	6.84692	NA	NA	0.004329	0.974892	strong	1.74089	TRUE
rs10201412	chr2	33430104	33430115	12	-	C	A	33430110	6	POU3F3	jolma2013	Hsapiens-jolma2013-POU3F3-2	POU3F3	tgatttCtacat	0.693753	0.916909	5.41211	7.15301	NA	NA	0.004329	0.974892	strong	1.74089	TRUE
rs3773172	chr3	14511693	14511701	9	-	G	A	14511699	3	POU3F4	jolma2013	Hsapiens-jolma2013-POU3F4	POU3F4	attttcGta	0.784172	0.936493	9.5207	11.37	NA	NA	0.00524025	0.987388	strong	1.84934	TRUE
rs2494428	chr1	2339067	2339077	11	-	C	T	2339074	4	POU3F4	jolma2013	Hsapiens-jolma2013-POU3F4-2	POU3F4	tcaaataCgca	0.708349	0.894024	6.05757	7.6454	NA	NA	0.01177	0.957539	strong	1.58784	TRUE
rs10201412	chr2	33430104	33430114	11	-	C	A	33430110	5	POU3F4	jolma2013	Hsapiens-jolma2013-POU3F4-2	POU3F4	tgatttCtaca	0.721836	0.907627	6.1729	7.76173	NA	NA	0.00445236	0.953844	strong	1.58883	TRUE
rs10201412	chr2	33430102	33430115	14	-	C	A	33430110	6	POU4F1	jolma2013	Hsapiens-jolma2013-POU4F1	POU4F1	gatgatttCtacat	0.714164	0.871546	7.6547	9.34159	NA	NA	0.00412996	0.966685	strong	1.68689	TRUE
rs2494428	chr1	2339063	2339078	16	-	C	T	2339074	5	POU4F2	jolma2013	Hsapiens-jolma2013-POU4F2	POU4F2	cacatcaaataCgcaa	0.786516	0.913882	10.4379	12.1282	NA	NA	0.00400534	0.967957	strong	1.69027	TRUE
rs2494428	chr1	2339063	2339078	16	-	C	T	2339074	5	POU4F2	jolma2013	Hsapiens-jolma2013-POU4F2-2	POU4F2	cacatcaaataCgcaa	0.762364	0.864457	14.2884	16.2019	NA	NA	0.00129032	0.993226	strong	1.91345	TRUE
rs2731662	chr5	176872483	176872498	16	+	A	G	176872494	12	POU4F2	jolma2013	Hsapiens-jolma2013-POU4F2	POU4F2	aagaatcattcAtgga	0.818286	0.675457	10.8595	8.96401	NA	NA	0.991995	0.00266845	strong	1.89549	TRUE
rs10201412	chr2	33430100	33430115	16	-	C	A	33430110	6	POU4F2	jolma2013	Hsapiens-jolma2013-POU4F2-2	POU4F2	atgatgatttCtacat	0.671111	0.777344	12.5781	14.5692	NA	NA	0	0.999647	strong	1.99104	TRUE
rs10201412	chr2	33430100	33430115	16	-	C	A	33430110	6	POU4F2	jolma2013	Hsapiens-jolma2013-POU4F2	POU4F2	atgatgatttCtacat	0.687177	0.829518	9.11955	11.0086	NA	NA	0.000640615	0.990391	strong	1.88902	TRUE
rs2731662	chr5	176872483	176872498	16	+	A	G	176872494	12	POU4F3	jolma2013	Hsapiens-jolma2013-POU4F3	POU4F3	aagaatcattcAtgga	0.865523	0.706651	9.73441	7.9476	NA	NA	0.981213	0.00711642	strong	1.78682	TRUE
rs10201412	chr2	33430100	33430115	16	-	C	A	33430110	6	POU4F3	jolma2013	Hsapiens-jolma2013-POU4F3	POU4F3	atgatgatttCtacat	0.710234	0.858815	7.9879	9.65896	NA	NA	0.00602991	0.96575	strong	1.67107	TRUE
rs1121878	chr3	69797320	69797331	12	+	C	A	69797326	7	POU5F1P1	jolma2013	Hsapiens-jolma2013-POU5F1P1-2	POU5F1P1	aaaaatCttcaa	0.715612	0.880058	6.76452	8.319	NA	NA	0.00369668	0.944834	strong	1.55447	TRUE
rs2569232	chr5	171785885	171785899	15	+	A	G	171785892	8	PRDM1	jolma2013	Hsapiens-jolma2013-PRDM1	PRDM1	gggaagcAagagtgc	0.734405	0.839201	12.3809	14.1476	NA	NA	0.0205042	0.978824	strong	1.76669	TRUE
rs3814556	chr10	99376148	99376162	15	+	A	G	99376152	5	PRDM1	jolma2013	Hsapiens-jolma2013-PRDM1	PRDM1	catcAgggaaagtca	0.823579	0.720747	13.8842	12.1506	NA	NA	0.97592	0.0131758	strong	1.73357	TRUE
rs10517086	chr4	26085501	26085513	13	-	G	A	26085511	3	PRDM4	jolma2013	Hsapiens-jolma2013-PRDM4	PRDM4	gatggtcttgGaa	0.711431	0.796378	16.6238	18.6087	NA	NA	0.000563331	0.999049	strong	1.98493	TRUE
rs13182040	chr5	171786859	171786871	13	-	G	T	171786861	11	PRDM4	jolma2013	Hsapiens-jolma2013-PRDM4	PRDM4	ggGgtccttaata	0.758511	0.692643	17.7239	16.1847	NA	NA	0.951928	0.0423881	strong	1.53913	TRUE
rs10794358	chr11	985547	985559	13	+	C	T	985547	1	PRDM4	jolma2013	Hsapiens-jolma2013-PRDM4	PRDM4	Cttcgaggccatc	0.682639	0.767496	15.951	17.9338	NA	NA	0.000616197	0.998926	strong	1.98283	TRUE
rs4903544	chr14	77596388	77596400	13	+	C	T	77596398	11	PRDM4	jolma2013	Hsapiens-jolma2013-PRDM4	PRDM4	tttccaggccCcg	0.834089	0.765471	19.4899	17.8865	NA	NA	0.951928	0.00443412	strong	1.60336	TRUE
rs6667242	chr1	21826565	21826581	17	+	A	G	21826566	2	RARA	jolma2013	Hsapiens-jolma2013-RARA-6	RARA	cAgtaaacaagaggcca	0.68938	0.779737	15.0246	16.9939	NA	NA	0.000229991	0.99793	strong	1.96929	FALSE
rs6667242	chr1	21826565	21826581	17	+	A	G	21826566	2	RARA	jolma2013	Hsapiens-jolma2013-RARA-3	RARA	cAgtaaacaagaggcca	0.667884	0.762086	14.0026	15.9775	NA	NA	0	0.998658	strong	1.97499	FALSE
rs4148928	chr10	73740596	73740613	18	+	G	A	73740613	18	RARA	jolma2013	Hsapiens-jolma2013-RARA-5	RARA	gctggtcaggcattgtcG	0.72741	0.807696	15.6192	17.3431	NA	NA	0.0234604	0.974259	strong	1.72392	FALSE
rs6515745	chr20	2794672	2794688	17	+	A	G	2794688	17	RARA	jolma2013	Hsapiens-jolma2013-RARA-3	RARA	cgatcagtgcatggtcA	0.813149	0.730974	17.0481	15.3253	NA	NA	0.975066	0.0164042	strong	1.72284	FALSE
rs6515745	chr20	2794672	2794688	17	+	A	G	2794688	17	RARA	jolma2013	Hsapiens-jolma2013-RARA-6	RARA	cgatcagtgcatggtcA	0.798851	0.711153	17.4105	15.4991	NA	NA	0.99333	0.00495981	strong	1.91132	FALSE
rs4661715	chr1	16495841	16495856	16	-	C	T	16495846	11	RARB	jolma2013	Hsapiens-jolma2013-RARB	RARB	tgactCcttgtgctgt	0.656035	0.730683	14.7376	16.4146	NA	NA	0	1	strong	1.67694	FALSE
rs11685032	chr2	11674289	11674304	16	+	A	C	11674295	7	RARB	jolma2013	Hsapiens-jolma2013-RARB	RARB	aaatggAagaaggaca	0.649656	0.724303	14.5943	16.2713	NA	NA	0	1	strong	1.67694	FALSE
rs6667242	chr1	21826564	21826581	18	+	A	G	21826566	3	RARG	jolma2013	Hsapiens-jolma2013-RARG-2	RARG	acAgtaaacaagaggcca	0.683292	0.776477	14.4083	16.3733	NA	NA	0.000769231	0.997692	strong	1.96496	FALSE
rs4148928	chr10	73740597	73740613	17	+	G	A	73740613	17	RARG	jolma2013	Hsapiens-jolma2013-RARG-3	RARG	ctggtcaggcattgtcG	0.715398	0.803543	14.2831	16.0429	NA	NA	0.0102532	0.978029	strong	1.75985	FALSE
rs6515745	chr20	2794671	2794688	18	+	A	G	2794688	18	RARG	jolma2013	Hsapiens-jolma2013-RARG-2	RARG	gcgatcagtgcatggtcA	0.812156	0.721369	17.1256	15.2112	NA	NA	0.993592	0.00582581	strong	1.91439	FALSE
rs6515745	chr20	2794671	2794688	18	+	A	G	2794688	18	RARG	jolma2013	Hsapiens-jolma2013-RARG-5	RARG	gcgatcagtgcatggtcA	0.754944	0.681723	15.5469	14.039	NA	NA	0.95122	0.0278746	strong	1.50788	FALSE
rs6671507	chr1	41957437	41957451	15	+	T	C	41957439	3	RFX2	jolma2013	Hsapiens-jolma2013-RFX2-2	RFX2	ggTttctaggcaaag	0.852142	0.765174	19.1542	17.1994	NA	NA	1	0	strong	1.95484	TRUE
rs12684275	chr9	139343657	139343671	15	+	G	A	139343666	10	RFX2	jolma2013	Hsapiens-jolma2013-RFX2-2	RFX2	ggttattagGaaact	0.754127	0.667159	16.9511	14.9962	NA	NA	1	0	strong	1.95484	TRUE
rs6671507	chr1	41957437	41957451	15	+	T	C	41957439	3	RFX3	jolma2013	Hsapiens-jolma2013-RFX3-2	RFX3	ggTttctaggcaaag	0.853175	0.75666	17.0261	15.1	NA	NA	0.994794	0.00283956	strong	1.92606	TRUE
rs12684275	chr9	139343657	139343671	15	+	G	A	139343666	10	RFX3	jolma2013	Hsapiens-jolma2013-RFX3-2	RFX3	ggttattagGaaact	0.790105	0.690479	15.7675	13.7793	NA	NA	0.999546	0	strong	1.98814	TRUE
rs6671507	chr1	41957437	41957451	15	+	T	C	41957439	3	RFX4	jolma2013	Hsapiens-jolma2013-RFX4-2	RFX4	ggTttctaggcaaag	0.81019	0.703007	14.3101	12.4169	NA	NA	0.99169	0.00709364	strong	1.89314	TRUE
rs2289109	chr16	8992816	8992834	19	+	G	T	8992828	13	RORA	jolma2013	Hsapiens-jolma2013-RORA-2	RORA	taatgtggtcaaGatgtga	0.667727	0.727956	17.6525	19.2447	NA	NA	0.0229767	0.958437	strong	1.59225	FALSE
rs12684275	chr9	139343651	139343669	19	+	G	A	139343666	16	RORA	jolma2013	Hsapiens-jolma2013-RORA-2	RORA	gaattcggttattagGaaa	0.795612	0.721767	21.0333	19.0811	NA	NA	0.996352	0.000280623	strong	1.95222	FALSE
rs7224284	chr17	80313579	80313587	9	+	T	C	80313585	7	RUNX2	jolma2013	Hsapiens-jolma2013-RUNX2-3	RUNX2	caaccaTaa	0.756585	0.948587	7.87325	9.87129	NA	NA	0	1	strong	1.99803	FALSE
rs7224284	chr17	80313579	80313588	10	+	T	C	80313585	7	RUNX3	jolma2013	Hsapiens-jolma2013-RUNX3-4	RUNX3	caaccaTaac	0.785733	0.95684	8.06603	9.82254	NA	NA	0.00665472	0.97722	strong	1.75651	FALSE
rs12915	chr10	125768087	125768100	14	-	C	T	125768094	7	RXRA	jolma2013	Hsapiens-jolma2013-RXRA	RXRA	acaccttCgaacgg	0.675774	0.768951	13.9011	15.8178	NA	NA	0.00494905	0.993651	strong	1.91671	FALSE
rs1024446	chr19	18959203	18959216	14	+	G	A	18959209	7	RXRA	jolma2013	Hsapiens-jolma2013-RXRA-3	RXRA	gagttcGatggtct	0.691845	0.783184	14.7142	16.6568	NA	NA	0.00258643	0.995862	strong	1.94262	FALSE
rs1024446	chr19	18959203	18959216	14	+	G	A	18959209	7	RXRA	jolma2013	Hsapiens-jolma2013-RXRA	RXRA	gagttcGatggtct	0.695321	0.788497	14.3032	16.2199	NA	NA	0.00494905	0.993651	strong	1.91671	FALSE
rs1024446	chr19	18959203	18959216	14	+	G	A	18959209	7	RXRB	jolma2013	Hsapiens-jolma2013-RXRB	RXRB	gagttcGatggtct	0.688191	0.778307	15.0117	16.9774	NA	NA	0.0020562	0.997772	strong	1.96572	FALSE
rs12915	chr10	125768087	125768100	14	-	C	T	125768094	7	RXRG	jolma2013	Hsapiens-jolma2013-RXRG	RXRG	acaccttCgaacgg	0.67717	0.771781	14.0944	16.0636	NA	NA	0.00199989	0.997895	strong	1.9692	FALSE
rs1024446	chr19	18959203	18959216	14	+	G	A	18959209	7	RXRG	jolma2013	Hsapiens-jolma2013-RXRG	RXRG	gagttcGatggtct	0.697643	0.792254	14.5205	16.4897	NA	NA	0.00199989	0.997895	strong	1.9692	FALSE
rs1024446	chr19	18959203	18959216	14	+	G	A	18959209	7	RXRG	jolma2013	Hsapiens-jolma2013-RXRG-3	RXRG	gagttcGatggtct	0.670523	0.7502	16.4028	18.3519	NA	NA	0	0.997191	strong	1.94909	FALSE
rs3138045	chr14	35877714	35877728	15	-	T	C	35877721	8	SCRT1	jolma2013	Hsapiens-jolma2013-SCRT1	SCRT1	ggctaccTattgctc	0.842167	0.719814	13.7059	11.7147	NA	NA	1	0	strong	1.99124	FALSE
rs3138045	chr14	35877716	35877728	13	-	T	C	35877721	8	SCRT2	jolma2013	Hsapiens-jolma2013-SCRT2	SCRT2	ctaccTattgctc	0.854305	0.737548	14.2199	12.2765	NA	NA	0.995697	0	strong	1.94341	FALSE
rs8075505	chr17	75445915	75445924	10	-	G	A	75445921	4	SMAD3	jolma2013	Hsapiens-jolma2013-SMAD3	SMAD3	ggcctaGacg	0.873606	0.744831	12.9297	11.0238	NA	NA	0.992607	0.001706	strong	1.90592	FALSE
rs8041685	chr15	74225189	74225204	16	+	G	A	74225193	5	SOX10	jolma2013	Hsapiens-jolma2013-SOX10-2	SOX10	aagaGtcttcaggctt	0.701788	0.767402	19.9303	21.7937	NA	NA	0	0.989474	strong	1.8634	FALSE
rs1195968	chr11	64946843	64946858	16	-	T	C	64946858	1	SOX10	jolma2013	Hsapiens-jolma2013-SOX10-2	SOX10	aacacttggtatggtT	0.767635	0.698533	21.8004	19.8379	NA	NA	1	0	strong	1.96246	FALSE
rs4773869	chr13	95933639	95933654	16	-	C	T	95933641	14	SOX10	jolma2013	Hsapiens-jolma2013-SOX10-2	SOX10	taCactggacaggctt	0.719252	0.65015	20.4263	18.4639	NA	NA	1	0	strong	1.96246	FALSE
rs1316575	chr6	54165296	54165311	16	-	T	C	54165300	12	SOX10	jolma2013	Hsapiens-jolma2013-SOX10-2	SOX10	agcaTtgactactctt	0.644932	0.714034	18.3157	20.2781	NA	NA	0	1	strong	1.96246	FALSE
rs17070005	chr5	167641054	167641069	16	+	A	G	167641067	14	SOX10	jolma2013	Hsapiens-jolma2013-SOX10-2	SOX10	agcaatatccagtAtg	0.771821	0.840923	21.9192	23.8817	NA	NA	0	1	strong	1.96246	FALSE
rs2268977	chr14	69418415	69418430	16	-	G	A	69418425	6	SOX10	jolma2013	Hsapiens-jolma2013-SOX10-2	SOX10	aagactggacGtggtc	0.711578	0.78068	20.2084	22.1708	NA	NA	0	1	strong	1.96246	FALSE
rs1334968	chr6	46914179	46914193	15	+	G	A	46914179	1	SOX10	jolma2013	Hsapiens-jolma2013-SOX10-4	SOX10	Gtgaatcgccataat	0.649264	0.718098	18.0994	20.0183	NA	NA	0.00113173	0.993662	strong	1.91886	FALSE
rs3827811	chr8	8659033	8659048	16	+	C	T	8659038	6	SOX10	jolma2013	Hsapiens-jolma2013-SOX10-2	SOX10	agaaaCgtgcacagtt	0.652888	0.72199	18.5416	20.5041	NA	NA	0	1	strong	1.96246	FALSE
rs2298249	chr9	138012635	138012650	16	+	C	T	138012647	13	SOX10	jolma2013	Hsapiens-jolma2013-SOX10-2	SOX10	tacattgtgcaaCgtt	0.725478	0.79458	20.6031	22.5656	NA	NA	0	1	strong	1.96246	FALSE
rs1877155	chr1	226313512	226313526	15	+	T	C	226313525	14	SOX10	jolma2013	Hsapiens-jolma2013-SOX10	SOX10	gacaaatgcagtaTt	0.773406	0.697268	20.2936	18.2958	NA	NA	1	0	strong	1.99781	FALSE
rs16827668	chr2	231785022	231785036	15	+	A	G	231785026	5	SOX10	jolma2013	Hsapiens-jolma2013-SOX10-4	SOX10	atgcAttgaattcac	0.719965	0.649261	20.0703	18.0993	NA	NA	0.998181	0.00181901	strong	1.971	FALSE
rs6994325	chr8	72764050	72764064	15	-	T	G	72764061	4	SOX10	jolma2013	Hsapiens-jolma2013-SOX10	SOX10	aaaactaaaaaTatt	0.732566	0.656428	19.222	17.2242	NA	NA	1	0	strong	1.99781	FALSE
rs4148928	chr10	73740605	73740616	12	+	G	A	73740613	9	SOX14	jolma2013	Hsapiens-jolma2013-SOX14	SOX14	gcattgtcGttg	0.729659	0.836069	13.5769	15.5569	NA	NA	0.000485673	0.999029	strong	1.97999	FALSE
rs4148928	chr10	73740605	73740617	13	+	G	A	73740613	9	SOX14	jolma2013	Hsapiens-jolma2013-SOX14-3	SOX14	gcattgtcGttgg	0.72296	0.831048	12.0011	13.7953	NA	NA	0	0.98062	strong	1.79426	FALSE
rs1024446	chr19	18959208	18959219	12	-	G	A	18959209	11	SOX14	jolma2013	Hsapiens-jolma2013-SOX14	SOX14	cGatggtcttgc	0.715992	0.822807	13.3226	15.3101	NA	NA	0	0.999514	strong	1.98753	FALSE
rs1024446	chr19	18959207	18959219	13	-	G	A	18959209	11	SOX14	jolma2013	Hsapiens-jolma2013-SOX14-3	SOX14	tcGatggtcttgc	0.740384	0.850183	12.2903	14.113	NA	NA	0	0.984436	strong	1.82266	FALSE
rs17070005	chr5	167641062	167641074	13	-	A	G	167641067	8	SOX14	jolma2013	Hsapiens-jolma2013-SOX14-3	SOX14	ccagtAtgattga	0.74608	0.864235	12.3849	14.3462	NA	NA	0	1	strong	1.96136	FALSE
rs7224284	chr17	80313584	80313595	12	+	T	C	80313585	2	SOX14	jolma2013	Hsapiens-jolma2013-SOX14	SOX14	aTaacgccattg	0.745891	0.849978	13.8789	15.8157	NA	NA	0	0.994681	strong	1.93676	FALSE
rs4415156	chr6	54164075	54164086	12	+	C	T	54164079	5	SOX14	jolma2013	Hsapiens-jolma2013-SOX14	SOX14	acaaCggcattt	0.74263	0.847367	13.8182	15.7671	NA	NA	0.00339147	0.996609	strong	1.94885	FALSE
rs4415156	chr6	54164075	54164087	13	+	C	T	54164079	5	SOX14	jolma2013	Hsapiens-jolma2013-SOX14-3	SOX14	acaaCggcattta	0.749019	0.854942	12.4336	14.1919	NA	NA	0.0116279	0.98062	strong	1.7583	FALSE
rs1024446	chr19	18959206	18959220	15	-	G	A	18959209	12	SOX15	jolma2013	Hsapiens-jolma2013-SOX15-2	SOX15	ttcGatggtcttgcc	0.690089	0.767878	16.8623	18.7631	NA	NA	0	1	strong	1.90078	FALSE
rs7649230	chr3	193699769	193699783	15	-	G	T	193699775	9	SOX15	jolma2013	Hsapiens-jolma2013-SOX15	SOX15	agtaatGttaatttt	0.737977	0.660945	18.8911	16.9192	NA	NA	1	0	strong	1.97189	FALSE
rs17070005	chr5	167641061	167641075	15	-	A	G	167641067	9	SOX15	jolma2013	Hsapiens-jolma2013-SOX15-2	SOX15	tccagtAtgattgat	0.661252	0.739041	16.1577	18.0585	NA	NA	0	1	strong	1.90078	FALSE
rs16827668	chr2	231785022	231785036	15	-	A	G	231785026	11	SOX15	jolma2013	Hsapiens-jolma2013-SOX15-3	SOX15	atgcAttgaattcac	0.723023	0.648652	19.2859	17.3021	NA	NA	1	0	strong	1.98377	FALSE
rs6554464	chr4	58296816	58296830	15	+	C	T	58296826	11	SOX15	jolma2013	Hsapiens-jolma2013-SOX15-3	SOX15	cagaataataCtaat	0.660392	0.734763	17.6153	19.599	NA	NA	0	1	strong	1.98377	FALSE
rs17070005	chr5	167641061	167641075	15	-	A	G	167641067	9	SOX18	jolma2013	Hsapiens-jolma2013-SOX18-2	SOX18	tccagtAtgattgat	0.728917	0.795545	16.7687	18.3014	NA	NA	0.0479233	0.952077	strong	1.53277	FALSE
rs1334968	chr6	46914179	46914193	15	+	G	A	46914179	1	SOX18	jolma2013	Hsapiens-jolma2013-SOX18-3	SOX18	Gtgaatcgccataat	0.679416	0.752817	16.4655	18.2443	NA	NA	0	0.976517	strong	1.77885	FALSE
rs16827668	chr2	231785022	231785036	15	+	A	G	231785026	5	SOX18	jolma2013	Hsapiens-jolma2013-SOX18-3	SOX18	atgcAttgaattcac	0.773525	0.704503	18.7462	17.0734	NA	NA	0.968932	0.015534	strong	1.67274	FALSE
rs1024446	chr19	18959205	18959221	17	-	G	A	18959209	13	SOX2	jolma2013	Hsapiens-jolma2013-SOX2-5	SOX2	gttcGatggtcttgccc	0.676615	0.762417	14.9511	16.8471	NA	NA	0	1	strong	1.89596	FALSE
rs1024446	chr19	18959205	18959221	17	+	G	A	18959209	5	SOX2	jolma2013	Hsapiens-jolma2013-SOX2-3	SOX2	gttcGatggtcttgccc	0.681218	0.776479	14.0935	16.0643	NA	NA	0	1	strong	1.97082	FALSE
rs16827668	chr2	231785022	231785036	15	+	A	G	231785026	5	SOX2	jolma2013	Hsapiens-jolma2013-SOX2-2	SOX2	atgcAttgaattcac	0.837103	0.74142	16.9405	15.0041	NA	NA	0.994714	0.000755183	strong	1.93633	FALSE
rs4415156	chr6	54164073	54164089	17	-	C	T	54164079	11	SOX2	jolma2013	Hsapiens-jolma2013-SOX2-3	SOX2	ttacaaCggcatttaga	0.679228	0.774489	14.0523	16.0231	NA	NA	0	1	strong	1.97082	FALSE
rs1195968	chr11	64946843	64946858	16	-	T	C	64946858	1	SOX21	jolma2013	Hsapiens-jolma2013-SOX21-2	SOX21	aacacttggtatggtT	0.875001	0.794616	18.0838	16.4225	NA	NA	0.966268	0.0108814	strong	1.66132	FALSE
rs1024446	chr19	18959207	18959219	13	+	G	A	18959209	3	SOX21	jolma2013	Hsapiens-jolma2013-SOX21-3	SOX21	tcGatggtcttgc	0.737168	0.848478	12.5762	14.4751	NA	NA	0.00373413	0.992532	strong	1.89896	FALSE
rs4148928	chr10	73740605	73740617	13	-	G	A	73740613	5	SOX21	jolma2013	Hsapiens-jolma2013-SOX21-3	SOX21	gcattgtcGttgg	0.727537	0.842709	12.4119	14.3767	NA	NA	0	0.997748	strong	1.96485	FALSE
rs17070005	chr5	167641054	167641069	16	+	A	G	167641067	14	SOX21	jolma2013	Hsapiens-jolma2013-SOX21-2	SOX21	agcaatatccagtAtg	0.807982	0.902856	16.6987	18.6595	NA	NA	0	0.997753	strong	1.96079	FALSE
rs16827668	chr2	231785023	231785035	13	+	A	G	231785026	4	SOX21	jolma2013	Hsapiens-jolma2013-SOX21-4	SOX21	tgcAttgaattca	0.835614	0.73309	16.0626	14.0918	NA	NA	0.99812	0.00188034	strong	1.97075	FALSE
rs2298249	chr9	138012635	138012650	16	-	C	T	138012647	4	SOX21	jolma2013	Hsapiens-jolma2013-SOX21-2	SOX21	tacattgtgcaaCgtt	0.710622	0.805317	14.6866	16.6437	NA	NA	0.0011236	0.997753	strong	1.95709	FALSE
rs4415156	chr6	54164075	54164087	13	-	C	T	54164079	9	SOX21	jolma2013	Hsapiens-jolma2013-SOX21-3	SOX21	acaaCggcattta	0.729384	0.839403	12.4434	14.3203	NA	NA	0.0052161	0.990313	strong	1.87694	FALSE
rs1877155	chr1	226313511	226313526	16	+	T	C	226313525	15	SOX4	jolma2013	Hsapiens-jolma2013-SOX4	SOX4	ggacaaatgcagtaTt	0.783544	0.711738	21.331	19.3762	NA	NA	0.998175	0.00182482	strong	1.95482	TRUE
rs1195968	chr11	64946843	64946858	16	-	T	C	64946858	1	SOX7	jolma2013	Hsapiens-jolma2013-SOX7	SOX7	aacacttggtatggtT	0.8785	0.792904	19.3128	17.4311	NA	NA	0.992958	0.00352113	strong	1.88174	FALSE
rs17070005	chr5	167641054	167641069	16	+	A	G	167641067	14	SOX7	jolma2013	Hsapiens-jolma2013-SOX7	SOX7	agcaatatccagtAtg	0.731764	0.819029	16.087	18.0054	NA	NA	0.00353357	0.996466	strong	1.91844	FALSE
rs1334968	chr6	46914178	46914194	17	+	G	A	46914179	2	SOX7	jolma2013	Hsapiens-jolma2013-SOX7-3	SOX7	cGtgaatcgccataatc	0.691297	0.763877	15.3269	16.9361	NA	NA	0.0183486	0.963303	strong	1.60921	FALSE
rs2298249	chr9	138012635	138012650	16	+	C	T	138012647	13	SOX7	jolma2013	Hsapiens-jolma2013-SOX7	SOX7	tacattgtgcaaCgtt	0.725984	0.812094	15.9599	17.853	NA	NA	0	0.992958	strong	1.89305	FALSE
rs16827668	chr2	231785021	231785037	17	+	A	G	231785026	6	SOX7	jolma2013	Hsapiens-jolma2013-SOX7-3	SOX7	tatgcAttgaattcacc	0.808435	0.727276	17.924	16.1246	NA	NA	0.985915	0.0140845	strong	1.79941	FALSE
rs8041685	chr15	74225189	74225204	16	+	G	A	74225193	5	SOX8	jolma2013	Hsapiens-jolma2013-SOX8	SOX8	aagaGtcttcaggctt	0.694995	0.763003	19.4056	21.3045	NA	NA	0.00215983	0.993521	strong	1.8989	FALSE
rs12485273	chr3	139253860	139253876	17	+	A	G	139253871	12	SOX8	jolma2013	Hsapiens-jolma2013-SOX8-4	SOX8	aatctttggcaAttatt	0.672375	0.736763	17.0968	18.734	NA	NA	0.00083717	0.953956	strong	1.63722	FALSE
rs1195968	chr11	64946843	64946858	16	-	T	C	64946858	1	SOX8	jolma2013	Hsapiens-jolma2013-SOX8	SOX8	aacacttggtatggtT	0.77193	0.706046	21.5538	19.7142	NA	NA	0.985011	0	strong	1.8396	FALSE
rs17070005	chr5	167641054	167641069	16	+	A	G	167641067	14	SOX8	jolma2013	Hsapiens-jolma2013-SOX8	SOX8	agcaatatccagtAtg	0.769165	0.839937	21.4766	23.4527	NA	NA	0	1	strong	1.97608	FALSE
rs2268977	chr14	69418415	69418430	16	-	G	A	69418425	6	SOX8	jolma2013	Hsapiens-jolma2013-SOX8	SOX8	aagactggacGtggtc	0.709134	0.779027	19.8004	21.7519	NA	NA	0	0.997831	strong	1.95154	FALSE
rs3827811	chr8	8659033	8659048	16	+	C	T	8659038	6	SOX8	jolma2013	Hsapiens-jolma2013-SOX8	SOX8	agaaaCgtgcacagtt	0.651444	0.721337	18.1896	20.1411	NA	NA	0	0.997831	strong	1.95154	FALSE
rs16827668	chr2	231785022	231785034	13	+	A	G	231785026	5	SOX8	jolma2013	Hsapiens-jolma2013-SOX8-7	SOX8	atgcAttgaattc	0.791597	0.695839	16.3827	14.4009	NA	NA	1	0	strong	1.98179	FALSE
rs2298249	chr9	138012635	138012650	16	+	C	T	138012647	13	SOX8	jolma2013	Hsapiens-jolma2013-SOX8	SOX8	tacattgtgcaaCgtt	0.729109	0.799002	20.3581	22.3097	NA	NA	0	0.997831	strong	1.95154	FALSE
rs1877155	chr1	226313511	226313527	17	+	T	C	226313525	15	SOX8	jolma2013	Hsapiens-jolma2013-SOX8-3	SOX8	ggacaaatgcagtaTtt	0.771332	0.695164	19.9217	17.9545	NA	NA	0.997487	0	strong	1.96724	FALSE
rs1877155	chr1	226313512	226313526	15	+	T	C	226313525	14	SOX8	jolma2013	Hsapiens-jolma2013-SOX8-6	SOX8	gacaaatgcagtaTt	0.784086	0.710579	21.0728	19.0972	NA	NA	1	0	strong	1.97557	FALSE
rs4316537	chr11	71155120	71155133	14	+	G	A	71155129	10	SOX8	jolma2013	Hsapiens-jolma2013-SOX8-5	SOX8	agcatgtccGgtga	0.66962	0.750608	16.2157	18.1769	NA	NA	0.001	0.998	strong	1.96122	FALSE
rs6994325	chr8	72764049	72764065	17	-	T	G	72764061	5	SOX8	jolma2013	Hsapiens-jolma2013-SOX8-3	SOX8	aaaaactaaaaaTattc	0.729029	0.653655	18.8292	16.8824	NA	NA	0.996176	0.00155354	strong	1.94674	FALSE
rs8041685	chr15	74225189	74225204	16	+	G	A	74225193	5	SOX9	jolma2013	Hsapiens-jolma2013-SOX9-4	SOX9	aagaGtcttcaggctt	0.695818	0.766261	19.5551	21.5348	NA	NA	0	1	strong	1.97972	FALSE
rs8041685	chr15	74225189	74225204	16	+	G	A	74225193	5	SOX9	jolma2013	Hsapiens-jolma2013-SOX9-2	SOX9	aagaGtcttcaggctt	0.684897	0.754142	19.358	21.3152	NA	NA	0	1	strong	1.95715	FALSE
rs4910440	chr11	9114984	9114999	16	-	C	T	9114999	1	SOX9	jolma2013	Hsapiens-jolma2013-SOX9-3	SOX9	ataaattaataatgaC	0.646027	0.716858	17.7192	19.662	NA	NA	0	1	strong	1.94274	FALSE
rs12485273	chr3	139253860	139253876	17	+	A	G	139253871	12	SOX9	jolma2013	Hsapiens-jolma2013-SOX9-6	SOX9	aatctttggcaAttatt	0.675145	0.748781	17.1792	19.0529	NA	NA	0	0.987322	strong	1.8737	FALSE
rs1195968	chr11	64946843	64946858	16	-	T	C	64946858	1	SOX9	jolma2013	Hsapiens-jolma2013-SOX9-2	SOX9	aacacttggtatggtT	0.756684	0.687439	21.387	19.4299	NA	NA	1	0	strong	1.95715	FALSE
rs2569232	chr5	171785892	171785907	16	-	A	G	171785892	16	SOX9	jolma2013	Hsapiens-jolma2013-SOX9-2	SOX9	Aagagtgcagaatgat	0.712811	0.6496	20.147	18.3604	NA	NA	0.98374	0.00813008	strong	1.7866	FALSE
rs17070005	chr5	167641054	167641069	16	+	A	G	167641067	14	SOX9	jolma2013	Hsapiens-jolma2013-SOX9-3	SOX9	agcaatatccagtAtg	0.711053	0.775099	19.5028	21.2594	NA	NA	0	0.977528	strong	1.75664	FALSE
rs17070005	chr5	167641054	167641069	16	+	A	G	167641067	14	SOX9	jolma2013	Hsapiens-jolma2013-SOX9-2	SOX9	agcaatatccagtAtg	0.768324	0.834227	21.716	23.5787	NA	NA	0.00819672	0.991803	strong	1.86267	FALSE
rs2268977	chr14	69418415	69418430	16	-	G	A	69418425	6	SOX9	jolma2013	Hsapiens-jolma2013-SOX9-2	SOX9	aagactggacGtggtc	0.700057	0.769302	19.7865	21.7436	NA	NA	0	1	strong	1.95715	FALSE
rs6919617	chr6	29991699	29991714	16	-	A	G	29991699	16	SOX9	jolma2013	Hsapiens-jolma2013-SOX9-4	SOX9	Agtactggagatacat	0.76124	0.693926	21.3937	19.5019	NA	NA	0.991055	0	strong	1.89177	FALSE
rs1334968	chr6	46914178	46914194	17	+	G	A	46914179	2	SOX9	jolma2013	Hsapiens-jolma2013-SOX9-7	SOX9	cGtgaatcgccataatc	0.658914	0.735802	17.0476	19.0369	NA	NA	0	0.999377	strong	1.98926	FALSE
rs2755430	chr10	89415602	89415610	9	+	C	T	89415605	4	SOX9	jolma2013	Hsapiens-jolma2013-SOX9	SOX9	aaaCaatga	0.991324	0.816155	8.58223	7.06573	NA	NA	0.948773	0.0378834	strong	1.5165	FALSE
rs16825455	chr1	21837744	21837759	16	+	A	G	21837755	12	SOX9	jolma2013	Hsapiens-jolma2013-SOX9-4	SOX9	attaagacgcaAtcac	0.64598	0.715027	18.1545	20.0949	NA	NA	0	0.996403	strong	1.94046	FALSE
rs12077764	chr1	7127420	7127436	17	-	T	C	7127425	12	SOX9	jolma2013	Hsapiens-jolma2013-SOX9-5	SOX9	aagcaTtgtctttcttt	0.665807	0.738614	17.3921	19.294	NA	NA	0	0.990508	strong	1.90185	FALSE
rs1877155	chr1	226313511	226313527	17	+	T	C	226313525	15	SOX9	jolma2013	Hsapiens-jolma2013-SOX9-5	SOX9	ggacaaatgcagtaTtt	0.767348	0.691696	20.0445	18.0684	NA	NA	0.998442	0	strong	1.97616	FALSE
rs2298249	chr9	138012635	138012650	16	+	C	T	138012647	13	SOX9	jolma2013	Hsapiens-jolma2013-SOX9-2	SOX9	tacattgtgcaaCgtt	0.725813	0.795058	20.5145	22.4716	NA	NA	0	1	strong	1.95715	FALSE
rs3827811	chr8	8659033	8659048	16	+	C	T	8659038	6	SOX9	jolma2013	Hsapiens-jolma2013-SOX9-2	SOX9	agaaaCgtgcacagtt	0.662701	0.731946	18.7307	20.6878	NA	NA	0	1	strong	1.95715	FALSE
rs16827668	chr2	231785021	231785037	17	+	A	G	231785026	6	SOX9	jolma2013	Hsapiens-jolma2013-SOX9-7	SOX9	tatgcAttgaattcacc	0.736947	0.661163	19.0665	17.1058	NA	NA	0.997359	0.00232992	strong	1.96069	FALSE
rs6994325	chr8	72764049	72764065	17	-	T	G	72764061	5	SOX9	jolma2013	Hsapiens-jolma2013-SOX9-5	SOX9	aaaaactaaaaaTattc	0.734823	0.658375	19.1949	17.198	NA	NA	1	0	strong	1.99696	FALSE
rs6994325	chr8	72764056	72764071	16	+	T	G	72764061	6	SOX9	jolma2013	Hsapiens-jolma2013-SOX9-4	SOX9	aaaaaTattcagccat	0.777069	0.706626	21.8386	19.8588	NA	NA	1	0	strong	1.97972	FALSE
rs940580	chr4	58296139	58296155	17	+	G	T	58296141	3	SOX9	jolma2013	Hsapiens-jolma2013-SOX9-6	SOX9	caGaagggacagtgata	0.664393	0.741999	16.9057	18.8804	NA	NA	0	0.998446	strong	1.97471	FALSE
rs732187	chr10	80301049	80301063	15	-	G	A	80301056	8	SPDEF	jolma2013	Hsapiens-jolma2013-SPDEF-5	SPDEF	cagatccGgggctga	0.810897	0.707448	15.5947	13.6053	NA	NA	1	0	strong	1.98946	TRUE
rs732187	chr10	80301049	80301059	11	-	G	A	80301056	4	SPDEF	jolma2013	Hsapiens-jolma2013-SPDEF-4	SPDEF	cagatccGggg	0.901297	0.776784	11.7809	10.1534	NA	NA	0.950894	0.000205465	strong	1.62751	TRUE
rs732187	chr10	80301049	80301059	11	-	G	A	80301056	4	SPDEF	jolma2013	Hsapiens-jolma2013-SPDEF	SPDEF	cagatccGggg	0.888849	0.759646	11.4828	9.81369	NA	NA	0.959538	0	strong	1.66914	TRUE
rs10785223	chr12	76409978	76409993	16	-	T	C	76409990	4	SPDEF	jolma2013	Hsapiens-jolma2013-SPDEF-3	SPDEF	tactactctttgTtga	0.706559	0.806785	12.3522	14.1044	NA	NA	0.0166667	0.977491	strong	1.75217	TRUE
rs4903544	chr14	77596392	77596406	15	+	C	T	77596398	7	SPDEF	jolma2013	Hsapiens-jolma2013-SPDEF-5	SPDEF	caggccCcgtatcat	0.791067	0.691283	15.2134	13.2944	NA	NA	0.993804	0.000619579	strong	1.919	TRUE
rs797225	chr13	33745652	33745667	16	-	C	A	33745657	11	SPDEF	jolma2013	Hsapiens-jolma2013-SPDEF-6	SPDEF	cggaaCctctttctgc	0.800561	0.694825	12.9953	11.2789	NA	NA	0.965261	0	strong	1.71638	TRUE
rs797225	chr13	33745652	33745667	16	-	C	A	33745657	11	SPDEF	jolma2013	Hsapiens-jolma2013-SPDEF-3	SPDEF	cggaaCctctttctgc	0.787329	0.690719	13.7643	12.0753	NA	NA	0.965332	0	strong	1.68896	TRUE
rs4148929	chr10	73740836	73740849	14	-	A	C	73740837	13	SPI1	jolma2013	Hsapiens-jolma2013-SPI1	SPI1	aActttctgttttt	0.812967	0.725089	16.566	14.7753	NA	NA	0.979858	0.00236967	strong	1.7907	FALSE
rs1024446	chr19	18959207	18959219	13	-	G	A	18959209	11	SRY	jolma2013	Hsapiens-jolma2013-SRY-3	SRY	tcGatggtcttgc	0.746891	0.83648	16.4028	18.3703	NA	NA	0.000619579	0.998141	strong	1.9675	FALSE
rs9261145	chr6	29984851	29984866	16	+	C	T	29984865	15	SRY	jolma2013	Hsapiens-jolma2013-SRY-2	SRY	tacaatataaatttCa	0.685024	0.772133	15.5488	17.526	NA	NA	0	1	strong	1.97722	FALSE
rs4239436	chr18	20731929	20731944	16	-	A	G	20731930	15	SRY	jolma2013	Hsapiens-jolma2013-SRY-2	SRY	cAcaatggagatggat	0.760876	0.673767	17.2705	15.2932	NA	NA	1	0	strong	1.97722	FALSE
rs17070005	chr5	167641054	167641069	16	+	A	G	167641067	14	SRY	jolma2013	Hsapiens-jolma2013-SRY-2	SRY	agcaatatccagtAtg	0.680076	0.762424	15.4364	17.3056	NA	NA	0	0.989583	strong	1.86914	FALSE
rs17070005	chr5	167641062	167641074	13	-	A	G	167641067	8	SRY	jolma2013	Hsapiens-jolma2013-SRY-3	SRY	ccagtAtgattga	0.705762	0.796484	15.4995	17.4919	NA	NA	0	1	strong	1.99236	FALSE
rs2298249	chr9	138012635	138012650	16	+	C	T	138012647	13	SRY	jolma2013	Hsapiens-jolma2013-SRY-2	SRY	tacattgtgcaaCgtt	0.687446	0.772279	15.6037	17.5293	NA	NA	0.00209644	0.995807	strong	1.92555	FALSE
rs980274	chr21	42212234	42212249	16	+	G	A	42212238	5	SRY	jolma2013	Hsapiens-jolma2013-SRY-2	SRY	gaaaGtaagctttgtt	0.689022	0.770985	15.6395	17.4999	NA	NA	0	0.987526	strong	1.86039	FALSE
rs4415156	chr6	54164075	54164087	13	-	C	T	54164079	9	SRY	jolma2013	Hsapiens-jolma2013-SRY-3	SRY	acaaCggcattta	0.708986	0.799707	15.5703	17.5627	NA	NA	0	1	strong	1.99236	FALSE
rs8042039	chr15	74225518	74225533	16	+	C	T	74225518	1	T	jolma2013	Hsapiens-jolma2013-T	T	Caacagccttgtgaga	0.704918	0.803683	11.8449	13.5045	NA	NA	0.0219224	0.967678	strong	1.65957	TRUE
rs4291797	chr13	33750104	33750119	16	-	T	C	33750115	5	T	jolma2013	Hsapiens-jolma2013-T	T	tgccatgtaggTgaaa	0.834504	0.73514	14.0224	12.3528	NA	NA	0.966808	0.0331921	strong	1.66963	TRUE
rs9448493	chr6	79301488	79301510	23	-	C	T	79301495	16	TBX1	jolma2013	Hsapiens-jolma2013-TBX1-4	TBX1	gtacacaCattttaggtaagaat	0.759463	0.690818	22.0352	20.0435	NA	NA	0.999565	0.000217517	strong	1.99169	FALSE
rs8042039	chr15	74225511	74225533	23	+	C	T	74225518	8	TBX1	jolma2013	Hsapiens-jolma2013-TBX1-4	TBX1	attcccaCaacagccttgtgaga	0.700371	0.632358	20.3207	18.3473	NA	NA	0.998217	0.000356549	strong	1.97334	FALSE
rs888066	chr14	77590183	77590190	8	-	C	T	77590183	8	TBX1	jolma2013	Hsapiens-jolma2013-TBX1-3	TBX1	Ccacacct	0.839581	1	10.1757	12.12	NA	NA	0.00150225	0.995744	strong	1.94428	FALSE
rs11552229	chr1	150783980	150783999	20	-	T	C	150783985	15	TBX1	jolma2013	Hsapiens-jolma2013-TBX1	TBX1	tcacaTgtttctttccagag	0.682137	0.76114	16.3579	18.2524	NA	NA	0.00105332	0.990915	strong	1.89451	FALSE
rs11552229	chr1	150783980	150783987	8	-	T	C	150783985	3	TBX1	jolma2013	Hsapiens-jolma2013-TBX1-3	TBX1	tcacaTgt	0.77329	0.938212	9.37229	11.3711	NA	NA	0	1	strong	1.99885	FALSE
rs888066	chr14	77590181	77590203	23	+	C	T	77590183	3	TBX1	jolma2013	Hsapiens-jolma2013-TBX1-4	TBX1	ctCcacacctgcatcaggtgaac	0.649434	0.717896	18.8428	20.8291	NA	NA	0	0.999078	strong	1.98639	FALSE
rs859267	chr17	15826018	15826025	8	-	A	C	15826021	5	TBX1	jolma2013	Hsapiens-jolma2013-TBX1-3	TBX1	tcaAacat	0.773556	0.937981	9.37551	11.3683	NA	NA	0	0.999581	strong	1.99283	FALSE
rs859267	chr17	15826007	15826025	19	-	A	C	15826021	5	TBX1	jolma2013	Hsapiens-jolma2013-TBX1-2	TBX1	gtgtgtaagtttcaAacat	0.714159	0.780434	21.4846	23.4784	NA	NA	0	0.999709	strong	1.99378	FALSE
rs888066	chr14	77590183	77590190	8	-	C	T	77590183	8	TBX15	jolma2013	Hsapiens-jolma2013-TBX15-2	TBX15	Ccacacct	0.876146	1	11.0919	12.6599	NA	NA	0.0278815	0.956902	strong	1.56798	TRUE
rs859267	chr17	15826007	15826025	19	-	A	C	15826021	5	TBX15	jolma2013	Hsapiens-jolma2013-TBX15	TBX15	gtgtgtaagtttcaAacat	0.694475	0.761712	20.5867	22.5798	NA	NA	0	0.999784	strong	1.99315	TRUE
rs8042039	chr15	74225516	74225535	20	+	C	T	74225518	3	TBX19	jolma2013	Hsapiens-jolma2013-TBX19	TBX19	caCaacagccttgtgagata	0.720788	0.831636	10.6383	12.2744	NA	NA	0.0227253	0.964986	strong	1.63604	FALSE
rs859267	chr17	15826016	15826026	11	-	A	C	15826021	6	TBX2	jolma2013	Hsapiens-jolma2013-TBX2-2	TBX2	tttcaAacata	0.74536	0.956484	6.58434	8.44937	NA	NA	0.00372787	0.988195	strong	1.86502	FALSE
rs888066	chr14	77590181	77590191	11	-	C	T	77590183	9	TBX20	jolma2013	Hsapiens-jolma2013-TBX20-4	TBX20	ctCcacacctg	0.847517	0.985281	10.4353	12.1316	NA	NA	0.0101868	0.971138	strong	1.69626	FALSE
rs11552229	chr1	150783972	150783987	16	-	T	C	150783985	3	TBX20	jolma2013	Hsapiens-jolma2013-TBX20-5	TBX20	tcacttactcacaTgt	0.732862	0.831875	14.3006	16.2327	NA	NA	0	1	strong	1.93208	FALSE
rs888066	chr14	77590180	77590194	15	-	C	T	77590183	12	TBX20	jolma2013	Hsapiens-jolma2013-TBX20-3	TBX20	cctCcacacctgcat	0.824257	0.985579	9.7026	11.6016	NA	NA	0.00255599	0.991845	strong	1.89898	FALSE
rs888066	chr14	77590175	77590190	16	-	C	T	77590183	8	TBX20	jolma2013	Hsapiens-jolma2013-TBX20	TBX20	tctgtcctCcacacct	0.686577	0.785574	12.5639	14.3755	NA	NA	0.0102326	0.983807	strong	1.81159	FALSE
rs11552229	chr1	150783972	150783987	16	-	T	C	150783985	3	TBX20	jolma2013	Hsapiens-jolma2013-TBX20	TBX20	tcacttactcacaTgt	0.746024	0.847978	13.6518	15.5175	NA	NA	0.000957651	0.987976	strong	1.8657	FALSE
rs888066	chr14	77590175	77590190	16	-	C	T	77590183	8	TBX20	jolma2013	Hsapiens-jolma2013-TBX20-5	TBX20	tctgtcctCcacacct	0.692825	0.791838	13.5193	15.4514	NA	NA	0	1	strong	1.93208	FALSE
rs1334968	chr6	46914167	46914182	16	+	G	A	46914179	13	TBX20	jolma2013	Hsapiens-jolma2013-TBX20	TBX20	tgatgtgaagacGtga	0.785642	0.679494	14.3768	12.4343	NA	NA	0.995833	0.00184619	strong	1.94244	FALSE
rs12219399	chr10	80310040	80310055	16	+	G	A	80310047	8	TBX20	jolma2013	Hsapiens-jolma2013-TBX20-5	TBX20	aggtacaGgggtgtga	0.680168	0.779181	13.2724	15.2044	NA	NA	0	1	strong	1.93208	FALSE
rs12219399	chr10	80310040	80310055	16	+	G	A	80310047	8	TBX20	jolma2013	Hsapiens-jolma2013-TBX20	TBX20	aggtacaGgggtgtga	0.689378	0.788375	12.6152	14.4268	NA	NA	0.0102326	0.983807	strong	1.81159	FALSE
rs859267	chr17	15826007	15826025	19	-	A	C	15826021	5	TBX20	jolma2013	Hsapiens-jolma2013-TBX20-2	TBX20	gtgtgtaagtttcaAacat	0.812021	0.904957	17.305	19.2855	NA	NA	0.00034153	0.998975	strong	1.98055	FALSE
rs859267	chr17	15826015	15826029	15	-	A	C	15826021	9	TBX20	jolma2013	Hsapiens-jolma2013-TBX20-3	TBX20	gtttcaAacatatac	0.76999	0.935131	9.06382	11.0077	NA	NA	0.00305549	0.995967	strong	1.94393	FALSE
rs859267	chr17	15826016	15826026	11	-	A	C	15826021	6	TBX20	jolma2013	Hsapiens-jolma2013-TBX20-4	TBX20	tttcaAacata	0.768659	0.921175	9.46433	11.3422	NA	NA	0.00693241	0.991334	strong	1.87791	FALSE
rs9448493	chr6	79301490	79301508	19	+	C	T	79301495	6	TBX21	jolma2013	Hsapiens-jolma2013-TBX21-6	TBX21	acacaCattttaggtaaga	0.728221	0.658088	17.7795	16.0673	NA	NA	0.969787	0.00149198	strong	1.71228	FALSE
rs11552229	chr1	150783979	150783988	10	-	T	C	150783985	4	TBX21	jolma2013	Hsapiens-jolma2013-TBX21-2	TBX21	ctcacaTgtt	0.756138	0.92159	8.70908	10.6147	NA	NA	0.000463329	0.99193	strong	1.90565	FALSE
rs888066	chr14	77590182	77590191	10	-	C	T	77590183	9	TBX21	jolma2013	Hsapiens-jolma2013-TBX21-2	TBX21	tCcacacctg	0.834193	0.996442	9.60811	11.4769	NA	NA	0.00793345	0.98939	strong	1.86875	FALSE
rs888066	chr14	77590183	77590201	19	-	C	T	77590183	19	TBX21	jolma2013	Hsapiens-jolma2013-TBX21-6	TBX21	Ccacacctgcatcaggtga	0.711595	0.78564	17.3736	19.1814	NA	NA	0.0130457	0.983442	strong	1.8078	FALSE
rs888066	chr14	77590182	77590191	10	-	C	T	77590183	9	TBX21	jolma2013	Hsapiens-jolma2013-TBX21-5	TBX21	tCcacacctg	0.83444	0.987432	10.3273	12.2208	NA	NA	0.00857207	0.991428	strong	1.89348	FALSE
rs11552229	chr1	150783979	150783988	10	-	T	C	150783985	4	TBX21	jolma2013	Hsapiens-jolma2013-TBX21-5	TBX21	ctcacaTgtt	0.760045	0.911168	9.40658	11.2769	NA	NA	0.000449741	0.988307	strong	1.87035	FALSE
rs859267	chr17	15826017	15826026	10	-	A	C	15826021	6	TBX21	jolma2013	Hsapiens-jolma2013-TBX21-5	TBX21	ttcaAacata	0.778682	0.939197	9.63723	11.6238	NA	NA	0.000454752	0.999318	strong	1.98659	FALSE
rs859267	chr17	15826017	15826026	10	-	A	C	15826021	6	TBX21	jolma2013	Hsapiens-jolma2013-TBX21-2	TBX21	ttcaAacata	0.772554	0.943688	8.89815	10.8692	NA	NA	0.000602141	0.998019	strong	1.97109	FALSE
rs11552229	chr1	150783980	150783987	8	-	T	C	150783985	3	TBX4	jolma2013	Hsapiens-jolma2013-TBX4	TBX4	tcacaTgt	0.730728	0.941972	6.39912	8.24902	NA	NA	0.00200994	0.986248	strong	1.84991	FALSE
rs833070	chr6	43742609	43742628	20	+	T	C	43742626	18	TBX4	jolma2013	Hsapiens-jolma2013-TBX4-2	TBX4	gggtggagaaaaccccaTtt	0.690256	0.800162	10.1195	11.7308	NA	NA	0.00347181	0.956782	strong	1.61127	FALSE
rs13182040	chr5	171786855	171786864	10	-	G	T	171786861	4	TCF3	jolma2013	Hsapiens-jolma2013-TCF3	TCF3	cccaggGgtc	0.811144	0.994648	8.65968	10.6187	NA	NA	0.000639141	0.996932	strong	1.95906	TRUE
rs13182040	chr5	171786855	171786864	10	-	G	T	171786861	4	TCF4	jolma2013	Hsapiens-jolma2013-TCF4	TCF4	cccaggGgtc	0.81141	0.990976	9.03412	11.0334	NA	NA	0	1	strong	1.99926	TRUE
rs3827811	chr8	8659024	8659040	17	-	C	T	8659038	3	TEAD1	jolma2013	Hsapiens-jolma2013-TEAD1-2	TEAD1	caggatttaagaaaCgt	0.700561	0.83544	10.2133	12.1796	NA	NA	0	1	strong	1.96636	FALSE
rs4903545	chr14	77598483	77598494	12	-	A	G	77598491	4	TFAP2A	jolma2013	Hsapiens-jolma2013-TFAP2A	TFAP2A	tgccccagAggt	0.749721	0.963335	6.55928	8.42818	NA	NA	0.00815016	0.98938	strong	1.86889	TRUE
rs4903545	chr14	77598483	77598494	12	-	A	G	77598491	4	TFAP2A	jolma2013	Hsapiens-jolma2013-TFAP2A-5	TFAP2A	tgccccagAggt	0.747279	0.936848	6.91514	8.66936	NA	NA	0.00906056	0.978064	strong	1.75423	TRUE
rs4903545	chr14	77598483	77598494	12	-	A	G	77598491	4	TFAP2B	jolma2013	Hsapiens-jolma2013-TFAP2B	TFAP2B	tgccccagAggt	0.746233	0.957543	6.59477	8.46221	NA	NA	0.0105787	0.98911	strong	1.86743	TRUE
rs333646	chr17	904491	904503	13	+	T	C	904502	12	TFAP2C	jolma2013	Hsapiens-jolma2013-TFAP2C-5	TFAP2C	agcctttggggTa	0.81874	0.968497	10.8109	12.7883	NA	NA	0	1	strong	1.97743	TRUE
rs10419732	chr19	47133936	47133948	13	+	A	G	47133937	2	TFAP2C	jolma2013	Hsapiens-jolma2013-TFAP2C-5	TFAP2C	cAccttgagggct	0.816955	0.966711	10.7873	12.7647	NA	NA	0	1	strong	1.97743	TRUE
rs4903545	chr14	77598483	77598494	12	-	A	G	77598491	4	TFAP2C	jolma2013	Hsapiens-jolma2013-TFAP2C	TFAP2C	tgccccagAggt	0.740056	0.944749	6.21745	7.93715	NA	NA	0.0202071	0.974282	strong	1.71969	TRUE
rs4903545	chr14	77598483	77598494	12	-	A	G	77598491	4	TFAP2C	jolma2013	Hsapiens-jolma2013-TFAP2C-4	TFAP2C	tgccccagAggt	0.732881	0.960141	4.98834	6.53518	NA	NA	0.00991501	0.951841	strong	1.54684	TRUE
rs4692073	chr4	26100785	26100802	18	+	T	C	26100786	2	THRA	jolma2013	Hsapiens-jolma2013-THRA	THRA	cTgatctaataaagtcat	0.796751	0.723137	16.5602	15.0302	NA	NA	0.951037	0.042723	strong	1.53004	TRUE
rs11228540	chr11	68935534	68935553	20	-	G	A	68935552	2	THRB	jolma2013	Hsapiens-jolma2013-THRB-3	THRB	gttaccagaagtggggtcGg	0.731647	0.807421	14.841	16.378	NA	NA	0.0425812	0.951834	strong	1.53701	TRUE
rs7224488	chr17	54868624	54868641	18	+	A	C	54868625	2	Trp53	jolma2013	Hsapiens-jolma2013-Trp53	Trp53	cAaggttgtggggcaggt	0.757539	0.881285	12.1469	14.1311	NA	NA	0.000121227	0.99903	strong	1.98423	FALSE
rs11165671	chr1	97023441	97023461	21	-	G	A	97023443	19	VENTX	jolma2013	Hsapiens-jolma2013-VENTX-2	VENTX	gtGctccattctccattattg	0.668879	0.746097	16.9512	18.9081	NA	NA	0.00165153	0.997027	strong	1.95691	TRUE
rs10883567	chr10	102755778	102755786	9	-	T	C	102755779	8	VENTX	jolma2013	Hsapiens-jolma2013-VENTX	VENTX	cTaattgat	0.986121	0.788158	9.95979	7.96037	NA	NA	1	0	strong	1.99942	TRUE
rs6553155	chr4	189045603	189045623	21	-	G	A	189045617	7	VENTX	jolma2013	Hsapiens-jolma2013-VENTX-2	VENTX	ataatagtgcttccGtaagag	0.656681	0.731648	16.6421	18.5419	NA	NA	0.00255944	0.991867	strong	1.89986	TRUE
rs4147780	chr11	67805375	67805385	11	+	G	A	67805381	7	YY1	jolma2013	Hsapiens-jolma2013-YY1	YY1	accgccGtcag	0.763194	0.980286	6.13213	7.87644	NA	NA	0.00588928	0.976443	strong	1.7443	TRUE
rs4147780	chr11	67805371	67805382	12	+	G	A	67805381	11	YY2	jolma2013	Hsapiens-jolma2013-YY2-3	YY2	cgtaaccgccGt	0.755722	0.892623	10.624	12.5486	NA	NA	0.00271616	0.994417	strong	1.92457	FALSE
rs4147780	chr11	67805375	67805385	11	+	G	A	67805381	7	YY2	jolma2013	Hsapiens-jolma2013-YY2-2	YY2	accgccGtcag	0.778452	0.979691	6.54062	8.23145	NA	NA	0.0144132	0.969801	strong	1.69083	FALSE
rs5746779	chr22	19558462	19558478	17	+	A	G	19558475	14	ZBTB49	jolma2013	Hsapiens-jolma2013-ZBTB49	ZBTB49	ttttgcacgccttAtct	0.720171	0.818356	14.4526	16.423	NA	NA	0.00178944	0.998211	strong	1.97041	TRUE
rs6690839	chr1	41944180	41944191	12	-	A	G	41944183	9	ZBTB7A	jolma2013	Hsapiens-jolma2013-ZBTB7A	ZBTB7A	gggAtggccgtt	0.723385	0.898837	8.03608	9.98518	NA	NA	0	1	strong	1.9491	TRUE
rs9524	chr19	51517724	51517736	13	-	A	T	51517731	6	ZNF238	jolma2013	Hsapiens-jolma2013-ZNF238-2	ZNF238	acacagcAgggag	0.75381	0.881378	10.6331	12.4326	NA	NA	0.0148052	0.982464	strong	1.79945	TRUE
rs9804386	chr10	99375035	99375047	13	-	T	C	99375040	8	ZNF238	jolma2013	Hsapiens-jolma2013-ZNF238	ZNF238	taacaTatggaaa	0.871115	0.770964	13.2535	11.7297	NA	NA	0.943538	0.00752823	strong	1.52375	TRUE
rs8042039	chr15	74225509	74225525	17	+	C	T	74225518	10	ZNF410	jolma2013	Hsapiens-jolma2013-ZNF410	ZNF410	taattcccaCaacagcc	0.67934	0.763522	15.8581	17.8232	NA	NA	0.00225225	0.997748	strong	1.9651	TRUE
rs10775412	chr17	25869020	25869036	17	+	A	C	25869033	14	ZNF410	jolma2013	Hsapiens-jolma2013-ZNF410	ZNF410	tacatcccatcagAagt	0.809831	0.733797	18.9042	17.1293	NA	NA	0.979073	0.00423518	strong	1.77489	TRUE
rs4800148	chr18	20724315	20724331	17	+	G	A	20724328	14	ZNF410	jolma2013	Hsapiens-jolma2013-ZNF410	ZNF410	cccaccccacaacGttc	0.689009	0.764537	16.0838	17.8469	NA	NA	0.0107125	0.979073	strong	1.76309	TRUE
rs4789805	chr17	80553076	80553093	18	-	G	A	80553085	9	ZNF435	jolma2013	Hsapiens-jolma2013-ZNF435	ZNF435	tacagctctGtaaacaga	0.722535	0.644587	17.2043	15.3483	NA	NA	1	0	strong	1.85601	TRUE
rs2268977	chr14	69418423	69418440	18	-	G	A	69418425	16	ZNF435	jolma2013	Hsapiens-jolma2013-ZNF435	ZNF435	acGtggtcttggaacagg	0.725585	0.654461	17.2769	15.5834	NA	NA	0.983333	0.0166667	strong	1.69354	TRUE
rs797225	chr13	33745644	33745661	18	+	C	A	33745657	14	ZNF435	jolma2013	Hsapiens-jolma2013-ZNF435	ZNF435	tctgataacggaaCctct	0.739814	0.661867	17.6157	15.7597	NA	NA	1	0	strong	1.85601	TRUE
rs12219399	chr10	80310040	80310051	12	-	G	A	80310047	5	ZNF524	jolma2013	Hsapiens-jolma2013-ZNF524	ZNF524	aggtacaGgggt	0.763429	0.862784	12.3683	13.978	NA	NA	0.0168955	0.961281	strong	1.60965	FALSE
rs16869677	chr6	33876072	33876085	14	-	C	T	33876082	4	ZNF524	jolma2013	Hsapiens-jolma2013-ZNF524-2	ZNF524	cactggggttCgag	0.974401	0.856579	13.0302	11.4546	NA	NA	0.957798	0.0348624	strong	1.57558	FALSE
rs2731662	chr5	176872491	176872507	17	-	A	G	176872494	14	ZNF713	jolma2013	Hsapiens-jolma2013-ZNF713	ZNF713	ttcAtggagttgtttgc	0.648457	0.721552	17.2261	19.1679	NA	NA	5.6699e-05	0.995237	strong	1.94176	FALSE
rs893704	chr3	139252212	139252228	17	-	T	G	139252215	14	ZNF713	jolma2013	Hsapiens-jolma2013-ZNF713	ZNF713	ttgTtggatttcatgta	0.667823	0.74069	17.7406	19.6763	NA	NA	0.00317514	0.995237	strong	1.93567	FALSE
rs7002809	chr8	72751904	72751920	17	-	G	T	72751905	16	ZNF713	jolma2013	Hsapiens-jolma2013-ZNF713	ZNF713	tGcctggcattggattt	0.66102	0.735872	17.5598	19.5483	NA	NA	0	0.999263	strong	1.98844	FALSE
rs7550061	chr1	205272287	205272296	10	+	C	T	205272292	6	ZNF740	jolma2013	Hsapiens-jolma2013-ZNF740-2	ZNF740	gccccCccat	0.960762	0.815611	11.7925	10.0109	NA	NA	0.98035	0.00594916	strong	1.78158	FALSE
rs7550061	chr1	205272287	205272296	10	+	C	T	205272292	6	ZNF740	jolma2013	Hsapiens-jolma2013-ZNF740	ZNF740	gccccCccat	0.975643	0.823603	10.9738	9.26372	NA	NA	0.973303	0.0135747	strong	1.71012	FALSE
rs3829907	chr10	99376673	99376682	10	+	A	G	99376675	3	ZNF784	jolma2013	Hsapiens-jolma2013-ZNF784	ZNF784	ccAcctaccc	0.878535	0.753289	12.8779	11.042	NA	NA	0.986842	0.00219298	strong	1.83591	TRUE
rs12219399	chr10	80310042	80310056	15	-	G	A	80310047	10	ZSCAN4	jolma2013	Hsapiens-jolma2013-ZSCAN4	ZSCAN4	gtacaGgggtgtgaa	0.726921	0.806543	14.1923	15.7468	NA	NA	0.00613497	0.947574	strong	1.55452	TRUE
rs791881	chr10	89408241	89408253	13	-	C	T	89408246	8	ATF4	jolma2013	Hsapiens-jolma2013-ATF4	ATF4	atttaCatcatta	0.880531	0.740988	12.2066	10.2722	NA	NA	0.995491	0.000901713	strong	1.93446	TRUE
rs11087655	chr20	4707851	4707864	14	+	G	A	4707861	11	ATF7	jolma2013	Hsapiens-jolma2013-ATF7	ATF7	ccatgatgtcGttc	0.757265	0.877747	12.2838	14.2382	NA	NA	0.00252695	0.996803	strong	1.95437	TRUE
rs652030	chr11	117942117	117942133	17	-	C	T	117942125	9	BCL6B	jolma2013	Hsapiens-jolma2013-BCL6B	BCL6B	atcctttcCagaaagct	0.660593	0.730542	18.5041	20.4634	NA	NA	0	1	strong	1.95937	TRUE
rs10495934	chr2	46874739	46874752	14	-	G	A	46874746	7	CREB3	jolma2013	Hsapiens-jolma2013-CREB3-2	CREB3	ggatgacGtatctc	0.876862	0.732836	11.9865	10.0177	NA	NA	1	0	strong	1.96879	TRUE
rs1028496	chr6	46924978	46924991	14	+	G	T	46924985	8	CREB3L1	jolma2013	Hsapiens-jolma2013-CREB3L1-4	CREB3L1	atgccacGaccgct	0.794765	0.694727	14.8468	12.978	NA	NA	1	0	strong	1.86879	FALSE
rs34294471	chr14	23341938	23341954	17	-	C	T	23341951	4	CTCF	jolma2013	Hsapiens-jolma2013-CTCF	CTCF	ctcctctaggaggCgct	0.934358	0.829044	16.5234	14.661	NA	NA	0.988124	0.0050673	strong	1.8624	TRUE
rs1483003	chr12	93834366	93834383	18	-	C	T	93834379	5	CUX1	jolma2013	Hsapiens-jolma2013-CUX1-2	CUX1	atgcatctccccaCagat	0.723062	0.826434	11.3569	12.9805	NA	NA	0.0120742	0.961998	strong	1.62364	TRUE
rs1317662	chr12	124867592	124867609	18	+	A	G	124867608	17	CUX1	jolma2013	Hsapiens-jolma2013-CUX1-2	CUX1	atgaatgaatcaatcaAt	0.883907	0.788171	13.8832	12.3795	NA	NA	0.946125	0.0156875	strong	1.5037	TRUE
rs1483003	chr12	93834366	93834383	18	-	C	T	93834379	5	CUX2	jolma2013	Hsapiens-jolma2013-CUX2	CUX2	atgcatctccccaCagat	0.693591	0.782279	14.3599	16.196	NA	NA	0.00421283	0.985784	strong	1.83617	FALSE
rs10244632	chr7	50598702	50598719	18	-	T	C	50598703	17	CUX2	jolma2013	Hsapiens-jolma2013-CUX2	CUX2	aTaaatacatttattcat	0.771892	0.682948	15.981	14.1395	NA	NA	0.986819	0.00702256	strong	1.84147	FALSE
rs1317662	chr12	124867592	124867609	18	+	A	G	124867608	17	CUX2	jolma2013	Hsapiens-jolma2013-CUX2	CUX2	atgaatgaatcaatcaAt	0.781581	0.692637	16.1816	14.3401	NA	NA	0.986819	0.00702256	strong	1.84147	FALSE
rs10149037	chr14	77921159	77921171	13	+	G	A	77921162	4	DUXA	jolma2013	Hsapiens-jolma2013-DUXA	DUXA	gaaGagcaatcag	0.765737	0.928988	8.23668	9.99271	NA	NA	0.0106178	0.978764	strong	1.75603	TRUE
rs10975121	chr9	5446075	5446087	13	-	A	G	5446078	10	DUXA	jolma2013	Hsapiens-jolma2013-DUXA	DUXA	ttgAttggtttag	0.95733	0.778601	10.2976	8.37506	NA	NA	0.994118	0.000980392	strong	1.9225	TRUE
rs7785039	chr7	95060229	95060244	16	-	T	C	95060242	3	E2F2	jolma2013	Hsapiens-jolma2013-E2F2-3	E2F2	aaaaaggctgctcTtt	0.756078	0.673792	15.2183	13.562	NA	NA	0.97619	0	strong	1.65626	FALSE
rs897148	chr8	126581161	126581174	14	+	G	A	126581168	8	E2F7	jolma2013	Hsapiens-jolma2013-E2F7	E2F7	tattcccGcctgaa	0.777671	0.694044	18.1113	16.1637	NA	NA	0.996994	0.00200401	strong	1.9476	FALSE
rs6457281	chr6	30857792	30857805	14	+	G	T	30857795	4	E2F7	jolma2013	Hsapiens-jolma2013-E2F7	E2F7	cctGcccgccatct	0.681627	0.766413	15.8745	17.8491	NA	NA	0	0.998956	strong	1.97459	FALSE
rs7259683	chr19	50153328	50153341	14	-	T	C	50153332	10	EGR1	jolma2013	Hsapiens-jolma2013-EGR1-2	EGR1	tcttTgggggcgaa	0.700459	0.808175	12.8803	14.861	NA	NA	0	0.999073	strong	1.98071	FALSE
rs6720799	chr2	70372023	70372034	12	+	G	A	70372029	7	ELF3	jolma2013	Hsapiens-jolma2013-ELF3	ELF3	aaccagGaaatc	0.836028	0.709745	13.1216	11.1396	NA	NA	0.99886	0	strong	1.98204	TRUE
rs897148	chr8	126581161	126581177	17	-	G	A	126581168	10	ELK1	jolma2013	Hsapiens-jolma2013-ELK1-3	ELK1	tattcccGcctgaagtg	0.811091	0.732229	17.5011	15.7995	NA	NA	0.972496	0.0171603	strong	1.70163	FALSE
rs2443728	chr3	11609188	11609201	14	+	T	C	11609198	11	ERG	jolma2013	Hsapiens-jolma2013-ERG-4	ERG	tcctgagatcTgct	0.707809	0.815098	12.8896	14.8434	NA	NA	0.000914913	0.997255	strong	1.9538	TRUE
rs2443728	chr3	11609188	11609201	14	+	T	C	11609198	11	ERG	jolma2013	Hsapiens-jolma2013-ERG-2	ERG	tcctgagatcTgct	0.717189	0.830766	12.052	13.9606	NA	NA	0.000406835	0.99227	strong	1.9086	TRUE
rs763498	chr10	112171380	112171396	17	+	G	A	112171392	13	ESR1	jolma2013	Hsapiens-jolma2013-ESR1	ESR1	ggggtctactggGcctg	0.709399	0.803335	14.5698	16.499	NA	NA	0.0020284	0.995943	strong	1.92928	TRUE
rs2272338	chr7	99707710	99707728	19	+	A	G	99707712	3	ESRRA	jolma2013	Hsapiens-jolma2013-ESRRA-3	ESRRA	aaAggacaagcaaaagccg	0.759556	0.674566	15.0045	13.3256	NA	NA	0.969256	0.0258029	strong	1.67891	FALSE
rs10835531	chr11	1516102	1516112	11	+	G	A	1516110	9	ESRRB	jolma2013	Hsapiens-jolma2013-ESRRB	ESRRB	aaaaggtcGtc	0.771849	0.879666	11.9186	13.5835	NA	NA	0.0310249	0.967313	strong	1.66486	FALSE
rs7018178	chr8	142239195	142239211	17	-	T	C	142239210	2	ESRRG	jolma2013	Hsapiens-jolma2013-ESRRG-2	ESRRG	cccccttacctgacaTt	0.735145	0.661068	16.7282	15.0426	NA	NA	0.969836	0.0281186	strong	1.68562	FALSE
rs16851354	chr1	15495614	15495623	10	-	T	C	15495620	4	ETV6	jolma2013	Hsapiens-jolma2013-ETV6-2	ETV6	cacttcTtct	0.781186	0.955697	8.76826	10.727	NA	NA	0.00104369	0.997018	strong	1.95875	TRUE
rs457565	chr6	33215899	33215913	15	+	G	A	33215904	6	ETV6	jolma2013	Hsapiens-jolma2013-ETV6	ETV6	taggaGggggaaaga	0.695933	0.786029	12.8832	14.5511	NA	NA	0.00913242	0.966694	strong	1.66788	TRUE
rs7113478	chr11	46260216	46260225	10	-	G	A	46260223	3	FIGLA	jolma2013	Hsapiens-jolma2013-FIGLA	FIGLA	gccaggtGct	0.984021	0.784909	8.97389	7.15807	NA	NA	0.983969	0.016031	strong	1.81582	TRUE
rs30254	chr16	2006097	2006106	10	+	C	T	2006099	3	FIGLA	jolma2013	Hsapiens-jolma2013-FIGLA	FIGLA	agCacctggc	0.984021	0.784909	8.97389	7.15807	NA	NA	0.983969	0.016031	strong	1.81582	TRUE
rs11078005	chr17	80563653	80563662	10	+	T	C	80563659	7	FIGLA	jolma2013	Hsapiens-jolma2013-FIGLA	FIGLA	tccaccTgtg	0.989571	0.807826	9.0245	7.36706	NA	NA	0.960604	0	strong	1.65744	TRUE
rs2443728	chr3	11609188	11609201	14	+	T	C	11609198	11	FLI1	jolma2013	Hsapiens-jolma2013-FLI1-4	FLI1	tcctgagatcTgct	0.710481	0.80943	13.7343	15.6471	NA	NA	0	0.992582	strong	1.9128	TRUE
rs1993373	chr11	18280627	18280639	13	+	A	G	18280635	9	FOXC1	jolma2013	Hsapiens-jolma2013-FOXC1	FOXC1	caataaatAaatg	0.863827	0.719594	10.9709	9.13912	NA	NA	0.983975	0.00306853	strong	1.83181	FALSE
rs11720557	chr3	195628627	195628638	12	+	C	A	195628636	10	FOXC2	jolma2013	Hsapiens-jolma2013-FOXC2-3	FOXC2	tatggaaacCag	0.73131	0.912732	6.8389	8.53547	NA	NA	0.00478673	0.969479	strong	1.69658	TRUE
rs1993373	chr11	18280629	18280639	11	+	A	G	18280635	7	FOXC2	jolma2013	Hsapiens-jolma2013-FOXC2-2	FOXC2	ataaatAaatg	0.879397	0.725461	10.2125	8.42487	NA	NA	0.979631	0.00349624	strong	1.78767	TRUE
rs43037	chr7	95067001	95067017	17	+	T	C	95067006	6	FOXG1	jolma2013	Hsapiens-jolma2013-FOXG1	FOXG1	gcaaaTaagaatatcca	0.651709	0.714993	17.9698	19.7148	NA	NA	0.0210526	0.978947	strong	1.74496	FALSE
rs3760982	chr19	44286510	44286521	12	+	A	G	44286513	4	FOXG1	jolma2013	Hsapiens-jolma2013-FOXG1-2	FOXG1	ataAacacaatg	0.752696	0.863581	12.872	14.7683	NA	NA	0.00739645	0.992604	strong	1.89626	FALSE
rs1970568	chr1	151575747	151575763	17	-	G	A	151575756	8	FOXI1	jolma2013	Hsapiens-jolma2013-FOXI1-2	FOXI1	ttgtttagcGtctaccc	0.790531	0.717635	18.7	16.9757	NA	NA	0.97496	0.01979	strong	1.72435	TRUE
rs2878517	chr1	154961446	154961459	14	-	A	G	154961458	2	FOXJ3	jolma2013	Hsapiens-jolma2013-FOXJ3-2	FOXJ3	tgttaattcattAt	0.785062	0.706916	15.1767	13.666	NA	NA	0.943182	0.0113636	strong	1.51071	FALSE
rs12906208	chr15	92571679	92571692	14	-	G	A	92571691	2	FOXJ3	jolma2013	Hsapiens-jolma2013-FOXJ3-2	FOXJ3	tgtttattgaacGc	0.701413	0.779559	13.5596	15.0703	NA	NA	0.0113636	0.943182	strong	1.51071	FALSE
rs5748302	chr22	19559402	19559415	14	-	T	C	19559409	7	FOXO1	jolma2013	Hsapiens-jolma2013-FOXO1-2	FOXO1	ataaacaTatttgt	0.805055	0.722033	16.9525	15.2043	NA	NA	0.977987	0.00628931	strong	1.74823	TRUE
rs34692587	chr19	14221633	14221644	12	+	A	G	14221642	10	FOXO1	jolma2013	Hsapiens-jolma2013-FOXO1-3	FOXO1	tgcccccacAtc	0.835605	0.727331	12.1438	10.5703	NA	NA	0.950257	0.00857633	strong	1.57355	TRUE
rs2146658	chr1	3637610	3637621	12	-	T	G	3637613	9	FOXO1	jolma2013	Hsapiens-jolma2013-FOXO1-3	FOXO1	cctTtggggaga	0.775544	0.906842	11.271	13.1791	NA	NA	0.00404858	0.993927	strong	1.90814	TRUE
rs1483003	chr12	93834371	93834382	12	+	C	T	93834379	9	FOXO1	jolma2013	Hsapiens-jolma2013-FOXO1-3	FOXO1	tctccccaCaga	0.89952	0.767954	13.0727	11.1606	NA	NA	0.993927	0.00202429	strong	1.91204	TRUE
rs7950019	chr11	18278906	18278919	14	+	G	A	18278912	7	FOXO1	jolma2013	Hsapiens-jolma2013-FOXO1-2	FOXO1	ctatacGtgtttaa	0.746972	0.829993	15.7294	17.4777	NA	NA	0.00628931	0.977987	strong	1.74823	TRUE
rs5748302	chr22	19559402	19559415	14	-	T	C	19559409	7	FOXO3	jolma2013	Hsapiens-jolma2013-FOXO3	FOXO3	ataaacaTatttgt	0.742972	0.665771	18.3639	16.4557	NA	NA	0.992157	0	strong	1.90815	FALSE
rs2146658	chr1	3637611	3637621	11	-	T	G	3637613	9	FOXO3	jolma2013	Hsapiens-jolma2013-FOXO3-3	FOXO3	ctTtggggaga	0.78075	0.901852	10.8046	12.4805	NA	NA	0.026087	0.973913	strong	1.6759	FALSE
rs1483003	chr12	93834371	93834381	11	+	C	T	93834379	9	FOXO3	jolma2013	Hsapiens-jolma2013-FOXO3-3	FOXO3	tctccccaCag	0.901852	0.777417	12.4805	10.7585	NA	NA	0.973913	0	strong	1.72202	FALSE
rs7950019	chr11	18278906	18278919	14	+	G	A	18278912	7	FOXO3	jolma2013	Hsapiens-jolma2013-FOXO3	FOXO3	ctatacGtgtttaa	0.726604	0.803805	17.9593	19.8675	NA	NA	0	0.992157	strong	1.90815	FALSE
rs5748302	chr22	19559402	19559415	14	-	T	C	19559409	7	FOXO4	jolma2013	Hsapiens-jolma2013-FOXO4	FOXO4	ataaacaTatttgt	0.78365	0.703881	16.0816	14.4446	NA	NA	0.95682	0.00392542	strong	1.63698	TRUE
rs2146658	chr1	3637610	3637621	12	-	T	G	3637613	9	FOXO4	jolma2013	Hsapiens-jolma2013-FOXO4-3	FOXO4	cctTtggggaga	0.792791	0.926207	9.23194	10.7856	NA	NA	0	0.945289	strong	1.55362	TRUE
rs7950019	chr11	18278906	18278919	14	-	G	A	18278912	8	FOXO4	jolma2013	Hsapiens-jolma2013-FOXO4	FOXO4	ctatacGtgtttaa	0.720538	0.804963	14.7864	16.5189	NA	NA	0.00310078	0.972093	strong	1.7325	TRUE
rs5748302	chr22	19559402	19559415	14	+	T	C	19559409	8	FOXO6	jolma2013	Hsapiens-jolma2013-FOXO6	FOXO6	ataaacaTatttgt	0.786289	0.686696	15.1779	13.2554	NA	NA	0.994236	0.00144092	strong	1.92246	TRUE
rs2146658	chr1	3637608	3637621	14	-	T	G	3637613	9	FOXO6	jolma2013	Hsapiens-jolma2013-FOXO6-3	FOXO6	gccctTtggggaga	0.765404	0.869283	14.4691	16.4328	NA	NA	0	0.997963	strong	1.96371	TRUE
rs1483003	chr12	93834371	93834384	14	+	C	T	93834379	9	FOXO6	jolma2013	Hsapiens-jolma2013-FOXO6-3	FOXO6	tctccccaCagatt	0.808608	0.704835	15.2858	13.3241	NA	NA	0.997963	0.00101833	strong	1.96171	TRUE
rs11857803	chr15	101598194	101598205	12	+	G	A	101598200	7	GLI2	jolma2013	Hsapiens-jolma2013-GLI2-2	GLI2	gcgaccGctggc	0.779093	0.916263	9.75356	11.4708	NA	NA	0.00405954	0.97226	strong	1.71726	TRUE
rs2537988	chr17	70593444	70593458	15	+	T	G	70593448	5	HESX1	jolma2013	Hsapiens-jolma2013-HESX1-2	HESX1	gtatTttgaaattaa	0.821337	0.723271	14.6135	12.8687	NA	NA	0.977273	0.0109718	strong	1.74483	TRUE
rs12101386	chr15	92571278	92571286	9	-	G	T	92571283	4	HIC2	jolma2013	Hsapiens-jolma2013-HIC2	HIC2	agtggGcac	0.99596	0.732292	7.19075	5.28709	NA	NA	0.992492	0.00466721	strong	1.90366	TRUE
rs1028496	chr6	46924972	46924990	19	+	G	T	46924985	14	HINFP1	jolma2013	Hsapiens-jolma2013-HINFP1-3	HINFP1	agggacatgccacGaccgc	0.753747	0.677428	19.7082	17.7127	NA	NA	1	0	strong	1.99552	FALSE
rs28581216	chr22	38081295	38081309	15	-	G	A	38081306	4	HNF4A	jolma2013	Hsapiens-jolma2013-HNF4A-6	HNF4A	tccacctttggGcaa	0.73788	0.827213	14.0806	15.7854	NA	NA	0.00482094	0.970386	strong	1.70471	FALSE
rs10923351:A	chr1	118141757	118141771	15	+	C	A	118141764	8	HNF4A	jolma2013	Hsapiens-jolma2013-HNF4A-6	HNF4A	aagttcaCagattta	0.695338	0.794512	13.2688	15.1613	NA	NA	0.00140696	0.991206	strong	1.8925	FALSE
rs3757564	chr7	43202656	43202670	15	-	T	C	43202662	9	HNF4A	jolma2013	Hsapiens-jolma2013-HNF4A-6	HNF4A	ggcaccTttggacct	0.847625	0.750745	16.1749	14.3261	NA	NA	0.987732	0.00736067	strong	1.84872	FALSE
rs2242507	chr12	50526807	50526822	16	+	G	A	50526814	8	HNF4A	jolma2013	Hsapiens-jolma2013-HNF4A	HNF4A	gagtggaGagtacagg	0.754685	0.851752	13.7169	15.4812	NA	NA	0.0101083	0.978339	strong	1.76426	FALSE
rs2242507	chr12	50526807	50526822	16	+	G	A	50526814	8	HNF4A	jolma2013	Hsapiens-jolma2013-HNF4A-3	HNF4A	gagtggaGagtacagg	0.734659	0.833326	14.5214	16.4716	NA	NA	0.00165422	0.996423	strong	1.95025	FALSE
rs7918869	chr10	102736612	102736623	12	-	G	A	102736619	5	HOMEZ	jolma2013	Hsapiens-jolma2013-HOMEZ	HOMEZ	taaagtcGtttt	0.895578	0.732345	9.45851	7.73455	NA	NA	0.969461	0	strong	1.72396	TRUE
rs8056386	chr16	19146007	19146016	10	+	T	C	19146011	5	HOXC13	jolma2013	Hsapiens-jolma2013-HOXC13	HOXC13	cttaTaaaac	0.937297	0.760957	9.96339	8.08892	NA	NA	0.99064	0.00312012	strong	1.87448	TRUE
rs8056386	chr16	19146007	19146016	10	+	T	C	19146011	5	HOXD13	jolma2013	Hsapiens-jolma2013-HOXD13	HOXD13	cttaTaaaac	0.9494	0.764815	10.1074	8.14225	NA	NA	0.998549	0.00145138	strong	1.9651	TRUE
rs7113478	chr11	46260216	46260225	10	-	G	A	46260223	3	ID4	jolma2013	Hsapiens-jolma2013-ID4	ID4	gccaggtGct	0.989459	0.801853	10.5057	8.51379	NA	NA	1	0	strong	1.99193	TRUE
rs30254	chr16	2006097	2006106	10	+	C	T	2006099	3	ID4	jolma2013	Hsapiens-jolma2013-ID4	ID4	agCacctggc	0.989459	0.801853	10.5057	8.51379	NA	NA	1	0	strong	1.99193	TRUE
rs12897689	chr14	77929318	77929332	15	+	A	G	77929328	11	IRF4	jolma2013	Hsapiens-jolma2013-IRF4	IRF4	accaaactgaAatgt	0.763859	0.682008	16.7801	14.982	NA	NA	0.977657	0.000496042	strong	1.79806	FALSE
rs7673895	chr4	187652646	187652659	14	-	G	T	187652655	5	IRF7	jolma2013	Hsapiens-jolma2013-IRF7	IRF7	catttcaatGtaga	0.761815	0.885857	12.1403	14.1171	NA	NA	0	0.998956	strong	1.97675	FALSE
rs12897689	chr14	77929318	77929331	14	+	A	G	77929328	11	IRF7	jolma2013	Hsapiens-jolma2013-IRF7	IRF7	accaaactgaAatg	0.891079	0.77182	14.2003	12.2998	NA	NA	0.992739	0.00311203	strong	1.90052	FALSE
rs2003154	chr1	110750274	110750287	14	+	A	G	110750277	4	IRF7	jolma2013	Hsapiens-jolma2013-IRF7	IRF7	acaAaagagaaaag	0.87938	0.757681	14.0139	12.0745	NA	NA	0.995838	0.00104058	strong	1.9394	FALSE
rs12897689	chr14	77929318	77929331	14	+	A	G	77929328	11	IRF8	jolma2013	Hsapiens-jolma2013-IRF8-2	IRF8	accaaactgaAatg	0.774881	0.686744	16.5356	14.6548	NA	NA	0.988231	0.000336247	strong	1.88081	FALSE
rs12897689	chr14	77929318	77929331	14	+	A	G	77929328	11	IRF8	jolma2013	Hsapiens-jolma2013-IRF8	IRF8	accaaactgaAatg	0.812913	0.726339	14.3368	12.81	NA	NA	0.936196	0.00322548	strong	1.52685	FALSE
rs5748307	chr22	19565724	19565736	13	+	G	A	19565732	9	ISX	jolma2013	Hsapiens-jolma2013-ISX	ISX	agaatcaaGttaa	0.724148	0.846909	11.3595	13.2852	NA	NA	0.00160994	0.99425	strong	1.92572	FALSE
rs7575855	chr2	42649404	42649416	13	-	G	T	42649409	8	ISX	jolma2013	Hsapiens-jolma2013-ISX	ISX	ttaatGctgttat	0.759067	0.877428	11.9073	13.764	NA	NA	0.00434286	0.988114	strong	1.8567	FALSE
rs11087655	chr20	4707852	4707863	12	-	G	A	4707861	3	JDP2	jolma2013	Hsapiens-jolma2013-JDP2-4	JDP2	catgatgtcGtt	0.766283	0.88717	12.6099	14.5992	NA	NA	0.000368581	0.999386	strong	1.98931	TRUE
rs11087655	chr20	4707852	4707863	12	-	G	A	4707861	3	JDP2	jolma2013	Hsapiens-jolma2013-JDP2-2	JDP2	catgatgtcGtt	0.763903	0.879994	13.0908	15.0802	NA	NA	0.000409769	0.999372	strong	1.98942	TRUE
rs10923351:A	chr1	118141756	118141770	15	+	C	A	118141764	9	LEF1	jolma2013	Hsapiens-jolma2013-LEF1	LEF1	aaagttcaCagattt	0.753659	0.87375	12.1011	14.0293	NA	NA	0	0.99439	strong	1.92823	FALSE
rs4881467	chr10	5547304	5547315	12	-	T	C	5547309	7	MAFK	jolma2013	Hsapiens-jolma2013-MAFK	MAFK	ctcagTatgttc	0.781537	0.978469	7.93485	9.93427	NA	NA	0	1	strong	1.99942	TRUE
rs4881467	chr10	5547304	5547315	12	-	T	C	5547309	7	MAFK	jolma2013	Hsapiens-jolma2013-MAFK-3	MAFK	ctcagTatgttc	0.764324	0.970532	7.27699	9.24026	NA	NA	0	0.997233	strong	1.96327	TRUE
rs6957566	chr7	43201277	43201290	14	+	G	A	43201282	6	MEIS2	jolma2013	Hsapiens-jolma2013-MEIS2	MEIS2	atgacGgtttccat	0.69299	0.778867	15.8023	17.7606	NA	NA	0.00067659	0.997294	strong	1.95828	FALSE
rs10495934	chr2	46874741	46874754	14	+	G	A	46874746	6	MEIS2	jolma2013	Hsapiens-jolma2013-MEIS2	MEIS2	atgacGtatctcat	0.686741	0.772618	15.6598	17.6181	NA	NA	0.00067659	0.997294	strong	1.95828	FALSE
rs579861	chr2	239348994	239349001	8	+	G	T	239348995	2	MEIS2	jolma2013	Hsapiens-jolma2013-MEIS2-2	MEIS2	tGgacagg	0.850352	0.998772	8.64201	10.1504	NA	NA	0.0280702	0.94807	strong	1.50838	FALSE
rs11247301	chr15	102040400	102040413	14	+	C	T	102040401	2	MEIS2	jolma2013	Hsapiens-jolma2013-MEIS2	MEIS2	aCgacagctggaag	0.715029	0.80137	16.3049	18.2737	NA	NA	0	0.998123	strong	1.96885	FALSE
rs11247301	chr15	102040400	102040407	8	+	C	T	102040401	2	MEIS2	jolma2013	Hsapiens-jolma2013-MEIS2-2	MEIS2	aCgacagc	0.833169	0.985778	8.46738	10.0183	NA	NA	0.00210526	0.94807	strong	1.55095	FALSE
rs12718439	chr1	41953742	41953753	12	+	C	T	41953745	4	MEIS3	jolma2013	Hsapiens-jolma2013-MEIS3-2	MEIS3	tgaCatgtggcc	0.85477	0.739057	11.2663	9.74115	NA	NA	0.950947	0.0218012	strong	1.52517	FALSE
rs10495934	chr2	46874742	46874753	12	+	G	A	46874746	5	MEIS3	jolma2013	Hsapiens-jolma2013-MEIS3-2	MEIS3	tgacGtatctca	0.706887	0.826742	9.31714	10.8969	NA	NA	0.030377	0.958232	strong	1.57975	FALSE
rs6957566	chr7	43201278	43201289	12	+	G	A	43201282	5	MEIS3	jolma2013	Hsapiens-jolma2013-MEIS3-2	MEIS3	tgacGgtttcca	0.707591	0.827447	9.32642	10.9062	NA	NA	0.030377	0.958232	strong	1.57975	FALSE
rs7181178	chr15	92569945	92569961	17	-	G	A	92569957	5	MEOX2	jolma2013	Hsapiens-jolma2013-MEOX2-2	MEOX2	ttcattacactgGtaaa	0.73556	0.855529	10.2605	11.9339	NA	NA	0.00605886	0.966388	strong	1.67347	FALSE
rs7113478	chr11	46260216	46260225	10	-	G	A	46260223	3	MESP1	jolma2013	Hsapiens-jolma2013-MESP1	MESP1	gccaggtGct	0.986421	0.748603	8.1508	6.18571	NA	NA	1	0	strong	1.96509	TRUE
rs30254	chr16	2006097	2006106	10	+	C	T	2006099	3	MESP1	jolma2013	Hsapiens-jolma2013-MESP1	MESP1	agCacctggc	0.986421	0.748603	8.1508	6.18571	NA	NA	1	0	strong	1.96509	TRUE
rs323874	chr3	51994581	51994590	10	+	T	C	51994587	7	MSC	jolma2013	Hsapiens-jolma2013-MSC	MSC	gacagcTgct	0.910827	0.76436	11.7121	9.82875	NA	NA	1	0	strong	1.88339	TRUE
rs7538029	chr1	110474682	110474696	15	-	C	A	110474695	2	NFIA	jolma2013	Hsapiens-jolma2013-NFIA	NFIA	ttggcatcaagcaCa	0.765662	0.870175	14.057	15.9758	NA	NA	0.00575926	0.993729	strong	1.91878	TRUE
rs7538029	chr1	110474682	110474696	15	-	C	A	110474695	2	NFIB	jolma2013	Hsapiens-jolma2013-NFIB	NFIB	ttggcatcaagcaCa	0.762346	0.864882	14.0277	15.9144	NA	NA	0.00897491	0.990728	strong	1.88673	TRUE
rs7538029	chr1	110474682	110474696	15	-	C	A	110474695	2	NFIX	jolma2013	Hsapiens-jolma2013-NFIX-4	NFIX	ttggcatcaagcaCa	0.752359	0.851054	11.7404	13.2805	NA	NA	0.041553	0.952298	strong	1.5401	TRUE
rs323874	chr3	51994581	51994590	10	-	T	C	51994587	4	NHLH1	jolma2013	Hsapiens-jolma2013-NHLH1-2	NHLH1	gacagcTgct	0.925543	0.761412	11.1125	9.14182	NA	NA	0.998157	0.000460829	strong	1.97063	TRUE
rs323874	chr3	51994581	51994590	10	+	T	C	51994587	7	NHLH1	jolma2013	Hsapiens-jolma2013-NHLH1	NHLH1	gacagcTgct	0.914186	0.775601	11.736	9.95688	NA	NA	0.979275	0	strong	1.77909	TRUE
rs7918869	chr10	102736612	102736620	9	+	G	A	102736619	8	NR2E1	jolma2013	Hsapiens-jolma2013-NR2E1	NR2E1	taaagtcGt	0.758352	0.952677	7.77074	9.76197	NA	NA	0	1	strong	1.99123	TRUE
rs6465273	chr7	90233614	90233622	9	+	G	A	90233618	5	NR2E1	jolma2013	Hsapiens-jolma2013-NR2E1	NR2E1	taaaGtcag	0.947574	0.792385	9.70968	8.11948	NA	NA	0.958834	0.0343053	strong	1.5902	TRUE
rs10835531	chr11	1516102	1516114	13	+	G	A	1516110	9	NR2F1	jolma2013	Hsapiens-jolma2013-NR2F1-4	NR2F1	aaaaggtcGtctt	0.787053	0.945261	9.48482	11.3914	NA	NA	0.00748971	0.99251	strong	1.90658	FALSE
rs2272338	chr7	99707704	99707717	14	+	A	G	99707712	9	NR2F6	jolma2013	Hsapiens-jolma2013-NR2F6-2	NR2F6	aagggaaaAggaca	0.758369	0.683274	16.579	14.9374	NA	NA	0.963367	0.0364879	strong	1.64168	FALSE
rs3757564	chr7	43202657	43202671	15	-	T	C	43202662	10	NR2F6	jolma2013	Hsapiens-jolma2013-NR2F6	NR2F6	gcaccTttggacctg	0.763921	0.692694	17.0457	15.4563	NA	NA	0.956856	0.0429104	strong	1.58932	FALSE
rs2516614	chr10	6251247	6251261	15	-	C	T	6251252	10	NR2F6	jolma2013	Hsapiens-jolma2013-NR2F6	NR2F6	taaccCggtgacatc	0.705347	0.776575	15.7387	17.328	NA	NA	0.0429104	0.956856	strong	1.58932	FALSE
rs4881467	chr10	5547304	5547314	11	-	T	C	5547309	6	NRL	jolma2013	Hsapiens-jolma2013-NRL	NRL	ctcagTatgtt	0.69396	0.967071	4.70316	6.5541	NA	NA	0.00853388	0.987541	strong	1.85095	TRUE
rs6465273	chr7	90233613	90233626	14	+	G	A	90233618	6	ONECUT3	jolma2013	Hsapiens-jolma2013-ONECUT3	ONECUT3	gtaaaGtcagtagc	0.716941	0.838998	11.0535	12.9353	NA	NA	0.00668079	0.990712	strong	1.88181	FALSE
rs3122922	chr1	2456200	2456207	8	+	A	G	2456203	4	OTX1	jolma2013	Hsapiens-jolma2013-OTX1-2	OTX1	ttaAtccc	0.995289	0.763597	8.5889	6.5895	NA	NA	1	0	strong	1.9994	TRUE
rs2516614	chr10	6251245	6251259	15	+	C	T	6251252	8	OTX1	jolma2013	Hsapiens-jolma2013-OTX1	OTX1	tgtaaccCggtgaca	0.826727	0.717092	12.1457	10.5351	NA	NA	0.960252	0.0208202	strong	1.61069	TRUE
rs5748307	chr22	19565725	19565735	11	+	G	A	19565732	8	PHOX2B	jolma2013	Hsapiens-jolma2013-PHOX2B-2	PHOX2B	gaatcaaGtta	0.772144	0.919948	8.80627	10.492	NA	NA	0.0163696	0.970501	strong	1.6857	TRUE
rs3122922	chr1	2456199	2456207	9	+	A	G	2456203	5	PITX1	jolma2013	Hsapiens-jolma2013-PITX1	PITX1	tttaAtccc	0.999722	0.760782	8.30802	6.32236	NA	NA	0.999331	0.000668673	strong	1.98567	TRUE
rs3122922	chr1	2456199	2456207	9	+	A	G	2456203	5	PITX1	jolma2013	Hsapiens-jolma2013-PITX1-2	PITX1	tttaAtccc	0.999931	0.766333	8.39427	6.43325	NA	NA	0.997292	0.00270836	strong	1.96103	TRUE
rs6957566	chr7	43201278	43201289	12	+	G	A	43201282	5	PKNOX1	jolma2013	Hsapiens-jolma2013-PKNOX1	PKNOX1	tgacGgtttcca	0.711548	0.806046	14.7628	16.7234	NA	NA	0.00213291	0.997306	strong	1.9606	FALSE
rs10495934	chr2	46874742	46874753	12	+	G	A	46874746	5	PKNOX1	jolma2013	Hsapiens-jolma2013-PKNOX1	PKNOX1	tgacGtatctca	0.729052	0.823551	15.1259	17.0865	NA	NA	0.00213291	0.997306	strong	1.9606	FALSE
rs11247301	chr15	102040401	102040412	12	+	C	T	102040401	1	PKNOX1	jolma2013	Hsapiens-jolma2013-PKNOX1	PKNOX1	Cgacagctggaa	0.732154	0.817371	15.1903	16.9583	NA	NA	0.0119339	0.979549	strong	1.76803	FALSE
rs6957566	chr7	43201278	43201289	12	+	G	A	43201282	5	PKNOX2	jolma2013	Hsapiens-jolma2013-PKNOX2	PKNOX2	tgacGgtttcca	0.699968	0.794893	14.3008	16.2402	NA	NA	0.000851789	0.995741	strong	1.93937	FALSE
rs10495934	chr2	46874742	46874753	12	-	G	A	46874746	8	PKNOX2	jolma2013	Hsapiens-jolma2013-PKNOX2	PKNOX2	tgacGtatctca	0.720105	0.815369	14.7122	16.6585	NA	NA	0.00331126	0.996689	strong	1.94629	FALSE
rs11247301	chr15	102040401	102040412	12	+	C	T	102040401	1	PKNOX2	jolma2013	Hsapiens-jolma2013-PKNOX2	PKNOX2	Cgacagctggaa	0.731369	0.813277	14.9423	16.6158	NA	NA	0	0.962843	strong	1.67344	FALSE
rs2878517	chr1	154961448	154961463	16	-	A	G	154961458	6	POU4F2	jolma2013	Hsapiens-jolma2013-POU4F2-2	POU4F2	ttaattcattAttctt	0.820759	0.714526	15.3829	13.3918	NA	NA	0.999647	0	strong	1.99104	TRUE
rs2878517	chr1	154961448	154961463	16	-	A	G	154961458	6	POU4F2	jolma2013	Hsapiens-jolma2013-POU4F2	POU4F2	ttaattcattAttctt	0.853082	0.710832	11.3213	9.43348	NA	NA	0.990391	0.00128123	strong	1.88779	TRUE
rs2272338	chr7	99707701	99707715	15	+	A	G	99707712	12	PRDM1	jolma2013	Hsapiens-jolma2013-PRDM1	PRDM1	tagaagggaaaAgga	0.722955	0.832805	12.1878	14.0397	NA	NA	0.0050184	0.987956	strong	1.85189	TRUE
rs7170661	chr15	92571511	92571523	13	+	G	A	92571515	5	PRDM4	jolma2013	Hsapiens-jolma2013-PRDM4	PRDM4	atccGaggcctcc	0.680222	0.761551	15.8945	17.7949	NA	NA	0.000896956	0.991294	strong	1.90039	TRUE
rs1055607	chr9	34649044	34649055	12	-	G	A	34649050	6	PROX1	jolma2013	Hsapiens-jolma2013-PROX1	PROX1	tgagacGtcctt	0.839532	0.723259	12.8827	11.0985	NA	NA	0.980489	0.0104834	strong	1.7842	TRUE
rs2268509	chr12	96599776	96599787	12	+	G	A	96599780	5	PROX1	jolma2013	Hsapiens-jolma2013-PROX1	PROX1	gaagGcatcttg	0.775653	0.884877	11.9024	13.5785	NA	NA	0.0241796	0.9692	strong	1.67605	TRUE
rs11087655	chr20	4707847	4707864	18	+	G	A	4707861	15	RARA	jolma2013	Hsapiens-jolma2013-RARA-2	RARA	taggccatgatgtcGttc	0.656253	0.732073	16.9398	18.897	NA	NA	0.00184843	0.998152	strong	1.95713	FALSE
rs579861	chr2	239348993	239349007	15	+	G	T	239348995	3	RARA	jolma2013	Hsapiens-jolma2013-RARA-4	RARA	atGgacaggagttca	0.773967	0.681381	16.5279	14.5508	NA	NA	0.998668	0.000333111	strong	1.97714	FALSE
rs3757564	chr7	43202654	43202671	18	-	T	C	43202662	10	RARA	jolma2013	Hsapiens-jolma2013-RARA-2	RARA	ccggcaccTttggacctg	0.722691	0.652908	18.6548	16.8535	NA	NA	0.983051	0.00753296	strong	1.80131	FALSE
rs7514979	chr1	3654595	3654611	17	-	C	T	3654595	17	RARA	jolma2013	Hsapiens-jolma2013-RARA-3	RARA	Cgcccaatccctgacct	0.745962	0.828136	15.6395	17.3623	NA	NA	0.0164042	0.975066	strong	1.72284	FALSE
rs7514979	chr1	3654595	3654611	17	-	C	T	3654595	17	RARA	jolma2013	Hsapiens-jolma2013-RARA-6	RARA	Cgcccaatccctgacct	0.748841	0.836539	16.3205	18.2318	NA	NA	0.00495981	0.99333	strong	1.91132	FALSE
rs2516614	chr10	6251244	6251261	18	-	C	T	6251252	10	RARA	jolma2013	Hsapiens-jolma2013-RARA-2	RARA	ctgtaaccCggtgacatc	0.651416	0.721199	16.815	18.6163	NA	NA	0.00753296	0.983051	strong	1.80131	FALSE
rs10835531	chr11	1516094	1516110	17	+	G	A	1516110	17	RARA	jolma2013	Hsapiens-jolma2013-RARA-3	RARA	tggaaaggaaaaggtcG	0.702079	0.784254	14.7195	16.4423	NA	NA	0.0164042	0.975066	strong	1.72284	FALSE
rs10835531	chr11	1516094	1516110	17	+	G	A	1516110	17	RARA	jolma2013	Hsapiens-jolma2013-RARA-6	RARA	tggaaaggaaaaggtcG	0.681982	0.76968	14.8634	16.7747	NA	NA	0.00495981	0.99333	strong	1.91132	FALSE
rs3757564	chr7	43202657	43202672	16	-	T	C	43202662	11	RARB	jolma2013	Hsapiens-jolma2013-RARB	RARB	gcaccTttggacctgt	0.730054	0.655406	16.4005	14.7235	NA	NA	1	0	strong	1.67694	FALSE
rs579861	chr2	239348992	239349007	16	+	G	T	239348995	4	RARB	jolma2013	Hsapiens-jolma2013-RARB	RARB	catGgacaggagttca	0.742604	0.667956	16.6824	15.0054	NA	NA	1	0	strong	1.67694	FALSE
rs2516614	chr10	6251247	6251262	16	-	C	T	6251252	11	RARB	jolma2013	Hsapiens-jolma2013-RARB	RARB	taaccCggtgacatct	0.651939	0.726587	14.6456	16.3226	NA	NA	0	1	strong	1.67694	FALSE
rs3757564	chr7	43202656	43202671	16	-	T	C	43202662	10	RARG	jolma2013	Hsapiens-jolma2013-RARG-4	RARG	ggcaccTttggacctg	0.746317	0.683281	19.1681	17.5491	NA	NA	0.961178	0.0377203	strong	1.619	FALSE
rs7514979	chr1	3654595	3654612	18	-	C	T	3654595	18	RARG	jolma2013	Hsapiens-jolma2013-RARG-5	RARG	Cgcccaatccctgacctg	0.741365	0.814587	15.2672	16.7751	NA	NA	0.0278746	0.95122	strong	1.50788	FALSE
rs7514979	chr1	3654595	3654612	18	-	C	T	3654595	18	RARG	jolma2013	Hsapiens-jolma2013-RARG-2	RARG	Cgcccaatccctgacctg	0.751893	0.84268	15.8549	17.7693	NA	NA	0.00582581	0.993592	strong	1.91439	FALSE
rs2516614	chr10	6251246	6251261	16	-	C	T	6251252	10	RARG	jolma2013	Hsapiens-jolma2013-RARG-4	RARG	gtaaccCggtgacatc	0.658453	0.72149	16.9114	18.5304	NA	NA	0.0377203	0.961178	strong	1.619	FALSE
rs2290182	chr16	66613994	66614009	16	+	T	C	66614008	15	RFX2	jolma2013	Hsapiens-jolma2013-RFX2	RFX2	catcaccatggagaTa	0.685403	0.78294	12.3841	14.1465	NA	NA	0.0214822	0.977962	strong	1.76235	TRUE
rs2290182	chr16	66613994	66614009	16	+	T	C	66614008	15	RFX4	jolma2013	Hsapiens-jolma2013-RFX4	RFX4	catcaccatggagaTa	0.731565	0.85852	9.31694	10.9338	NA	NA	0.0332895	0.961892	strong	1.61686	TRUE
rs7514979	chr1	3654595	3654614	20	-	C	T	3654595	20	RORA	jolma2013	Hsapiens-jolma2013-RORA	RORA	Cgcccaatccctgacctgcc	0.723644	0.802573	17.5873	19.5055	NA	NA	0.00520331	0.993833	strong	1.91826	FALSE
rs7128258	chr11	46268486	46268503	18	+	C	T	46268489	4	RUNX2	jolma2013	Hsapiens-jolma2013-RUNX2-2	RUNX2	ttaCcaccaccacctctt	0.833041	0.708129	12.2267	10.3933	NA	NA	0.985468	0.0027248	strong	1.83334	FALSE
rs6942306	chr6	133055167	133055182	16	+	C	A	133055170	4	RUNX3	jolma2013	Hsapiens-jolma2013-RUNX3	RUNX3	gtaCcccaatcctcag	0.832004	0.716702	12.0387	10.3703	NA	NA	0.967849	0.0106066	strong	1.66837	FALSE
rs7128258	chr11	46268486	46268503	18	+	C	T	46268489	4	RUNX3	jolma2013	Hsapiens-jolma2013-RUNX3-3	RUNX3	ttaCcaccaccacctctt	0.850434	0.721548	12.4578	10.5698	NA	NA	0.991315	0.0035531	strong	1.88801	FALSE
rs763498	chr10	112171391	112171404	14	+	G	A	112171392	2	SOX10	jolma2013	Hsapiens-jolma2013-SOX10-5	SOX10	gGcctgttcagtca	0.761496	0.683841	18.9983	17.0609	NA	NA	0.995739	0	strong	1.93739	FALSE
rs4815731	chr20	4707106	4707120	15	-	G	T	4707112	9	SOX10	jolma2013	Hsapiens-jolma2013-SOX10-4	SOX10	aagaatGcaatccat	0.787467	0.718315	21.9521	20.0243	NA	NA	0.993887	0.000679194	strong	1.92776	FALSE
rs11195128	chr10	112186136	112186151	16	-	C	T	112186148	4	SOX10	jolma2013	Hsapiens-jolma2013-SOX10-2	SOX10	aacacagaatagCgat	0.714732	0.783834	20.2979	22.2604	NA	NA	0	1	strong	1.96246	FALSE
rs923424	chr15	63242279	63242293	15	-	C	T	63242283	11	SOX10	jolma2013	Hsapiens-jolma2013-SOX10-3	SOX10	atcaCtggaattttg	0.777399	0.708882	21.1847	19.3176	NA	NA	0.987437	0	strong	1.86713	FALSE
rs923424	chr15	63242279	63242293	15	-	C	T	63242283	11	SOX10	jolma2013	Hsapiens-jolma2013-SOX10	SOX10	atcaCtggaattttg	0.762572	0.687102	20.0093	18.0291	NA	NA	0.998751	0.000312159	strong	1.98027	FALSE
rs3796127	chr3	39150387	39150402	16	-	G	A	39150397	6	SOX10	jolma2013	Hsapiens-jolma2013-SOX10-2	SOX10	aaaactgcatGgagct	0.644028	0.71313	18.29	20.2525	NA	NA	0	1	strong	1.96246	FALSE
rs4895943	chr6	133052608	133052622	15	+	C	T	133052616	9	SOX10	jolma2013	Hsapiens-jolma2013-SOX10-3	SOX10	ctgaatgaCagtgat	0.786831	0.728596	21.4418	19.8548	NA	NA	0.957369	0.0426309	strong	1.58696	FALSE
rs4895943	chr6	133052608	133052622	15	+	C	T	133052616	9	SOX10	jolma2013	Hsapiens-jolma2013-SOX10-4	SOX10	ctgaatgaCagtgat	0.781203	0.712381	21.7774	19.8589	NA	NA	0.993887	0.00543355	strong	1.91853	FALSE
rs4815731	chr20	4707106	4707120	15	-	G	T	4707112	9	SOX14	jolma2013	Hsapiens-jolma2013-SOX14-2	SOX14	aagaatGcaatccat	0.802598	0.707817	16.0987	14.1976	NA	NA	0.991701	0	strong	1.90115	FALSE
rs1966228	chr1	118144329	118144343	15	+	A	G	118144332	4	SOX15	jolma2013	Hsapiens-jolma2013-SOX15	SOX15	agcAtttccattttt	0.73405	0.660051	18.7906	16.8963	NA	NA	0.992147	0	strong	1.89428	FALSE
rs4815731	chr20	4707106	4707120	15	-	G	T	4707112	9	SOX15	jolma2013	Hsapiens-jolma2013-SOX15-3	SOX15	aagaatGcaatccat	0.772144	0.697773	20.5961	18.6124	NA	NA	1	0	strong	1.98377	FALSE
rs4895943	chr6	133052608	133052622	15	-	C	T	133052616	7	SOX15	jolma2013	Hsapiens-jolma2013-SOX15-2	SOX15	ctgaatgaCagtgat	0.727047	0.789776	17.7654	19.2982	NA	NA	0	0.946237	strong	1.53278	FALSE
rs4895943	chr6	133052608	133052622	15	-	C	T	133052616	7	SOX15	jolma2013	Hsapiens-jolma2013-SOX15-3	SOX15	ctgaatgaCagtgat	0.721793	0.78114	19.2531	20.8361	NA	NA	0.0304288	0.958506	strong	1.58302	FALSE
rs4757842	chr11	19771044	19771058	15	-	C	T	19771054	5	SOX18	jolma2013	Hsapiens-jolma2013-SOX18-3	SOX18	cagaatgaaaCacat	0.705521	0.774544	17.0981	18.7709	NA	NA	0.015534	0.968932	strong	1.67274	FALSE
rs5748307	chr22	19565723	19565737	15	-	G	A	19565732	6	SOX18	jolma2013	Hsapiens-jolma2013-SOX18-3	SOX18	aagaatcaaGttaat	0.696066	0.777693	16.869	18.8472	NA	NA	0	1	strong	1.97821	FALSE
rs1966228	chr1	118144329	118144343	15	+	A	G	118144332	4	SOX18	jolma2013	Hsapiens-jolma2013-SOX18	SOX18	agcAtttccattttt	0.766973	0.684804	18.3203	16.3576	NA	NA	0.997243	0	strong	1.96273	FALSE
rs4815731	chr20	4707106	4707120	15	-	G	T	4707112	9	SOX18	jolma2013	Hsapiens-jolma2013-SOX18-3	SOX18	aagaatGcaatccat	0.837397	0.763997	20.2941	18.5153	NA	NA	0.976517	0	strong	1.77885	FALSE
rs4895943	chr6	133052608	133052622	15	+	C	T	133052616	9	SOX18	jolma2013	Hsapiens-jolma2013-SOX18-2	SOX18	ctgaatgaCagtgat	0.807998	0.74137	18.5879	17.0552	NA	NA	0.952077	0.0479233	strong	1.53277	FALSE
rs4815731	chr20	4707106	4707120	15	-	G	T	4707112	9	SOX2	jolma2013	Hsapiens-jolma2013-SOX2-6	SOX2	aagaatGcaatccat	0.8127	0.719448	16.4827	14.5914	NA	NA	0.992071	0.00594648	strong	1.89129	FALSE
rs1966228	chr1	118144328	118144344	17	-	A	G	118144332	13	SOX2	jolma2013	Hsapiens-jolma2013-SOX2	SOX2	tagcAtttccatttttt	0.773794	0.693311	17.5431	15.7184	NA	NA	0.98179	0.000587429	strong	1.82468	FALSE
rs1966228	chr1	118144328	118144344	17	+	A	G	118144332	5	SOX2	jolma2013	Hsapiens-jolma2013-SOX2-4	SOX2	tagcAtttccatttttt	0.784331	0.702538	18.6919	16.7426	NA	NA	0.99768	0	strong	1.94927	FALSE
rs6957566	chr7	43201279	43201294	16	-	G	A	43201282	13	SOX21	jolma2013	Hsapiens-jolma2013-SOX21-2	SOX21	gacGgtttccattatt	0.713706	0.80673	14.7503	16.6729	NA	NA	0.00111982	0.994401	strong	1.92255	FALSE
rs4461027	chr15	74211543	74211558	16	-	C	T	74211548	11	SOX21	jolma2013	Hsapiens-jolma2013-SOX21-2	SOX21	tacacCtaggatttgt	0.68565	0.778359	14.1705	16.0865	NA	NA	0.00447928	0.994401	strong	1.91605	FALSE
rs6052782	chr20	4692200	4692212	13	-	C	A	4692201	12	SOX21	jolma2013	Hsapiens-jolma2013-SOX21-3	SOX21	aCaatattattca	0.823163	0.710389	14.0433	12.1193	NA	NA	0.99476	0.00449102	strong	1.92394	FALSE
rs1317662	chr12	124867604	124867619	16	+	A	G	124867608	5	SOX21	jolma2013	Hsapiens-jolma2013-SOX21-2	SOX21	atcaAtcgtgagtgtg	0.876279	0.780918	18.1103	16.1394	NA	NA	0.998875	0.00112486	strong	1.97085	FALSE
rs1966228	chr1	118144328	118144343	16	+	A	G	118144332	5	SOX4	jolma2013	Hsapiens-jolma2013-SOX4	SOX4	tagcAtttccattttt	0.718292	0.646486	19.5546	17.5998	NA	NA	0.998175	0.00182482	strong	1.95482	TRUE
rs923424	chr15	63242279	63242294	16	-	C	T	63242283	12	SOX4	jolma2013	Hsapiens-jolma2013-SOX4	SOX4	atcaCtggaattttgc	0.771627	0.711033	21.0066	19.357	NA	NA	0.956294	0	strong	1.6496	TRUE
rs6957566	chr7	43201279	43201294	16	-	G	A	43201282	13	SOX7	jolma2013	Hsapiens-jolma2013-SOX7	SOX7	gacGgtttccattatt	0.701707	0.787818	15.4262	17.3193	NA	NA	0	0.992958	strong	1.89305	FALSE
rs5748307	chr22	19565722	19565738	17	-	G	A	19565732	7	SOX7	jolma2013	Hsapiens-jolma2013-SOX7-3	SOX7	gaagaatcaaGttaatg	0.717091	0.80254	15.8988	17.7933	NA	NA	0.00473934	0.995261	strong	1.89453	FALSE
rs4757842	chr11	19771043	19771059	17	-	C	T	19771054	6	SOX7	jolma2013	Hsapiens-jolma2013-SOX7-3	SOX7	tcagaatgaaaCacatc	0.685146	0.766305	15.1905	16.99	NA	NA	0.0140845	0.985915	strong	1.79941	FALSE
rs1317662	chr12	124867604	124867619	16	+	A	G	124867608	5	SOX7	jolma2013	Hsapiens-jolma2013-SOX7	SOX7	atcaAtcgtgagtgtg	0.792799	0.722198	17.4288	15.8767	NA	NA	0.955932	0.040678	strong	1.55209	FALSE
rs934127	chr14	81678890	81678905	16	-	G	A	81678903	3	SOX7	jolma2013	Hsapiens-jolma2013-SOX7	SOX7	atcattcatctttGtt	0.782037	0.694461	17.1922	15.2669	NA	NA	0.996466	0	strong	1.92527	FALSE
rs763498	chr10	112171391	112171404	14	+	G	A	112171392	2	SOX8	jolma2013	Hsapiens-jolma2013-SOX8-5	SOX8	gGcctgttcagtca	0.753915	0.674459	18.257	16.3328	NA	NA	0.995015	0.00398804	strong	1.92413	FALSE
rs5748307	chr22	19565725	19565737	13	-	G	A	19565732	6	SOX8	jolma2013	Hsapiens-jolma2013-SOX8-7	SOX8	gaatcaaGttaat	0.691383	0.787141	14.3087	16.2905	NA	NA	0	1	strong	1.98179	FALSE
rs4757842	chr11	19771046	19771058	13	-	C	T	19771054	5	SOX8	jolma2013	Hsapiens-jolma2013-SOX8-7	SOX8	gaatgaaaCacat	0.745078	0.840836	15.42	17.4018	NA	NA	0	1	strong	1.98179	FALSE
rs4757842	chr11	19771046	19771058	13	-	C	T	19771054	5	SOX8	jolma2013	Hsapiens-jolma2013-SOX8-2	SOX8	gaatgaaaCacat	0.748041	0.842761	15.2071	17.1327	NA	NA	0.00356642	0.994523	strong	1.92558	FALSE
rs5748307	chr22	19565725	19565737	13	-	G	A	19565732	6	SOX8	jolma2013	Hsapiens-jolma2013-SOX8-2	SOX8	gaatcaaGttaat	0.685534	0.7817	13.9364	15.8914	NA	NA	0.000510595	0.996681	strong	1.95497	FALSE
rs11195128	chr10	112186136	112186151	16	-	C	T	112186148	4	SOX8	jolma2013	Hsapiens-jolma2013-SOX8	SOX8	aacacagaatagCgat	0.702282	0.771105	19.6091	21.5307	NA	NA	0.004329	0.995671	strong	1.92167	FALSE
rs923424	chr15	63242279	63242293	15	-	C	T	63242283	11	SOX8	jolma2013	Hsapiens-jolma2013-SOX8-6	SOX8	atcaCtggaattttg	0.778189	0.704681	20.9143	18.9387	NA	NA	1	0	strong	1.97557	FALSE
rs923424	chr15	63242278	63242294	17	-	C	T	63242283	12	SOX8	jolma2013	Hsapiens-jolma2013-SOX8-4	SOX8	catcaCtggaattttgc	0.751191	0.686803	19.1009	17.4636	NA	NA	0.953956	0.00083717	strong	1.63722	FALSE
rs923424	chr15	63242278	63242294	17	-	C	T	63242283	12	SOX8	jolma2013	Hsapiens-jolma2013-SOX8-3	SOX8	catcaCtggaattttgc	0.769036	0.697666	19.8625	18.0191	NA	NA	0.983251	0.000117952	strong	1.84332	FALSE
rs3796127	chr3	39150387	39150402	16	-	G	A	39150397	6	SOX8	jolma2013	Hsapiens-jolma2013-SOX8	SOX8	aaaactgcatGgagct	0.645073	0.714966	18.0117	19.9632	NA	NA	0	0.997831	strong	1.95154	FALSE
rs718604	chr6	2644080	2644095	16	+	C	T	2644095	16	SOX9	jolma2013	Hsapiens-jolma2013-SOX9-4	SOX9	atgaattgtccctcaC	0.706372	0.773686	19.8517	21.7435	NA	NA	0	0.991055	strong	1.89177	FALSE
rs2878517	chr1	154961453	154961461	9	-	A	G	154961458	4	SOX9	jolma2013	Hsapiens-jolma2013-SOX9	SOX9	tcattAttc	0.817183	0.992352	7.07463	8.59113	NA	NA	0.0378834	0.948773	strong	1.5165	FALSE
rs11195128	chr10	112186136	112186151	16	-	C	T	112186148	4	SOX9	jolma2013	Hsapiens-jolma2013-SOX9-3	SOX9	aacacagaatagCgat	0.705528	0.776359	19.3512	21.294	NA	NA	0	1	strong	1.94274	FALSE
rs11195128	chr10	112186136	112186151	16	-	C	T	112186148	4	SOX9	jolma2013	Hsapiens-jolma2013-SOX9-2	SOX9	aacacagaatagCgat	0.694877	0.764122	19.6401	21.5972	NA	NA	0	1	strong	1.95715	FALSE
rs923424	chr15	63242278	63242294	17	-	C	T	63242283	12	SOX9	jolma2013	Hsapiens-jolma2013-SOX9-6	SOX9	catcaCtggaattttgc	0.758131	0.684495	19.2909	17.4172	NA	NA	0.987322	0	strong	1.8737	FALSE
rs923424	chr15	63242278	63242294	17	-	C	T	63242283	12	SOX9	jolma2013	Hsapiens-jolma2013-SOX9-5	SOX9	catcaCtggaattttgc	0.759569	0.686762	19.8413	17.9395	NA	NA	0.990508	0	strong	1.90185	FALSE
rs3796127	chr3	39150387	39150402	16	-	G	A	39150397	6	SOX9	jolma2013	Hsapiens-jolma2013-SOX9-2	SOX9	aaaactgcatGgagct	0.649535	0.71878	18.3585	20.3157	NA	NA	0	1	strong	1.95715	FALSE
rs1028496	chr6	46924977	46924993	17	+	G	T	46924985	9	SP4	jolma2013	Hsapiens-jolma2013-SP4	SP4	catgccacGaccgctct	0.835526	0.731157	14.6326	12.8047	NA	NA	0.985696	0.00995836	strong	1.82783	FALSE
rs1966228	chr1	118144331	118144344	14	-	A	G	118144332	13	SPI1	jolma2013	Hsapiens-jolma2013-SPI1	SPI1	cAtttccatttttt	0.811686	0.72482	16.5399	14.7698	NA	NA	0.979858	0.0136256	strong	1.77008	FALSE
rs1028496	chr6	46924982	46924995	14	-	G	T	46924985	11	SPI1	jolma2013	Hsapiens-jolma2013-SPI1	SPI1	cacGaccgctctta	0.694706	0.791796	14.1562	16.1346	NA	NA	0.00019497	0.998635	strong	1.97844	FALSE
rs4757842	chr11	19771045	19771057	13	-	C	T	19771054	4	SRY	jolma2013	Hsapiens-jolma2013-SRY-4	SRY	agaatgaaaCaca	0.708715	0.798513	15.0313	16.9358	NA	NA	0	0.992636	strong	1.90455	FALSE
rs6957566	chr7	43201279	43201294	16	+	G	A	43201282	4	SRY	jolma2013	Hsapiens-jolma2013-SRY-2	SRY	gacGgtttccattatt	0.693763	0.775764	15.7471	17.6084	NA	NA	0.00416667	0.989583	strong	1.86127	FALSE
rs1966228	chr1	118144329	118144343	15	+	A	G	118144332	4	SRY	jolma2013	Hsapiens-jolma2013-SRY	SRY	agcAtttccattttt	0.749526	0.674912	18.667	16.8088	NA	NA	0.986433	0.000376861	strong	1.85826	FALSE
rs4815731	chr20	4707107	4707119	13	-	G	T	4707112	8	SRY	jolma2013	Hsapiens-jolma2013-SRY-4	SRY	agaatGcaatcca	0.797676	0.709211	16.9181	15.0418	NA	NA	0.989721	0	strong	1.87627	FALSE
rs7018178	chr8	142239193	142239212	20	-	T	C	142239210	3	TBX1	jolma2013	Hsapiens-jolma2013-TBX1	TBX1	tccccccttacctgacaTtc	0.684817	0.765467	16.4221	18.3561	NA	NA	0.00118374	0.99487	strong	1.93402	FALSE
rs897148	chr8	126581152	126581171	20	-	G	A	126581168	4	TBX1	jolma2013	Hsapiens-jolma2013-TBX1	TBX1	tgaaacatctattcccGcct	0.705031	0.777412	16.9069	18.6426	NA	NA	0.0147193	0.975772	strong	1.73571	FALSE
rs2531332:T	chr16	1994733	1994752	20	+	A	T	1994749	17	TBX1	jolma2013	Hsapiens-jolma2013-TBX1-5	TBX1	gttacacagcgctctgAgac	0.649805	0.711126	17.0435	18.6519	NA	NA	0.0201042	0.961612	strong	1.60838	FALSE
rs2402377	chr14	94423905	94423927	23	-	G	T	94423922	6	TBX1	jolma2013	Hsapiens-jolma2013-TBX1-4	TBX1	ccccgctcctgcaaggtGgcatg	0.68921	0.622647	19.9968	18.0656	NA	NA	0.994797	0.00165543	strong	1.93125	FALSE
rs10799655	chr1	20957415	20957437	23	-	T	C	20957431	7	TBX1	jolma2013	Hsapiens-jolma2013-TBX1-4	TBX1	cagcacacgaggacggTgtcaac	0.701236	0.63669	20.3458	18.473	NA	NA	0.989781	0.00840241	strong	1.87276	FALSE
rs1043242	chr22	21306728	21306750	23	+	A	G	21306743	16	TBX1	jolma2013	Hsapiens-jolma2013-TBX1-4	TBX1	ttctgcactccagatAtgtgcca	0.625261	0.693907	18.1414	20.1331	NA	NA	0.000217517	0.999565	strong	1.99169	FALSE
rs897148	chr8	126581164	126581171	8	-	G	A	126581168	4	TBX15	jolma2013	Hsapiens-jolma2013-TBX15-2	TBX15	tcccGcct	0.770499	0.895165	9.75444	11.3327	NA	NA	0.0159337	0.956205	strong	1.57827	TRUE
rs12906208	chr15	92571676	92571694	19	-	G	A	92571691	4	TBX15	jolma2013	Hsapiens-jolma2013-TBX15	TBX15	agatgtttattgaacGccg	0.644247	0.696065	19.0978	20.6338	NA	NA	0.0294192	0.952477	strong	1.53605	TRUE
rs1321311	chr6	36622897	36622912	16	-	C	A	36622900	13	TBX20	jolma2013	Hsapiens-jolma2013-TBX20	TBX20	tcaCtcactcactccc	0.798752	0.692526	14.6167	12.6728	NA	NA	0.995833	0.00110771	strong	1.94388	FALSE
rs9380174	chr6	30316739	30316754	16	-	C	T	30316739	16	TBX20	jolma2013	Hsapiens-jolma2013-TBX20	TBX20	Cgactcttgcacactt	0.692583	0.791342	12.6738	14.4811	NA	NA	0.0104188	0.98356	strong	1.80723	FALSE
rs10444086	chr10	112179154	112179169	16	+	G	A	112179167	14	TBX21	jolma2013	Hsapiens-jolma2013-TBX21-4	TBX21	tgtgtgaacaaatGcc	0.659535	0.736858	16.7281	18.6893	NA	NA	0	0.997166	strong	1.96118	FALSE
rs897148	chr8	126581163	126581172	10	-	G	A	126581168	5	TBX21	jolma2013	Hsapiens-jolma2013-TBX21-5	TBX21	ttcccGcctg	0.763644	0.890523	9.45112	11.0214	NA	NA	0.039156	0.956058	strong	1.5703	FALSE
rs897148	chr8	126581163	126581172	10	-	G	A	126581168	5	TBX21	jolma2013	Hsapiens-jolma2013-TBX21-2	TBX21	ttcccGcctg	0.773175	0.905149	8.90531	10.4254	NA	NA	0.0462152	0.949075	strong	1.52005	FALSE
rs7113478	chr11	46260216	46260225	10	-	G	A	46260223	3	TCF3	jolma2013	Hsapiens-jolma2013-TCF3	TCF3	gccaggtGct	0.993697	0.806525	10.6086	8.61036	NA	NA	1	0	strong	1.99822	TRUE
rs30254	chr16	2006097	2006106	10	+	C	T	2006099	3	TCF3	jolma2013	Hsapiens-jolma2013-TCF3	TCF3	agCacctggc	0.993697	0.806525	10.6086	8.61036	NA	NA	1	0	strong	1.99822	TRUE
rs7113478	chr11	46260216	46260225	10	-	G	A	46260223	3	TCF4	jolma2013	Hsapiens-jolma2013-TCF4	TCF4	gccaggtGct	0.996407	0.818148	11.0939	9.10914	NA	NA	0.999067	0.000638695	strong	1.98472	TRUE
rs30254	chr16	2006097	2006106	10	+	C	T	2006099	3	TCF4	jolma2013	Hsapiens-jolma2013-TCF4	TCF4	agCacctggc	0.996407	0.818148	11.0939	9.10914	NA	NA	0.999067	0.000638695	strong	1.98472	TRUE
rs10923351:A	chr1	118141756	118141767	12	+	C	A	118141764	9	TCF7L1	jolma2013	Hsapiens-jolma2013-TCF7L1	TCF7L1	aaagttcaCaga	0.798846	0.92885	11.9267	13.8677	NA	NA	0	1	strong	1.94096	TRUE
rs2374993	chr7	95063693	95063704	12	-	T	G	95063702	3	TCF7L1	jolma2013	Hsapiens-jolma2013-TCF7L1	TCF7L1	tctttgatcTac	0.897581	0.783625	13.4008	11.6995	NA	NA	0.969512	0	strong	1.70136	TRUE
rs934127	chr14	81678898	81678909	12	-	G	A	81678903	7	TCF7L1	jolma2013	Hsapiens-jolma2013-TCF7L1	TCF7L1	tctttGttctca	0.820587	0.70663	12.2513	10.55	NA	NA	0.969512	0	strong	1.70136	TRUE
rs4268945	chr2	71688246	71688262	17	+	C	T	71688249	4	TEAD1	jolma2013	Hsapiens-jolma2013-TEAD1-2	TEAD1	acaCgctgggaatacct	0.713984	0.848863	10.409	12.3753	NA	NA	0	1	strong	1.96636	FALSE
rs4268945	chr2	71688246	71688262	17	+	C	T	71688249	4	TEAD3	jolma2013	Hsapiens-jolma2013-TEAD3	TEAD3	acaCgctgggaatacct	0.739938	0.868015	10.8781	12.761	NA	NA	0.00252683	0.990336	strong	1.8829	FALSE
rs11606296	chr11	8274456	8274463	8	-	G	A	8274457	7	TEAD3	jolma2013	Hsapiens-jolma2013-TEAD3-2	TEAD3	tGgaatgt	1	0.810409	10.5285	8.53239	NA	NA	0.999814	0.000186498	strong	1.9961	FALSE
rs323874	chr3	51994581	51994590	10	-	T	C	51994587	4	TFAP4	jolma2013	Hsapiens-jolma2013-TFAP4-2	TFAP4	gacagcTgct	0.948174	0.796732	12.4498	10.4613	NA	NA	0.999416	0	strong	1.98848	TRUE
rs323874	chr3	51994581	51994590	10	-	T	C	51994587	4	TFAP4	jolma2013	Hsapiens-jolma2013-TFAP4	TFAP4	gacagcTgct	0.94554	0.79254	12.0723	10.1189	NA	NA	0.996543	0	strong	1.95345	TRUE
rs10495934	chr2	46874742	46874753	12	+	G	A	46874746	5	TGIF1	jolma2013	Hsapiens-jolma2013-TGIF1	TGIF1	tgacGtatctca	0.720375	0.80968	15.7296	17.6796	NA	NA	0.00247413	0.996514	strong	1.95001	FALSE
rs11247301	chr15	102040401	102040412	12	+	C	T	102040401	1	TGIF1	jolma2013	Hsapiens-jolma2013-TGIF1	TGIF1	Cgacagctggaa	0.734091	0.823034	16.0291	17.9712	NA	NA	0.00143072	0.995557	strong	1.94208	FALSE
rs12718439	chr1	41953742	41953753	12	+	C	T	41953745	4	TGIF2	jolma2013	Hsapiens-jolma2013-TGIF2	TGIF2	tgaCatgtggcc	0.803382	0.703774	13.7577	12.0519	NA	NA	0.972476	0.0128554	strong	1.70576	FALSE
rs6957566	chr7	43201278	43201289	12	+	G	A	43201282	5	TGIF2	jolma2013	Hsapiens-jolma2013-TGIF2	TGIF2	tgacGgtttcca	0.711451	0.810859	12.1834	13.8857	NA	NA	0.022246	0.972316	strong	1.70233	FALSE
rs10495934	chr2	46874742	46874753	12	-	G	A	46874746	8	TGIF2	jolma2013	Hsapiens-jolma2013-TGIF2	TGIF2	tgacGtatctca	0.755112	0.846548	12.9311	14.4969	NA	NA	0.033228	0.956398	strong	1.56582	FALSE
rs10495934	chr2	46874742	46874753	12	-	G	A	46874746	8	TGIF2LX	jolma2013	Hsapiens-jolma2013-TGIF2LX	TGIF2LX	tgacGtatctca	0.734229	0.829068	14.0773	15.8956	NA	NA	0	0.981481	strong	1.81833	FALSE
rs11247301	chr15	102040401	102040412	12	+	C	T	102040401	1	TGIF2LX	jolma2013	Hsapiens-jolma2013-TGIF2LX	TGIF2LX	Cgacagctggaa	0.732494	0.824298	14.044	15.8042	NA	NA	0.0158479	0.979398	strong	1.76016	FALSE
rs1993373	chr11	18280630	18280647	18	+	A	G	18280635	6	TP63	jolma2013	Hsapiens-jolma2013-TP63	TP63	taaatAaatggacatgtc	0.674718	0.766769	14.6275	16.6231	NA	NA	0	1	strong	1.99562	TRUE
rs2114477	chr15	42227426	42227443	18	-	T	C	42227441	3	Trp53	jolma2013	Hsapiens-jolma2013-Trp53	Trp53	ccttgctgtgggacaTgt	0.890176	0.770461	14.2737	12.3541	NA	NA	0.993902	0.00345528	strong	1.91958	FALSE
rs1993373	chr11	18280630	18280647	18	+	A	G	18280635	6	Trp53	jolma2013	Hsapiens-jolma2013-Trp53-3	Trp53	taaatAaatggacatgtc	0.692972	0.806815	12.1202	14.1113	NA	NA	0.000392099	0.99951	strong	1.99113	FALSE
rs933057	chr10	99371716	99371733	18	+	A	C	99371729	14	Trp53	jolma2013	Hsapiens-jolma2013-Trp53	Trp53	acatgaagtcagaAagga	0.73134	0.8486	11.7268	13.607	NA	NA	0.000874891	0.989001	strong	1.88022	FALSE
rs10495934	chr2	46874740	46874753	14	-	G	A	46874746	8	XBP1	jolma2013	Hsapiens-jolma2013-XBP1-2	XBP1	gatgacGtatctca	0.902685	0.759558	12.3529	10.3943	NA	NA	0.997153	0.00135556	strong	1.95864	TRUE
rs2888807	chr7	90216272	90216282	11	-	G	T	90216277	6	YY2	jolma2013	Hsapiens-jolma2013-YY2-2	YY2	taaatGgtggt	0.947087	0.722339	7.95751	6.06916	NA	NA	0.991579	0.00421053	strong	1.88835	FALSE
rs763498	chr10	112171388	112171404	17	+	G	A	112171392	5	ZBTB49	jolma2013	Hsapiens-jolma2013-ZBTB49	ZBTB49	ctggGcctgttcagtca	0.796791	0.713814	15.9902	14.325	NA	NA	0.967579	0.0121951	strong	1.66522	TRUE
rs4268945	chr2	71688242	71688257	16	-	C	T	71688249	9	ZNF143	jolma2013	Hsapiens-jolma2013-ZNF143	ZNF143	tactacaCgctgggaa	0.715755	0.797766	13.9482	15.5463	NA	NA	0.0408537	0.958537	strong	1.59816	TRUE
rs12899011	chr15	92566472	92566490	19	-	C	T	92566481	10	ZNF232	jolma2013	Hsapiens-jolma2013-ZNF232	ZNF232	ctgaatccaCctttcttta	0.737345	0.666134	16.3268	14.75	NA	NA	0.959799	0.040201	strong	1.57681	TRUE
rs2107271	chr7	43196278	43196290	13	+	G	A	43196287	10	ZNF238	jolma2013	Hsapiens-jolma2013-ZNF238-2	ZNF238	gtaccagatGttt	0.971364	0.830086	13.7019	11.709	NA	NA	0.999634	0.000219378	strong	1.99284	TRUE
rs2107271	chr7	43196278	43196290	13	+	G	A	43196287	10	ZNF238	jolma2013	Hsapiens-jolma2013-ZNF238	ZNF238	gtaccagatGttt	0.959989	0.830561	14.6056	12.6365	NA	NA	0.998672	0	strong	1.96918	TRUE
rs1043242	chr22	21306734	21306746	13	+	A	G	21306743	10	ZNF238	jolma2013	Hsapiens-jolma2013-ZNF238-2	ZNF238	actccagatAtgt	0.83671	0.977988	11.8025	13.7953	NA	NA	0.000219378	0.999634	strong	1.99284	TRUE
rs1043242	chr22	21306734	21306746	13	+	A	G	21306743	10	ZNF238	jolma2013	Hsapiens-jolma2013-ZNF238	ZNF238	actccagatAtgt	0.84687	0.976299	12.8846	14.8538	NA	NA	0	0.998672	strong	1.96918	TRUE
rs34692587	chr19	14221639	14221655	17	+	A	G	14221642	4	ZNF410	jolma2013	Hsapiens-jolma2013-ZNF410	ZNF410	cacAtcccatgagatta	0.816811	0.732311	19.0671	17.0946	NA	NA	0.998246	0.000250501	strong	1.97252	TRUE
rs12906208	chr15	92571677	92571694	18	+	G	A	92571691	15	ZNF435	jolma2013	Hsapiens-jolma2013-ZNF435	ZNF435	gatgtttattgaacGccg	0.770838	0.834993	18.3544	19.882	NA	NA	0	0.951613	strong	1.52758	TRUE
rs7113478	chr11	46260219	46260236	18	-	G	A	46260223	14	ZNF435	jolma2013	Hsapiens-jolma2013-ZNF435	ZNF435	aggtGctgtgttaagcgc	0.739173	0.661226	17.6005	15.7445	NA	NA	1	0	strong	1.85601	TRUE
rs12674179	chr7	43212602	43212619	18	+	G	T	43212606	5	ZNF435	jolma2013	Hsapiens-jolma2013-ZNF435	ZNF435	agtgGtttcacaccacat	0.674748	0.752695	16.0664	17.9224	NA	NA	0	1	strong	1.85601	TRUE
rs2516614	chr10	6251241	6251252	12	+	C	T	6251252	12	ZNF524	jolma2013	Hsapiens-jolma2013-ZNF524	ZNF524	cccctgtaaccC	0.825308	0.725398	13.3708	11.7522	NA	NA	0.961807	0.0116442	strong	1.61864	FALSE
rs1028496	chr6	46924971	46924987	17	+	G	T	46924985	15	ZNF713	jolma2013	Hsapiens-jolma2013-ZNF713	ZNF713	tagggacatgccacGac	0.755007	0.683573	20.0566	18.159	NA	NA	0.99151	0.00134938	strong	1.89763	FALSE
rs17822403	chr17	54869463	54869474	12	+	C	T	54869473	11	ZNF75A	jolma2013	Hsapiens-jolma2013-ZNF75A	ZNF75A	gttgttcccaCt	0.831917	0.721152	13.014	11.2813	NA	NA	0.97561	0	strong	1.73275	FALSE
rs643177	chr6	138195685	138195696	12	+	T	C	138195693	9	ZNF75A	jolma2013	Hsapiens-jolma2013-ZNF75A	ZNF75A	gaatttccTcca	0.71073	0.818832	11.1182	12.8093	NA	NA	0.0241935	0.975806	strong	1.69109	FALSE
rs894939	chr17	74870791	74870800	10	+	A	C	74870797	7	ZNF784	jolma2013	Hsapiens-jolma2013-ZNF784	ZNF784	tcacctAccc	0.875553	0.745542	12.8342	10.9285	NA	NA	0.993377	0	strong	1.90576	TRUE
rs7834318	chr8	144637253	144637267	15	+	C	A	144637257	5	ZSCAN4	jolma2013	Hsapiens-jolma2013-ZSCAN4	ZSCAN4	cgcaCacaccaccag	0.786209	0.684152	15.3498	13.3573	NA	NA	1	0	strong	1.99254	TRUE
