# Supplementary material for: Edematous severe acute malnutrition is characterized by hypomethylation of DNA
Source: Nat Commun. 2019 Dec 19;10:5791. doi: 10.1038/s41467-019-13433-6 (PMC6923441; doi:10.1038/s41467-019-13433-6)
Supplement: Supplementary file 12 — Supplementary Data 9 [file 41467_2019_13433_MOESM12_ESM.xlsx]

## Sheet: Supplementary Data 9
Supplementary Data 9: Correlation between buccal and blood at differentially methylated loci.
CpG	percMeth.buccal119	percMeth.buccal146	percMeth.buccal397	percMeth.blood119	percMeth.blood146	percMeth.blood397	r
chr2.240867059	20	12.5	0	66.6667	95.6522	87.5	-0.587257
chr17.39222690	58.3333	37.5	20	85.7143	90	50	0.782896
chr15.101609726	57.1429	60	0	100	100	100	NA
chr11.57195187	50	16.6667	50	66.6667	100	100	-0.5
chr3.14435541	60	50	33.3333	100	100	90	0.928572
chr1.156785288	33.3333	33.3333	16.6667	100	84.6154	85.7143	0.443533
chr12.57444047	31.0345	23.8095	62.5	93.75	97.1429	100	0.731981
chr5.149012102	14.2857	21.0526	16.6667	86.6667	85.7143	76.9231	0.0805639
chr5.172185201	86.2069	35.4839	27.2727	100	96	100	0.384459
chr7.101596404	55.5556	50	75	0	20	0	-0.671933
chr1.203156374	20	0	0	44.4444	37.5	0	0.620469
chr2.97171243	42.8571	0	0	100	75	100	0.5
chr15.90391877	100	70	100	95.4545	91.6667	100	0.838623
chr11.1543206	0	0	0	66.6667	100	50	NA
chr10.73026288	100	33.3333	0	100	75	100	0.188983
chr2.11674057	71.4286	26.4706	60	54.1667	55	31.5789	-0.303064
chr7.105079663	50	9.09091	0	100	95.6522	75	0.756919
chr16.84840283	20	4.54545	0	58.3333	13.6364	33.3333	0.781508
chr8.122558224	94.7368	15.3846	30	56.25	68.4211	60	-0.843117
chr12.7167584	83.7838	6.89655	38.0952	96.1538	100	100	-0.915028
chr7.30954522	94.4444	66.6667	50	94.7368	90	100	-0.399191
chr20.49345567	82.7586	33.3333	37.5	100	92.8571	100	0.564373
chr17.58160046	66.6667	27.2727	0	100	88.8889	100	0.1044
chr17.48581622	0	9.09091	0	16.6667	37.5	0	0.896258
chr16.67550511	18.5185	0	18.1818	100	100	84.6154	-0.486177
chr17.77967529	100	60	62.5	25	23.0769	0	0.511523
chr5.140868130	90	54.5455	100	100	96.4286	100	0.977845
chr8.142157867	83.3333	17.6471	23.0769	100	100	100	NA
chr17.38170900	12.5	0	18.1818	72.7273	71.4286	50	-0.705468
chr6.158034588	51.7241	40	42.8571	100	100	100	NA
chr17.35406	46.1538	16.6667	0	97.5	79.5918	77.2727	0.966483
chr6.134617250	0	9.09091	0	20.8333	27.7778	12.5	0.83863
chr17.42433041	14.2857	0	16.6667	50	50	50	NA
chr22.47057371	12.5	33.3333	25	94.7368	100	93.75	0.706724
chr6.45406867	0	9.09091	0	71.4286	63.6364	66.6667	-0.795356
chr1.212923780	68	0	16.6667	16.2162	21.1538	40	-0.465533
chr14.91709951	0	0	0	0	9.09091	20	NA
chr8.130375106	63.1579	59.0909	33.3333	100	88.8889	73.913	0.951658
chr15.52554171	0	9.09091	22.2222	20	41.6667	0	-0.568842
chr1.16491125	28.5714	0	0	100	100	100	NA
chr19.18589894	0	0	0	0	0	0	NA
chr17.1665303	0	0	20	75	60	72.7273	0.373307
chr6.160680851	0	40	0	50	64.2857	50	1
chr7.98977840	25	0	0	0	0	0	NA
chr2.58335008	0	5	0	72.7273	42.8571	33.3333	-0.285758
chr1.17878538	0	0	0	0	4.7619	0	NA
chr2.42648344	42.8571	77.7778	100	88.8889	100	87.5	0.0260649
chr1.110452482	41.6667	11.1111	66.6667	86.6667	84	87.5	0.972277
chr19.1126342	68.75	7.69231	42.8571	78.5714	60	77.7778	0.921702
chr1.200385219	15.3846	11.1111	28.5714	71.4286	66.6667	50	-0.900361
chr7.40939069	86.3636	14.2857	50	100	95.6522	100	0.863413
chr1.37947276	58.8235	0	0	82.3529	35.2941	60	0.851237
chr2.19849829	35.2941	10.7143	42.8571	100	75	100	0.974355
chr1.40399833	5	0	0	66.6667	57.1429	66.6667	0.5
chr3.195531633	27.2727	0	7.14286	47.0588	10.3448	8.33333	0.954907
chr2.232259281	69.2308	0	0	71.4286	58.8235	71.4286	0.5
chr22.19937277	69.2308	44.4444	83.3333	100	100	100	NA
chr19.18509505	0	37.5	50	100	96.2963	100	-0.27735
chr6.45472799	20	5	0	77.7778	66.6667	60	0.990536
chr1.2425888	91.6667	22.7273	0	60	53.3333	62.5	0.0162817
chr8.126649807	15.3846	0	23.8095	28.5714	24.3243	27.2727	0.790361
chr6.138194824	23.0769	0	4.34783	19.0476	3.44828	0	0.939739
chr1.39643664	76.9231	23.0769	50	100	95.6522	70	0.134094
chr5.132707300	88	30	100	94.1176	100	100	-0.354729
chr1.154942509	37.1429	6.97674	16.6667	73.3333	33.3333	50	0.994211
chr2.235789476	93.75	77.7778	100	100	95.2381	81.8182	-0.517976
chr10.79256840	95	33.3333	90	96.7742	94.4444	100	0.771564
chr8.19520584	90	69.2308	66.6667	88.2353	100	100	-0.994968
chr1.17308303	92.8571	87.5	80	96	77.7778	100	-0.262476
chr14.101942203	64.7059	0	63.6364	91.6667	100	100	-0.512446
chr16.1742021	39.2857	18.6047	37.5	100	89.2857	100	0.99696
chr10.128839223	0	0	0	50	0	0	NA
chr1.161168957	60	12.5	0	88.8889	100	100	-0.980316
chr6.106207923	23.0769	32	27.2727	91.6667	100	100	0.848329
chr2.28867073	58.3333	23.8095	66.6667	89.4737	88.4615	78.5714	-0.584197
chr1.15541217	88.8889	18.1818	50	100	100	100	NA
chr3.57955820	56	5.88235	12.5	100	100	100	NA
chr7.3901843	50	20	11.1111	100	83.3333	66.6667	0.954231
chr1.19292493	40.625	12.5	10	89.4737	89.2857	83.3333	0.58436
chr15.42302500	14.2857	25	50	83.3333	100	66.6667	-0.682047
chr1.181110845	66.6667	0	0	0	13.6364	0	-0.5
chr1.17308092	94.1176	35.2941	80	100	88.3721	76.9231	0.234217
chr12.109248326	66.6667	9.67742	21.4286	70.3704	61.2903	77.7778	0.252283
chr7.5693657	91.6667	36.3636	80	100	84.6154	100	0.979774
chr5.40796738	80	33.3333	11.1111	66.6667	35.2941	33.3333	0.964013
chr4.187650301	11.7647	14.2857	66.6667	25	4.65116	9.09091	-0.347858
chr9.110310795	0	0	0	66.6667	35.2941	0	NA
chr11.3117181	21.7391	5.55556	0	100	90.2439	100	0.271646
chr14.35867515	31.5789	18.1818	30	56.6667	36.8421	30	0.372816
chr3.139257229	100	0	22.2222	100	81.25	60	0.715901
chr1.161170110	48	34.4828	60	100	96.4286	100	0.88267
chr1.167733310	33.3333	0	0	100	66.6667	75	0.970726
chr19.827821	30	5.26316	0	50	45.4545	30	0.787747
chr1.56666137	62.5	22.7273	28.5714	75	94.7368	78.5714	-0.738409
chr3.186914720	35.1351	17.1429	33.3333	100	96.4286	100	0.995858
chr4.26095438	56	3.7037	17.3913	100	73.6842	76.4706	0.987451
chr8.1725140	50	35.2941	62.5	100	90.9091	88.8889	-0.124402
chr8.38423639	100	62.5	16.6667	80	75	88.8889	-0.675425
chr12.121714889	85.7143	18.1818	28.5714	83.3333	57.5	28.5714	0.76512
chr1.2425860	93.3333	25	77.7778	90.9091	62.5	100	0.89896
chr3.126731031	100	72.7273	85.7143	100	100	100	NA
chr6.33866749	95	70.5882	50	100	96.4286	100	0.0489979
chr11.126226766	42.8571	0	33.3333	16.6667	25	0	-0.600283
chr1.33899352	16.6667	12.5	0	66.6667	50	66.6667	-0.277349
chr17.37787862	0	14.2857	22.2222	0	30	25	0.869656
chr1.11713643	45	43.75	0	90.9091	96.7742	100	-0.786742
chr22.25346191	0	0	0	17.1429	23.6111	15.3846	NA
chr8.74332112	0	0	100	100	75	100	0.5
chr10.127262774	0	22.7273	18.75	100	95.8333	94.7368	-0.934719
chr4.148283066	15	16.6667	0	76	65	90	-0.934652
chr11.66800566	18.1818	33.3333	33.3333	50	25	50	-0.5
chr1.15541182	100	87.5	33.3333	100	100	100	NA
chr11.93864142	28.5714	26.087	0	85.7143	60	33.3333	0.907065
chr19.18589848	27.7778	0	0	17.3913	7.14286	0	0.912736
chr12.110778616	88.2353	89.4737	33.3333	100	100	100	NA
chr17.72580458	66.6667	88.8889	75.7576	98.3871	83	76.6667	-0.6093
chr19.36100748	78.5714	11.1111	50	40	33.3333	0	0.0680525
chr6.14729030	0	22.7273	15.3846	78.5714	62.5	63.6364	-0.966727
chr18.33771708	80	66.6667	0	100	100	100	NA
chr1.44396475	100	20	50	100	100	100	NA
chr1.15533433	100	33.3333	0	100	25	0	0.995871
chr12.124876101	41.1765	6.66667	0	0	14.7059	0	-0.363668
chr8.94944912	81.8182	16.6667	71.4286	63.1579	78.5714	72.7273	-0.871136
chr17.38171530	23.0769	21.4286	0	91.6667	73.3333	88.8889	-0.313151
chr5.150474234	14.2857	0	14.2857	81.8182	61.5385	57.1429	0.348373
chr14.91723888	100	90	83.3333	100	87.5	100	0.114707
chr17.31271015	75	23.8095	40	100	97.1429	100	0.74341
chr11.102867025	35.5932	25.9259	26.6667	68.75	49.0909	91.6667	0.0247492
chr6.106426021	100	100	100	100	100	100	NA
chr10.135106684	71.4286	11.1111	50	68.75	100	83.3333	-0.991931
chr17.73642486	23.5294	8.33333	0	25	19.2308	10	0.955547
chr22.20237341	46.1538	53.6585	100	100	100	100	NA
chr8.126588554	50	0	0	70.8333	66.6667	100	-0.397361
chr10.62073066	18.1818	41.1765	0	100	100	90	0.830395
chr19.54980961	60	33.3333	41.6667	100	96.1538	100	0.740614
chr19.55720817	100	33.3333	100	75	96	62.5	-0.929352
chr5.131422110	80	25	0	50	71.4286	66.6667	-0.866026
chr17.46133198	0	0	0	60	33.3333	28.5714	NA
chr1.37947371	38.4615	0	9.09091	69.5652	50	87.5	0.250491
chr17.70599307	15.3846	0	0	28.5714	18.75	20	0.993143
