# Supplementary material for: Edematous severe acute malnutrition is characterized by hypomethylation of DNA
Source: Nat Commun. 2019 Dec 19;10:5791. doi: 10.1038/s41467-019-13433-6 (PMC6923441; doi:10.1038/s41467-019-13433-6)
Supplement: Supplementary file 14 — Source Data [file 41467_2019_13433_MOESM14_ESM.xlsx]

## Sheet: Figure 3a
Figure 3a
		5'UTR	TSS1500	TSS200	1stExon	Body	3'UTR	IGR
	q	50	72	51	18	269	29	141
	m	38093	60927	47048	20143	142134	15230	96925
	n	382407	359573	373452	400357	278366	405270	323575
	k	630	630	630	630	630	630	630
		q=number of annotations in differentially methylated data that match category (5'UTR, TSS1500, etc.)
		m=number of annotations in all tested array loci that match category
		n=number of annotations that do not match category
		k=number of tested loci that were clustered in differentially methylated clusters

## Sheet: Figure 3c
Figure 3c
	sampleID	beta	group
	JMICSM012	0.538239	ESAM
	JMICSM085	0.514354	ESAM
	JMICSM317	0.500539	ESAM
	JMICSM349	0.53416	ESAM
	JMICSM131	0.490132	ESAM
	JMICSM158	0.448932	ESAM
	JMICSM159	0.451365	ESAM
	JMICSM160	0.498258	ESAM
	JMICSM250	0.476731	ESAM
	JMICSM251	0.49709	ESAM
	JMICSM253	0.509653	ESAM
	JMICSM043	0.473324	ESAM
	JMICSM074	0.49961	ESAM
	JMICSM487	0.514213	ESAM
	JMICSM048	0.46198	ESAM
	JMICSM453	0.522145	ESAM
	JMICSM016	0.458636	ESAM
	JMICSM031	0.471633	ESAM
	JMICSM499	0.507131	ESAM
	JMICSM039	0.538641	ESAM
	JMICSM041	0.480097	ESAM
	JMICSM501	0.569187	ESAM
	JMICSM498	0.498041	ESAM
	JMICSM428	0.501307	ESAM
	JMICSM397	0.477715	ESAM
	JMICSM494	0.491037	ESAM
	JMICSM071	0.543364	ESAM
	JMICSM472	0.536332	ESAM
	JMICSM379	0.531091	ESAM
	JMICSM492	0.49572	ESAM
	JMICSM449	0.500439	ESAM
	JMICSM001	0.471161	ESAM
	JMICSM146	0.428589	ESAM
	JMICSM503	0.511132	ESAM
	51125	0.571736	ESAM
	51394	0.54112	ESAM
	51126	0.501042	ESAM
	51390	0.470975	ESAM
	51122	0.559626	ESAM
	51079	0.510551	ESAM
	51088	0.517488	ESAM
	51089	0.511951	ESAM
	51091	0.48531	ESAM
	51124	0.525403	ESAM
	51402	0.510936	ESAM
	JMICSM053	0.509259	ESAM
	51081	0.516489	ESAM
	51061	0.507605	ESAM
	51086	0.569148	ESAM
	51058	0.485812	ESAM
	51123	0.498054	ESAM
	JMICSM427	0.460644	ESAM
	51392	0.540761	ESAM
	51401	0.53089	ESAM
	JMICSM373	0.435093	ESAM
	51080	0.527218	ESAM
	51396	0.551501	ESAM
	51393	0.58073	ESAM
	JMICSM489	0.515422	ESAM
	51206	0.373495	ESAM
	51059	0.504476	ESAM
	51063	0.537188	ESAM
	JMICSM435	0.494875	ESAM
	51391	0.452739	ESAM
	51237	0.51793	ESAM
	51060	0.543021	ESAM
	JMICSM089	0.512667	ESAM
	JMICSM024	0.47152	ESAM
	51065	0.549175	ESAM
	JMICSM054	0.445161	ESAM
	51228	0.484564	ESAM
	51084	0.525324	ESAM
	51055	0.534092	ESAM
	51085	0.52952	ESAM
	JMICSM069	0.544679	ESAM
	51090	0.465858	ESAM
	51118	0.424705	ESAM
	51220	0.525058	ESAM
	51003	0.520015	ESAM
	51244	0.52331	ESAM
	JMICSM111	0.470318	ESAM
	51246	0.468559	ESAM
	51042	0.54551	ESAM
	51024	0.551432	ESAM
	51243	0.529496	ESAM
	51018	0.51723	ESAM
	51056	0.538418	ESAM
	51121	0.557344	ESAM
	51007	0.577324	ESAM
	51231	0.569577	ESAM
	JMICSM057	0.470765	ESAM
	JMICSM014	0.472231	ESAM
	51236	0.509399	ESAM
	51020	0.503041	ESAM
	51116	0.48004	ESAM
	51204	0.534426	ESAM
	51225	0.493702	ESAM
	51033	0.513459	ESAM
	51036	0.427629	ESAM
	JMICSM088	0.505699	ESAM
	51205	0.508115	ESAM
	JMICSM465	0.510712	ESAM
	51232	0.54965	ESAM
	51203	0.529251	ESAM
	51110	0.536001	ESAM
	51051	0.47624	ESAM
	JMICSM081	0.512936	ESAM
	JMICSM120	0.497291	ESAM
	51201	0.538622	ESAM
	51114	0.542637	ESAM
	51045	0.487351	ESAM
	51041	0.530244	ESAM
	JMICSM072	0.497373	ESAM
	51026	0.521409	ESAM
	51115	0.46013	ESAM
	51004	0.472754	ESAM
	JMICSM003	0.548692	ESAM
	51011	0.539755	ESAM
	51052	0.493303	ESAM
	51000	0.509187	ESAM
	JMICSM082	0.535416	ESAM
	JMICSM362	0.568668	ESAM
	JMICSM095	0.552373	ESAM
	51238	0.541799	ESAM
	JMICSM073	0.500538	ESAM
	JMICSM093	0.498353	ESAM
	51087	0.517112	ESAM
	51255	0.453285	ESAM
	55304	0.422149	ESAM
	51258	0.452545	ESAM
	51264	0.452043	ESAM
	51265	0.503797	ESAM
	51266	0.533483	ESAM
	55305	0.551677	ESAM
	51272	0.570166	ESAM
	51274	0.46684	ESAM
	51305	0.542225	ESAM
	51383	0.480815	ESAM
	51385	0.538641	ESAM
	51404	0.371837	ESAM
	51412	0.553042	ESAM
	51414	0.49428	ESAM
	51448	0.51955	ESAM
	JMICSM051	0.542806	ESAM
	JMICSM065	0.462558	ESAM
	JMICSM231	0.54622	ESAM
	JMICSM423	0.496048	ESAM
	51108	0.479634	ESAM
	51103	0.564412	ESAM
	51233	0.564332	ESAM
	51221	0.523422	ESAM
	51207	0.552912	ESAM
	51032	0.510518	ESAM
	51017	0.532092	ESAM
	51037	0.498549	ESAM
	51113	0.576455	ESAM
	51034	0.489426	ESAM
	51002	0.525139	ESAM
	51218	0.495136	ESAM
	51109	0.561641	ESAM
	51107	0.537021	ESAM
	51054	0.520555	ESAM
	51016	0.541686	ESAM
	51014	0.553743	ESAM
	51213	0.479202	NESAM
	51104	0.54859	NESAM
	51019	0.519634	NESAM
	51028	0.547884	NESAM
	51006	0.526868	NESAM
	51226	0.529369	NESAM
	51012	0.546853	NESAM
	51211	0.508931	NESAM
	51223	0.506754	NESAM
	51212	0.545232	NESAM
	51053	0.550803	NESAM
	51224	0.538808	NESAM
	51022	0.545	NESAM
	51043	0.529857	NESAM
	51247	0.554271	NESAM
	51048	0.562045	NESAM
	JMICSM436	0.541391	NESAM
	JMICSM046	0.548145	NESAM
	JMICSM249	0.508476	NESAM
	JMICSM056	0.543047	NESAM
	JMICSM059	0.540515	NESAM
	JMICSM368	0.518307	NESAM
	JMICSM184	0.506747	NESAM
	JMICSM247	0.573231	NESAM
	JMICSM086	0.530223	NESAM
	JMICSM491	0.53584	NESAM
	JMICSM438	0.47608	NESAM
	JMICSM061	0.554739	NESAM
	JMICSM473	0.53009	NESAM
	JMICSM468	0.508961	NESAM
	JMICSM485	0.564786	NESAM
	JMICSM005	0.513273	NESAM
	JMICSM034	0.526528	NESAM
	JMICSM087	0.540343	NESAM
	JMICSM452	0.575743	NESAM
	JMICSM450	0.494474	NESAM
	JMICSM055	0.496161	NESAM
	JMICSM029	0.575807	NESAM
	JMICSM049	0.544308	NESAM
	JMICSM094	0.447391	NESAM
	JMICSM066	0.472779	NESAM
	JMICSM068	0.457706	NESAM
	JMICSM116	0.531106	NESAM
	JMICSM083	0.487548	NESAM
	JMICSM119	0.555734	NESAM
	JMICSM042	0.561758	NESAM
	JMICSM502	0.561636	NESAM
	JMICSM443	0.498245	NESAM
	JMICSM252	0.569744	NESAM
	51078	0.494314	NESAM
	51093	0.537705	NESAM
	JMICSM434	0.536391	NESAM
	JMICSM490	0.516339	NESAM
	51227	0.506437	NESAM
	51025	0.483156	NESAM
	51083	0.555294	NESAM
	JMICSM032	0.517062	NESAM
	51229	0.521088	NESAM
	JMICSM447	0.529071	NESAM
	51066	0.562688	NESAM
	51403	0.538294	NESAM
	JMICSM448	0.53395	NESAM
	51250	0.523908	NESAM
	51064	0.542894	NESAM
	51029	0.550315	NESAM
	JMICSM439	0.554808	NESAM
	51222	0.553452	NESAM
	51062	0.564407	NESAM
	51127	0.546873	NESAM
	51094	0.547586	NESAM
	51389	0.558812	NESAM
	JMICSM033	0.556612	NESAM
	JMICSM508	0.505648	NESAM
	51046	0.508772	NESAM
	JMICSM037	0.560123	NESAM
	51031	0.506024	NESAM
	51242	0.531159	NESAM
	51111	0.52123	NESAM
	51100	0.578079	NESAM
	51030	0.478073	NESAM
	51021	0.551045	NESAM
	51249	0.552337	NESAM
	51241	0.557799	NESAM
	51047	0.567017	NESAM
	51015	0.544809	NESAM
	51234	0.582647	NESAM
	51230	0.56787	NESAM
	51035	0.534802	NESAM
	51038	0.574046	NESAM
	51106	0.546051	NESAM
	51040	0.544818	NESAM
	51248	0.489165	NESAM
	51208	0.537294	NESAM
	JMICSM254	0.540182	NESAM
	51001	0.538879	NESAM
	51101	0.566217	NESAM
	51010	0.570819	NESAM
	JMICSM248	0.520596	NESAM
	51039	0.558957	NESAM
	51202	0.514829	NESAM
	51050	0.603075	NESAM
	51044	0.498341	NESAM
	51240	0.560668	NESAM
	51102	0.535902	NESAM
	51009	0.554587	NESAM
	51105	0.51568	NESAM
	51235	0.560386	NESAM
	51049	0.585002	NESAM
	51023	0.562493	NESAM
	51117	0.498634	NESAM
	51112	0.530803	NESAM
	51027	0.580844	NESAM
	51057	0.510429	NESAM
	51119	0.549335	NESAM
	55300	0.519638	NESAM
	55302	0.555348	NESAM
	51253	0.525166	NESAM
	51260	0.515425	NESAM
	55306	0.524964	NESAM
	51273	0.568191	NESAM
	51276	0.508366	NESAM
	51304	0.506464	NESAM
	51306	0.56205	NESAM
	51308	0.547855	NESAM
	51309	0.521885	NESAM
	51335	0.557746	NESAM
	55324	0.529577	NESAM
	55325	0.557402	NESAM
	51377	0.538004	NESAM
	51382	0.52283	NESAM
	55326	0.514054	NESAM
	55327	0.449349	NESAM
	51415	0.550823	NESAM
	51416	0.509001	NESAM
	51417	0.483727	NESAM
	51418	0.431785	NESAM
	51419	0.524876	NESAM
	51420	0.508675	NESAM
	51428	0.542145	NESAM
	51450	0.512743	NESAM
	51451	0.471637	NESAM
	JMICSM408	0.536598	NESAM
	JMICSM417	0.732825	NESAM
	JMICSM430	0.517263	NESAM
	JMICSM431	0.541278	NESAM

## Sheet: Supplementary Figure 5a
Supplementary Figure 5a
	sampleID	beta	group
	JMICSM012	0.456148	ESAM
	JMICSM085	0.448955	ESAM
	JMICSM317	0.419261	ESAM
	JMICSM349	0.439633	ESAM
	JMICSM131	0.366575	ESAM
	JMICSM158	0.357317	ESAM
	JMICSM159	0.351624	ESAM
	JMICSM160	0.39093	ESAM
	JMICSM250	0.388406	ESAM
	JMICSM251	0.404422	ESAM
	JMICSM253	0.397468	ESAM
	JMICSM043	0.338908	ESAM
	JMICSM074	0.420428	ESAM
	JMICSM487	0.433166	ESAM
	JMICSM048	0.377793	ESAM
	JMICSM453	0.424108	ESAM
	JMICSM016	0.352741	ESAM
	JMICSM031	0.347771	ESAM
	JMICSM499	0.39201	ESAM
	JMICSM039	0.432029	ESAM
	JMICSM041	0.33567	ESAM
	JMICSM501	0.482876	ESAM
	JMICSM498	0.382519	ESAM
	JMICSM428	0.382524	ESAM
	JMICSM397	0.373261	ESAM
	JMICSM494	0.406943	ESAM
	JMICSM071	0.436608	ESAM
	JMICSM472	0.405073	ESAM
	JMICSM379	0.378494	ESAM
	JMICSM492	0.413451	ESAM
	JMICSM449	0.367515	ESAM
	JMICSM001	0.375101	ESAM
	JMICSM146	0.327547	ESAM
	JMICSM503	0.406384	ESAM
	51125	0.414946	ESAM
	51394	0.438151	ESAM
	51126	0.436168	ESAM
	51390	0.376714	ESAM
	51122	0.407527	ESAM
	51079	0.388489	ESAM
	51088	0.418519	ESAM
	51089	0.393187	ESAM
	51091	0.371349	ESAM
	51124	0.40388	ESAM
	51402	0.387344	ESAM
	JMICSM053	0.424918	ESAM
	51081	0.402317	ESAM
	51061	0.452501	ESAM
	51086	0.454273	ESAM
	51058	0.413608	ESAM
	51123	0.344198	ESAM
	JMICSM427	0.389262	ESAM
	51392	0.440449	ESAM
	51401	0.406703	ESAM
	JMICSM373	0.333396	ESAM
	51080	0.421359	ESAM
	51396	0.451107	ESAM
	51393	0.479962	ESAM
	JMICSM489	0.433828	ESAM
	51206	0.278985	ESAM
	51059	0.403336	ESAM
	51063	0.445887	ESAM
	JMICSM435	0.406127	ESAM
	51391	0.327669	ESAM
	51237	0.476088	ESAM
	51060	0.416999	ESAM
	JMICSM089	0.409228	ESAM
	JMICSM024	0.395227	ESAM
	51065	0.472132	ESAM
	JMICSM054	0.354878	ESAM
	51228	0.386987	ESAM
	51084	0.439132	ESAM
	51055	0.418439	ESAM
	51085	0.455497	ESAM
	JMICSM069	0.484334	ESAM
	51090	0.406473	ESAM
	51118	0.354798	ESAM
	51220	0.445389	ESAM
	51003	0.471525	ESAM
	51244	0.448818	ESAM
	JMICSM111	0.395065	ESAM
	51246	0.383887	ESAM
	51042	0.479446	ESAM
	51024	0.435889	ESAM
	51243	0.484113	ESAM
	51018	0.425943	ESAM
	51056	0.410738	ESAM
	51121	0.477347	ESAM
	51007	0.538055	ESAM
	51231	0.490651	ESAM
	JMICSM057	0.350068	ESAM
	JMICSM014	0.340812	ESAM
	51236	0.387959	ESAM
	51020	0.429374	ESAM
	51116	0.398263	ESAM
	51204	0.412244	ESAM
	51225	0.447068	ESAM
	51033	0.422448	ESAM
	51036	0.355858	ESAM
	JMICSM088	0.389993	ESAM
	51205	0.431301	ESAM
	JMICSM465	0.396395	ESAM
	51232	0.476702	ESAM
	51203	0.462292	ESAM
	51110	0.371251	ESAM
	51051	0.418756	ESAM
	JMICSM081	0.420934	ESAM
	JMICSM120	0.374293	ESAM
	51201	0.463061	ESAM
	51114	0.464101	ESAM
	51045	0.477543	ESAM
	51041	0.448071	ESAM
	JMICSM072	0.37454	ESAM
	51026	0.402722	ESAM
	51115	0.309086	ESAM
	51004	0.361851	ESAM
	JMICSM003	0.495753	ESAM
	51011	0.406636	ESAM
	51052	0.372327	ESAM
	51000	0.369644	ESAM
	JMICSM082	0.34296	ESAM
	JMICSM362	0.540661	ESAM
	JMICSM095	0.434461	ESAM
	51238	0.401683	ESAM
	JMICSM073	0.432966	ESAM
	JMICSM093	0.378794	ESAM
	51087	0.412293	ESAM
	51255	0.376369	ESAM
	55304	0.356714	ESAM
	51258	0.351271	ESAM
	51264	0.360802	ESAM
	51265	0.410416	ESAM
	51266	0.425075	ESAM
	55305	0.455187	ESAM
	51272	0.447473	ESAM
	51274	0.354748	ESAM
	51305	0.471464	ESAM
	51383	0.39494	ESAM
	51385	0.460236	ESAM
	51404	0.288706	ESAM
	51412	0.432853	ESAM
	51414	0.37704	ESAM
	51448	0.356196	ESAM
	JMICSM051	0.403639	ESAM
	JMICSM065	0.403556	ESAM
	JMICSM231	0.405537	ESAM
	JMICSM423	0.383085	ESAM
	51108	0.299022	ESAM
	51103	0.39977	ESAM
	51233	0.387023	ESAM
	51221	0.392924	ESAM
	51207	0.457095	ESAM
	51032	0.394347	ESAM
	51017	0.436836	ESAM
	51037	0.380502	ESAM
	51113	0.450889	ESAM
	51034	0.414134	ESAM
	51002	0.411541	ESAM
	51218	0.449252	ESAM
	51109	0.430153	ESAM
	51107	0.429235	ESAM
	51054	0.382733	ESAM
	51016	0.451811	ESAM
	51014	0.428065	ESAM
	51213	0.336915	NESAM
	51104	0.412733	NESAM
	51019	0.410935	NESAM
	51028	0.481956	NESAM
	51006	0.402258	NESAM
	51226	0.425271	NESAM
	51012	0.44041	NESAM
	51211	0.423172	NESAM
	51223	0.42665	NESAM
	51212	0.457761	NESAM
	51053	0.53034	NESAM
	51224	0.440893	NESAM
	51022	0.455858	NESAM
	51043	0.416836	NESAM
	51247	0.510482	NESAM
	51048	0.486083	NESAM
	JMICSM436	0.544443	NESAM
	JMICSM046	0.463034	NESAM
	JMICSM249	0.422504	NESAM
	JMICSM056	0.444895	NESAM
	JMICSM059	0.456766	NESAM
	JMICSM368	0.436132	NESAM
	JMICSM184	0.431326	NESAM
	JMICSM247	0.488279	NESAM
	JMICSM086	0.441649	NESAM
	JMICSM491	0.493998	NESAM
	JMICSM438	0.367854	NESAM
	JMICSM061	0.465347	NESAM
	JMICSM473	0.474412	NESAM
	JMICSM468	0.500589	NESAM
	JMICSM485	0.463542	NESAM
	JMICSM005	0.426008	NESAM
	JMICSM034	0.449213	NESAM
	JMICSM087	0.449208	NESAM
	JMICSM452	0.53739	NESAM
	JMICSM450	0.413437	NESAM
	JMICSM055	0.427779	NESAM
	JMICSM029	0.464811	NESAM
	JMICSM049	0.457411	NESAM
	JMICSM094	0.336742	NESAM
	JMICSM066	0.369993	NESAM
	JMICSM068	0.342425	NESAM
	JMICSM116	0.458352	NESAM
	JMICSM083	0.402017	NESAM
	JMICSM119	0.461871	NESAM
	JMICSM042	0.415593	NESAM
	JMICSM502	0.414969	NESAM
	JMICSM443	0.393633	NESAM
	JMICSM252	0.464857	NESAM
	51078	0.356267	NESAM
	51093	0.437563	NESAM
	JMICSM434	0.44583	NESAM
	JMICSM490	0.41249	NESAM
	51227	0.428258	NESAM
	51025	0.345444	NESAM
	51083	0.442986	NESAM
	JMICSM032	0.402193	NESAM
	51229	0.413765	NESAM
	JMICSM447	0.429813	NESAM
	51066	0.489406	NESAM
	51403	0.478551	NESAM
	JMICSM448	0.455623	NESAM
	51250	0.413693	NESAM
	51064	0.46421	NESAM
	51029	0.511635	NESAM
	JMICSM439	0.446617	NESAM
	51222	0.462739	NESAM
	51062	0.518729	NESAM
	51127	0.464417	NESAM
	51094	0.44399	NESAM
	51389	0.475465	NESAM
	JMICSM033	0.49187	NESAM
	JMICSM508	0.42533	NESAM
	51046	0.333781	NESAM
	JMICSM037	0.445868	NESAM
	51031	0.399626	NESAM
	51242	0.420032	NESAM
	51111	0.438404	NESAM
	51100	0.457654	NESAM
	51030	0.447905	NESAM
	51021	0.449571	NESAM
	51249	0.401066	NESAM
	51241	0.412234	NESAM
	51047	0.415967	NESAM
	51015	0.422216	NESAM
	51234	0.418226	NESAM
	51230	0.448225	NESAM
	51035	0.384057	NESAM
	51038	0.553098	NESAM
	51106	0.407945	NESAM
	51040	0.468535	NESAM
	51248	0.414776	NESAM
	51208	0.426425	NESAM
	JMICSM254	0.453774	NESAM
	51001	0.435445	NESAM
	51101	0.460759	NESAM
	51010	0.441126	NESAM
	JMICSM248	0.395661	NESAM
	51039	0.421938	NESAM
	51202	0.413916	NESAM
	51050	0.432301	NESAM
	51044	0.359341	NESAM
	51240	0.442723	NESAM
	51102	0.470312	NESAM
	51009	0.484258	NESAM
	51105	0.426843	NESAM
	51235	0.443994	NESAM
	51049	0.426029	NESAM
	51023	0.424749	NESAM
	51117	0.409261	NESAM
	51112	0.476186	NESAM
	51027	0.526682	NESAM
	51057	0.358814	NESAM
	51119	0.434982	NESAM
	55300	0.434626	NESAM
	55302	0.414748	NESAM
	51253	0.433372	NESAM
	51260	0.404414	NESAM
	55306	0.431732	NESAM
	51273	0.557484	NESAM
	51276	0.430964	NESAM
	51304	0.476229	NESAM
	51306	0.431596	NESAM
	51308	0.422504	NESAM
	51309	0.410424	NESAM
	51335	0.419283	NESAM
	55324	0.428978	NESAM
	55325	0.468349	NESAM
	51377	0.397184	NESAM
	51382	0.4986	NESAM
	55326	0.41074	NESAM
	55327	0.36735	NESAM
	51415	0.407408	NESAM
	51416	0.390882	NESAM
	51417	0.404467	NESAM
	51418	0.338912	NESAM
	51419	0.497177	NESAM
	51420	0.37058	NESAM
	51428	0.441551	NESAM
	51450	0.414926	NESAM
	51451	0.398444	NESAM
	JMICSM408	0.331959	NESAM
	JMICSM417	0.730733	NESAM
	JMICSM430	0.418944	NESAM
	JMICSM431	0.39555	NESAM

## Sheet: Supplementary Figure 5b
Supplementary Figure 5b
	sampleID	beta	group
	JMICSM012	0.230988	ESAM
	JMICSM085	0.231382	ESAM
	JMICSM317	0.220813	ESAM
	JMICSM349	0.221701	ESAM
	JMICSM131	0.198472	ESAM
	JMICSM158	0.19133	ESAM
	JMICSM159	0.194997	ESAM
	JMICSM160	0.2053	ESAM
	JMICSM250	0.209585	ESAM
	JMICSM251	0.215077	ESAM
	JMICSM253	0.217876	ESAM
	JMICSM043	0.196181	ESAM
	JMICSM074	0.222177	ESAM
	JMICSM487	0.235397	ESAM
	JMICSM048	0.201142	ESAM
	JMICSM453	0.213943	ESAM
	JMICSM016	0.187706	ESAM
	JMICSM031	0.208476	ESAM
	JMICSM499	0.226087	ESAM
	JMICSM039	0.261617	ESAM
	JMICSM041	0.215075	ESAM
	JMICSM501	0.250904	ESAM
	JMICSM498	0.208158	ESAM
	JMICSM428	0.207217	ESAM
	JMICSM397	0.196164	ESAM
	JMICSM494	0.223264	ESAM
	JMICSM071	0.225477	ESAM
	JMICSM472	0.217824	ESAM
	JMICSM379	0.216205	ESAM
	JMICSM492	0.213049	ESAM
	JMICSM449	0.213483	ESAM
	JMICSM001	0.212088	ESAM
	JMICSM146	0.199783	ESAM
	JMICSM503	0.221712	ESAM
	51125	0.231982	ESAM
	51394	0.220683	ESAM
	51126	0.231648	ESAM
	51390	0.210741	ESAM
	51122	0.232247	ESAM
	51079	0.210211	ESAM
	51088	0.242028	ESAM
	51089	0.231585	ESAM
	51091	0.217955	ESAM
	51124	0.210996	ESAM
	51402	0.224074	ESAM
	JMICSM053	0.219255	ESAM
	51081	0.226175	ESAM
	51061	0.227442	ESAM
	51086	0.224802	ESAM
	51058	0.226726	ESAM
	51123	0.202174	ESAM
	JMICSM427	0.203954	ESAM
	51392	0.258907	ESAM
	51401	0.237775	ESAM
	JMICSM373	0.213625	ESAM
	51080	0.229155	ESAM
	51396	0.231092	ESAM
	51393	0.253898	ESAM
	JMICSM489	0.229215	ESAM
	51206	0.17529	ESAM
	51059	0.220233	ESAM
	51063	0.230767	ESAM
	JMICSM435	0.213781	ESAM
	51391	0.214185	ESAM
	51237	0.246119	ESAM
	51060	0.23882	ESAM
	JMICSM089	0.237649	ESAM
	JMICSM024	0.2204	ESAM
	51065	0.256825	ESAM
	JMICSM054	0.19358	ESAM
	51228	0.205299	ESAM
	51084	0.24274	ESAM
	51055	0.21606	ESAM
	51085	0.232937	ESAM
	JMICSM069	0.250702	ESAM
	51090	0.228343	ESAM
	51118	0.201239	ESAM
	51220	0.237848	ESAM
	51003	0.230818	ESAM
	51244	0.235884	ESAM
	JMICSM111	0.209086	ESAM
	51246	0.204504	ESAM
	51042	0.231606	ESAM
	51024	0.246342	ESAM
	51243	0.230045	ESAM
	51018	0.224246	ESAM
	51056	0.21143	ESAM
	51121	0.223953	ESAM
	51007	0.276313	ESAM
	51231	0.238068	ESAM
	JMICSM057	0.181282	ESAM
	JMICSM014	0.192964	ESAM
	51236	0.21314	ESAM
	51020	0.222233	ESAM
	51116	0.220534	ESAM
	51204	0.230809	ESAM
	51225	0.219931	ESAM
	51033	0.226438	ESAM
	51036	0.206354	ESAM
	JMICSM088	0.2025	ESAM
	51205	0.233821	ESAM
	JMICSM465	0.237968	ESAM
	51232	0.260992	ESAM
	51203	0.234443	ESAM
	51110	0.200369	ESAM
	51051	0.217691	ESAM
	JMICSM081	0.218398	ESAM
	JMICSM120	0.207419	ESAM
	51201	0.215796	ESAM
	51114	0.229913	ESAM
	51045	0.232937	ESAM
	51041	0.229924	ESAM
	JMICSM072	0.201309	ESAM
	51026	0.220182	ESAM
	51115	0.205763	ESAM
	51004	0.207459	ESAM
	JMICSM003	0.255158	ESAM
	51011	0.223176	ESAM
	51052	0.199624	ESAM
	51000	0.22841	ESAM
	JMICSM082	0.232864	ESAM
	JMICSM362	0.315471	ESAM
	JMICSM095	0.232366	ESAM
	51238	0.245489	ESAM
	JMICSM073	0.209233	ESAM
	JMICSM093	0.215683	ESAM
	51087	0.227391	ESAM
	51255	0.210414	ESAM
	55304	0.219521	ESAM
	51258	0.2021	ESAM
	51264	0.207822	ESAM
	51265	0.22785	ESAM
	51266	0.213231	ESAM
	55305	0.240044	ESAM
	51272	0.233667	ESAM
	51274	0.205085	ESAM
	51305	0.247085	ESAM
	51383	0.221301	ESAM
	51385	0.247877	ESAM
	51404	0.185002	ESAM
	51412	0.231875	ESAM
	51414	0.214122	ESAM
	51448	0.23271	ESAM
	JMICSM051	0.235768	ESAM
	JMICSM065	0.213875	ESAM
	JMICSM231	0.253594	ESAM
	JMICSM423	0.210819	ESAM
	51108	0.186477	ESAM
	51103	0.211954	ESAM
	51233	0.221303	ESAM
	51221	0.215927	ESAM
	51207	0.225398	ESAM
	51032	0.208072	ESAM
	51017	0.228654	ESAM
	51037	0.202426	ESAM
	51113	0.238676	ESAM
	51034	0.22033	ESAM
	51002	0.226094	ESAM
	51218	0.25395	ESAM
	51109	0.225374	ESAM
	51107	0.21969	ESAM
	51054	0.21753	ESAM
	51016	0.244013	ESAM
	51014	0.223088	ESAM
	51213	0.208358	NESAM
	51104	0.213855	NESAM
	51019	0.235705	NESAM
	51028	0.241994	NESAM
	51006	0.215955	NESAM
	51226	0.239544	NESAM
	51012	0.236854	NESAM
	51211	0.229015	NESAM
	51223	0.220448	NESAM
	51212	0.230772	NESAM
	51053	0.242491	NESAM
	51224	0.243721	NESAM
	51022	0.234542	NESAM
	51043	0.247713	NESAM
	51247	0.251083	NESAM
	51048	0.257702	NESAM
	JMICSM436	0.274587	NESAM
	JMICSM046	0.239326	NESAM
	JMICSM249	0.235331	NESAM
	JMICSM056	0.237452	NESAM
	JMICSM059	0.25974	NESAM
	JMICSM368	0.231064	NESAM
	JMICSM184	0.220248	NESAM
	JMICSM247	0.256566	NESAM
	JMICSM086	0.235443	NESAM
	JMICSM491	0.240677	NESAM
	JMICSM438	0.206149	NESAM
	JMICSM061	0.227202	NESAM
	JMICSM473	0.223188	NESAM
	JMICSM468	0.27462	NESAM
	JMICSM485	0.238343	NESAM
	JMICSM005	0.226336	NESAM
	JMICSM034	0.239078	NESAM
	JMICSM087	0.236954	NESAM
	JMICSM452	0.283096	NESAM
	JMICSM450	0.204052	NESAM
	JMICSM055	0.229071	NESAM
	JMICSM029	0.236018	NESAM
	JMICSM049	0.223308	NESAM
	JMICSM094	0.20164	NESAM
	JMICSM066	0.205996	NESAM
	JMICSM068	0.201339	NESAM
	JMICSM116	0.233346	NESAM
	JMICSM083	0.211031	NESAM
	JMICSM119	0.255588	NESAM
	JMICSM042	0.25638	NESAM
	JMICSM502	0.236352	NESAM
	JMICSM443	0.250649	NESAM
	JMICSM252	0.249628	NESAM
	51078	0.207095	NESAM
	51093	0.223395	NESAM
	JMICSM434	0.223276	NESAM
	JMICSM490	0.219905	NESAM
	51227	0.233277	NESAM
	51025	0.231898	NESAM
	51083	0.229585	NESAM
	JMICSM032	0.216101	NESAM
	51229	0.206884	NESAM
	JMICSM447	0.216085	NESAM
	51066	0.233768	NESAM
	51403	0.242789	NESAM
	JMICSM448	0.21684	NESAM
	51250	0.21018	NESAM
	51064	0.239042	NESAM
	51029	0.253661	NESAM
	JMICSM439	0.240816	NESAM
	51222	0.245833	NESAM
	51062	0.273171	NESAM
	51127	0.251752	NESAM
	51094	0.229566	NESAM
	51389	0.246007	NESAM
	JMICSM033	0.245229	NESAM
	JMICSM508	0.215938	NESAM
	51046	0.195337	NESAM
	JMICSM037	0.235422	NESAM
	51031	0.221028	NESAM
	51242	0.226144	NESAM
	51111	0.232534	NESAM
	51100	0.236335	NESAM
	51030	0.249936	NESAM
	51021	0.238692	NESAM
	51249	0.236584	NESAM
	51241	0.227501	NESAM
	51047	0.228385	NESAM
	51015	0.22743	NESAM
	51234	0.2411	NESAM
	51230	0.238093	NESAM
	51035	0.219009	NESAM
	51038	0.264835	NESAM
	51106	0.232626	NESAM
	51040	0.217156	NESAM
	51248	0.23611	NESAM
	51208	0.231295	NESAM
	JMICSM254	0.240417	NESAM
	51001	0.223374	NESAM
	51101	0.217542	NESAM
	51010	0.230386	NESAM
	JMICSM248	0.222591	NESAM
	51039	0.235292	NESAM
	51202	0.214701	NESAM
	51050	0.246218	NESAM
	51044	0.200788	NESAM
	51240	0.232975	NESAM
	51102	0.23538	NESAM
	51009	0.237529	NESAM
	51105	0.226436	NESAM
	51235	0.219434	NESAM
	51049	0.237698	NESAM
	51023	0.246728	NESAM
	51117	0.236886	NESAM
	51112	0.238544	NESAM
	51027	0.264912	NESAM
	51057	0.208127	NESAM
	51119	0.214618	NESAM
	55300	0.228086	NESAM
	55302	0.252023	NESAM
	51253	0.223892	NESAM
	51260	0.260273	NESAM
	55306	0.233166	NESAM
	51273	0.261537	NESAM
	51276	0.227623	NESAM
	51304	0.249775	NESAM
	51306	0.222315	NESAM
	51308	0.231211	NESAM
	51309	0.220262	NESAM
	51335	0.224049	NESAM
	55324	0.214368	NESAM
	55325	0.247971	NESAM
	51377	0.222063	NESAM
	51382	0.258401	NESAM
	55326	0.222396	NESAM
	55327	0.235202	NESAM
	51415	0.219828	NESAM
	51416	0.222549	NESAM
	51417	0.238103	NESAM
	51418	0.216144	NESAM
	51419	0.271508	NESAM
	51420	0.214738	NESAM
	51428	0.233727	NESAM
	51450	0.238069	NESAM
	51451	0.212311	NESAM
	JMICSM408	0.194443	NESAM
	JMICSM417	0.285132	NESAM
	JMICSM430	0.237474	NESAM
	JMICSM431	0.235819	NESAM

## Sheet: Supplementary Figure 5c
Supplementary Figure 5c
	sampleID	beta	group
	JMICSM012	0.538239	ESAM
	JMICSM085	0.514354	ESAM
	JMICSM317	0.500539	ESAM
	JMICSM349	0.53416	ESAM
	JMICSM131	0.490132	ESAM
	JMICSM158	0.448932	ESAM
	JMICSM159	0.451365	ESAM
	JMICSM160	0.498258	ESAM
	JMICSM250	0.476731	ESAM
	JMICSM251	0.49709	ESAM
	JMICSM253	0.509653	ESAM
	JMICSM043	0.473324	ESAM
	JMICSM074	0.49961	ESAM
	JMICSM487	0.514213	ESAM
	JMICSM048	0.46198	ESAM
	JMICSM453	0.522145	ESAM
	JMICSM016	0.458636	ESAM
	JMICSM031	0.471633	ESAM
	JMICSM499	0.507131	ESAM
	JMICSM039	0.538641	ESAM
	JMICSM041	0.480097	ESAM
	JMICSM501	0.569187	ESAM
	JMICSM498	0.498041	ESAM
	JMICSM428	0.501307	ESAM
	JMICSM397	0.477715	ESAM
	JMICSM494	0.491037	ESAM
	JMICSM071	0.543364	ESAM
	JMICSM472	0.536332	ESAM
	JMICSM379	0.531091	ESAM
	JMICSM492	0.49572	ESAM
	JMICSM449	0.500439	ESAM
	JMICSM001	0.471161	ESAM
	JMICSM146	0.428589	ESAM
	JMICSM503	0.511132	ESAM
	51125	0.571736	ESAM
	51394	0.54112	ESAM
	51126	0.501042	ESAM
	51390	0.470975	ESAM
	51122	0.559626	ESAM
	51079	0.510551	ESAM
	51088	0.517488	ESAM
	51089	0.511951	ESAM
	51091	0.48531	ESAM
	51124	0.525403	ESAM
	51402	0.510936	ESAM
	JMICSM053	0.509259	ESAM
	51081	0.516489	ESAM
	51061	0.507605	ESAM
	51086	0.569148	ESAM
	51058	0.485812	ESAM
	51123	0.498054	ESAM
	JMICSM427	0.460644	ESAM
	51392	0.540761	ESAM
	51401	0.53089	ESAM
	JMICSM373	0.435093	ESAM
	51080	0.527218	ESAM
	51396	0.551501	ESAM
	51393	0.58073	ESAM
	JMICSM489	0.515422	ESAM
	51206	0.373495	ESAM
	51059	0.504476	ESAM
	51063	0.537188	ESAM
	JMICSM435	0.494875	ESAM
	51391	0.452739	ESAM
	51237	0.51793	ESAM
	51060	0.543021	ESAM
	JMICSM089	0.512667	ESAM
	JMICSM024	0.47152	ESAM
	51065	0.549175	ESAM
	JMICSM054	0.445161	ESAM
	51228	0.484564	ESAM
	51084	0.525324	ESAM
	51055	0.534092	ESAM
	51085	0.52952	ESAM
	JMICSM069	0.544679	ESAM
	51090	0.465858	ESAM
	51118	0.424705	ESAM
	51220	0.525058	ESAM
	51003	0.520015	ESAM
	51244	0.52331	ESAM
	JMICSM111	0.470318	ESAM
	51246	0.468559	ESAM
	51042	0.54551	ESAM
	51024	0.551432	ESAM
	51243	0.529496	ESAM
	51018	0.51723	ESAM
	51056	0.538418	ESAM
	51121	0.557344	ESAM
	51007	0.577324	ESAM
	51231	0.569577	ESAM
	JMICSM057	0.470765	ESAM
	JMICSM014	0.472231	ESAM
	51236	0.509399	ESAM
	51020	0.503041	ESAM
	51116	0.48004	ESAM
	51204	0.534426	ESAM
	51225	0.493702	ESAM
	51033	0.513459	ESAM
	51036	0.427629	ESAM
	JMICSM088	0.505699	ESAM
	51205	0.508115	ESAM
	JMICSM465	0.510712	ESAM
	51232	0.54965	ESAM
	51203	0.529251	ESAM
	51110	0.536001	ESAM
	51051	0.47624	ESAM
	JMICSM081	0.512936	ESAM
	JMICSM120	0.497291	ESAM
	51201	0.538622	ESAM
	51114	0.542637	ESAM
	51045	0.487351	ESAM
	51041	0.530244	ESAM
	JMICSM072	0.497373	ESAM
	51026	0.521409	ESAM
	51115	0.46013	ESAM
	51004	0.472754	ESAM
	JMICSM003	0.548692	ESAM
	51011	0.539755	ESAM
	51052	0.493303	ESAM
	51000	0.509187	ESAM
	JMICSM082	0.535416	ESAM
	JMICSM362	0.568668	ESAM
	JMICSM095	0.552373	ESAM
	51238	0.541799	ESAM
	JMICSM073	0.500538	ESAM
	JMICSM093	0.498353	ESAM
	51087	0.517112	ESAM
	51255	0.453285	ESAM
	55304	0.422149	ESAM
	51258	0.452545	ESAM
	51264	0.452043	ESAM
	51265	0.503797	ESAM
	51266	0.533483	ESAM
	55305	0.551677	ESAM
	51272	0.570166	ESAM
	51274	0.46684	ESAM
	51305	0.542225	ESAM
	51383	0.480815	ESAM
	51385	0.538641	ESAM
	51404	0.371837	ESAM
	51412	0.553042	ESAM
	51414	0.49428	ESAM
	51448	0.51955	ESAM
	JMICSM051	0.542806	ESAM
	JMICSM065	0.462558	ESAM
	JMICSM231	0.54622	ESAM
	JMICSM423	0.496048	ESAM
	51108	0.479634	ESAM
	51103	0.564412	ESAM
	51233	0.564332	ESAM
	51221	0.523422	ESAM
	51207	0.552912	ESAM
	51032	0.510518	ESAM
	51017	0.532092	ESAM
	51037	0.498549	ESAM
	51113	0.576455	ESAM
	51034	0.489426	ESAM
	51002	0.525139	ESAM
	51218	0.495136	ESAM
	51109	0.561641	ESAM
	51107	0.537021	ESAM
	51054	0.520555	ESAM
	51016	0.541686	ESAM
	51014	0.553743	ESAM
	51213	0.479202	NESAM
	51104	0.54859	NESAM
	51019	0.519634	NESAM
	51028	0.547884	NESAM
	51006	0.526868	NESAM
	51226	0.529369	NESAM
	51012	0.546853	NESAM
	51211	0.508931	NESAM
	51223	0.506754	NESAM
	51212	0.545232	NESAM
	51053	0.550803	NESAM
	51224	0.538808	NESAM
	51022	0.545	NESAM
	51043	0.529857	NESAM
	51247	0.554271	NESAM
	51048	0.562045	NESAM
	JMICSM436	0.541391	NESAM
	JMICSM046	0.548145	NESAM
	JMICSM249	0.508476	NESAM
	JMICSM056	0.543047	NESAM
	JMICSM059	0.540515	NESAM
	JMICSM368	0.518307	NESAM
	JMICSM184	0.506747	NESAM
	JMICSM247	0.573231	NESAM
	JMICSM086	0.530223	NESAM
	JMICSM491	0.53584	NESAM
	JMICSM438	0.47608	NESAM
	JMICSM061	0.554739	NESAM
	JMICSM473	0.53009	NESAM
	JMICSM468	0.508961	NESAM
	JMICSM485	0.564786	NESAM
	JMICSM005	0.513273	NESAM
	JMICSM034	0.526528	NESAM
	JMICSM087	0.540343	NESAM
	JMICSM452	0.575743	NESAM
	JMICSM450	0.494474	NESAM
	JMICSM055	0.496161	NESAM
	JMICSM029	0.575807	NESAM
	JMICSM049	0.544308	NESAM
	JMICSM094	0.447391	NESAM
	JMICSM066	0.472779	NESAM
	JMICSM068	0.457706	NESAM
	JMICSM116	0.531106	NESAM
	JMICSM083	0.487548	NESAM
	JMICSM119	0.555734	NESAM
	JMICSM042	0.561758	NESAM
	JMICSM502	0.561636	NESAM
	JMICSM443	0.498245	NESAM
	JMICSM252	0.569744	NESAM
	51078	0.494314	NESAM
	51093	0.537705	NESAM
	JMICSM434	0.536391	NESAM
	JMICSM490	0.516339	NESAM
	51227	0.506437	NESAM
	51025	0.483156	NESAM
	51083	0.555294	NESAM
	JMICSM032	0.517062	NESAM
	51229	0.521088	NESAM
	JMICSM447	0.529071	NESAM
	51066	0.562688	NESAM
	51403	0.538294	NESAM
	JMICSM448	0.53395	NESAM
	51250	0.523908	NESAM
	51064	0.542894	NESAM
	51029	0.550315	NESAM
	JMICSM439	0.554808	NESAM
	51222	0.553452	NESAM
	51062	0.564407	NESAM
	51127	0.546873	NESAM
	51094	0.547586	NESAM
	51389	0.558812	NESAM
	JMICSM033	0.556612	NESAM
	JMICSM508	0.505648	NESAM
	51046	0.508772	NESAM
	JMICSM037	0.560123	NESAM
	51031	0.506024	NESAM
	51242	0.531159	NESAM
	51111	0.52123	NESAM
	51100	0.578079	NESAM
	51030	0.478073	NESAM
	51021	0.551045	NESAM
	51249	0.552337	NESAM
	51241	0.557799	NESAM
	51047	0.567017	NESAM
	51015	0.544809	NESAM
	51234	0.582647	NESAM
	51230	0.56787	NESAM
	51035	0.534802	NESAM
	51038	0.574046	NESAM
	51106	0.546051	NESAM
	51040	0.544818	NESAM
	51248	0.489165	NESAM
	51208	0.537294	NESAM
	JMICSM254	0.540182	NESAM
	51001	0.538879	NESAM
	51101	0.566217	NESAM
	51010	0.570819	NESAM
	JMICSM248	0.520596	NESAM
	51039	0.558957	NESAM
	51202	0.514829	NESAM
	51050	0.603075	NESAM
	51044	0.498341	NESAM
	51240	0.560668	NESAM
	51102	0.535902	NESAM
	51009	0.554587	NESAM
	51105	0.51568	NESAM
	51235	0.560386	NESAM
	51049	0.585002	NESAM
	51023	0.562493	NESAM
	51117	0.498634	NESAM
	51112	0.530803	NESAM
	51027	0.580844	NESAM
	51057	0.510429	NESAM
	51119	0.549335	NESAM
	55300	0.519638	NESAM
	55302	0.555348	NESAM
	51253	0.525166	NESAM
	51260	0.515425	NESAM
	55306	0.524964	NESAM
	51273	0.568191	NESAM
	51276	0.508366	NESAM
	51304	0.506464	NESAM
	51306	0.56205	NESAM
	51308	0.547855	NESAM
	51309	0.521885	NESAM
	51335	0.557746	NESAM
	55324	0.529577	NESAM
	55325	0.557402	NESAM
	51377	0.538004	NESAM
	51382	0.52283	NESAM
	55326	0.514054	NESAM
	55327	0.449349	NESAM
	51415	0.550823	NESAM
	51416	0.509001	NESAM
	51417	0.483727	NESAM
	51418	0.431785	NESAM
	51419	0.524876	NESAM
	51420	0.508675	NESAM
	51428	0.542145	NESAM
	51450	0.512743	NESAM
	51451	0.471637	NESAM
	JMICSM408	0.536598	NESAM
	JMICSM417	0.732825	NESAM
	JMICSM430	0.517263	NESAM
	JMICSM431	0.541278	NESAM

## Sheet: Supplementary Figure 5d
Supplementary Figure 5d
	sampleID	beta	group
	JMICSM012	0.320422	ESAM
	JMICSM085	0.325221	ESAM
	JMICSM317	0.305088	ESAM
	JMICSM349	0.307905	ESAM
	JMICSM131	0.27008	ESAM
	JMICSM158	0.257574	ESAM
	JMICSM159	0.268797	ESAM
	JMICSM160	0.302218	ESAM
	JMICSM250	0.297933	ESAM
	JMICSM251	0.273966	ESAM
	JMICSM253	0.257408	ESAM
	JMICSM043	0.270938	ESAM
	JMICSM074	0.300986	ESAM
	JMICSM487	0.282586	ESAM
	JMICSM048	0.265057	ESAM
	JMICSM453	0.312173	ESAM
	JMICSM016	0.287458	ESAM
	JMICSM031	0.253518	ESAM
	JMICSM499	0.296169	ESAM
	JMICSM039	0.328441	ESAM
	JMICSM041	0.298754	ESAM
	JMICSM501	0.329385	ESAM
	JMICSM498	0.294465	ESAM
	JMICSM428	0.285828	ESAM
	JMICSM397	0.261482	ESAM
	JMICSM494	0.265667	ESAM
	JMICSM071	0.305595	ESAM
	JMICSM472	0.323156	ESAM
	JMICSM379	0.305595	ESAM
	JMICSM492	0.280132	ESAM
	JMICSM449	0.283668	ESAM
	JMICSM001	0.270704	ESAM
	JMICSM146	0.271785	ESAM
	JMICSM503	0.299736	ESAM
	51125	0.332765	ESAM
	51394	0.301294	ESAM
	51126	0.320349	ESAM
	51390	0.271168	ESAM
	51122	0.337104	ESAM
	51079	0.290863	ESAM
	51088	0.280177	ESAM
	51089	0.316169	ESAM
	51091	0.303047	ESAM
	51124	0.301549	ESAM
	51402	0.307189	ESAM
	JMICSM053	0.298714	ESAM
	51081	0.3153	ESAM
	51061	0.30616	ESAM
	51086	0.319292	ESAM
	51058	0.305727	ESAM
	51123	0.302281	ESAM
	JMICSM427	0.266394	ESAM
	51392	0.315133	ESAM
	51401	0.331485	ESAM
	JMICSM373	0.257665	ESAM
	51080	0.298423	ESAM
	51396	0.318154	ESAM
	51393	0.314488	ESAM
	JMICSM489	0.290234	ESAM
	51206	0.277861	ESAM
	51059	0.304053	ESAM
	51063	0.312302	ESAM
	JMICSM435	0.298395	ESAM
	51391	0.283333	ESAM
	51237	0.304119	ESAM
	51060	0.329596	ESAM
	JMICSM089	0.327278	ESAM
	JMICSM024	0.286222	ESAM
	51065	0.289858	ESAM
	JMICSM054	0.267693	ESAM
	51228	0.297903	ESAM
	51084	0.299749	ESAM
	51055	0.311708	ESAM
	51085	0.304324	ESAM
	JMICSM069	0.296654	ESAM
	51090	0.291751	ESAM
	51118	0.266624	ESAM
	51220	0.276846	ESAM
	51003	0.266333	ESAM
	51244	0.331714	ESAM
	JMICSM111	0.27692	ESAM
	51246	0.27535	ESAM
	51042	0.291866	ESAM
	51024	0.32711	ESAM
	51243	0.294204	ESAM
	51018	0.308374	ESAM
	51056	0.321473	ESAM
	51121	0.291417	ESAM
	51007	0.327029	ESAM
	51231	0.32972	ESAM
	JMICSM057	0.272057	ESAM
	JMICSM014	0.281801	ESAM
	51236	0.277344	ESAM
	51020	0.284968	ESAM
	51116	0.297508	ESAM
	51204	0.296233	ESAM
	51225	0.302405	ESAM
	51033	0.307475	ESAM
	51036	0.268139	ESAM
	JMICSM088	0.288972	ESAM
	51205	0.311513	ESAM
	JMICSM465	0.294423	ESAM
	51232	0.331295	ESAM
	51203	0.300096	ESAM
	51110	0.286549	ESAM
	51051	0.286359	ESAM
	JMICSM081	0.304253	ESAM
	JMICSM120	0.276032	ESAM
	51201	0.341262	ESAM
	51114	0.304549	ESAM
	51045	0.250188	ESAM
	51041	0.304888	ESAM
	JMICSM072	0.296001	ESAM
	51026	0.275862	ESAM
	51115	0.282618	ESAM
	51004	0.284229	ESAM
	JMICSM003	0.310193	ESAM
	51011	0.301252	ESAM
	51052	0.292344	ESAM
	51000	0.31053	ESAM
	JMICSM082	0.258688	ESAM
	JMICSM362	0.328755	ESAM
	JMICSM095	0.313512	ESAM
	51238	0.323164	ESAM
	JMICSM073	0.275929	ESAM
	JMICSM093	0.293792	ESAM
	51087	0.291059	ESAM
	51255	0.306181	ESAM
	55304	0.26815	ESAM
	51258	0.292216	ESAM
	51264	0.298199	ESAM
	51265	0.308232	ESAM
	51266	0.316431	ESAM
	55305	0.300993	ESAM
	51272	0.355349	ESAM
	51274	0.290067	ESAM
	51305	0.317063	ESAM
	51383	0.307016	ESAM
	51385	0.297413	ESAM
	51404	0.257492	ESAM
	51412	0.319055	ESAM
	51414	0.281921	ESAM
	51448	0.299947	ESAM
	JMICSM051	0.322023	ESAM
	JMICSM065	0.264927	ESAM
	JMICSM231	0.334159	ESAM
	JMICSM423	0.297311	ESAM
	51108	0.293785	ESAM
	51103	0.326767	ESAM
	51233	0.352971	ESAM
	51221	0.314253	ESAM
	51207	0.301143	ESAM
	51032	0.288258	ESAM
	51017	0.287486	ESAM
	51037	0.308642	ESAM
	51113	0.323504	ESAM
	51034	0.283316	ESAM
	51002	0.322981	ESAM
	51218	0.290546	ESAM
	51109	0.329902	ESAM
	51107	0.309406	ESAM
	51054	0.288356	ESAM
	51016	0.325196	ESAM
	51014	0.305899	ESAM
	51213	0.285678	NESAM
	51104	0.291578	NESAM
	51019	0.299455	NESAM
	51028	0.305037	NESAM
	51006	0.332202	NESAM
	51226	0.33656	NESAM
	51012	0.28827	NESAM
	51211	0.300287	NESAM
	51223	0.307843	NESAM
	51212	0.330264	NESAM
	51053	0.283107	NESAM
	51224	0.311846	NESAM
	51022	0.313807	NESAM
	51043	0.308246	NESAM
	51247	0.336331	NESAM
	51048	0.31746	NESAM
	JMICSM436	0.32355	NESAM
	JMICSM046	0.311806	NESAM
	JMICSM249	0.290333	NESAM
	JMICSM056	0.316756	NESAM
	JMICSM059	0.325145	NESAM
	JMICSM368	0.329141	NESAM
	JMICSM184	0.307331	NESAM
	JMICSM247	0.331813	NESAM
	JMICSM086	0.325139	NESAM
	JMICSM491	0.292262	NESAM
	JMICSM438	0.298067	NESAM
	JMICSM061	0.334523	NESAM
	JMICSM473	0.28489	NESAM
	JMICSM468	0.288748	NESAM
	JMICSM485	0.328865	NESAM
	JMICSM005	0.288528	NESAM
	JMICSM034	0.314388	NESAM
	JMICSM087	0.289904	NESAM
	JMICSM452	0.31969	NESAM
	JMICSM450	0.291566	NESAM
	JMICSM055	0.273998	NESAM
	JMICSM029	0.323014	NESAM
	JMICSM049	0.304498	NESAM
	JMICSM094	0.281473	NESAM
	JMICSM066	0.290229	NESAM
	JMICSM068	0.260806	NESAM
	JMICSM116	0.319145	NESAM
	JMICSM083	0.281528	NESAM
	JMICSM119	0.34132	NESAM
	JMICSM042	0.326955	NESAM
	JMICSM502	0.331405	NESAM
	JMICSM443	0.287899	NESAM
	JMICSM252	0.344738	NESAM
	51078	0.282799	NESAM
	51093	0.301597	NESAM
	JMICSM434	0.336158	NESAM
	JMICSM490	0.27295	NESAM
	51227	0.279724	NESAM
	51025	0.305884	NESAM
	51083	0.325933	NESAM
	JMICSM032	0.300566	NESAM
	51229	0.322621	NESAM
	JMICSM447	0.30509	NESAM
	51066	0.329739	NESAM
	51403	0.328844	NESAM
	JMICSM448	0.361071	NESAM
	51250	0.335224	NESAM
	51064	0.327837	NESAM
	51029	0.299066	NESAM
	JMICSM439	0.321052	NESAM
	51222	0.322714	NESAM
	51062	0.297844	NESAM
	51127	0.308042	NESAM
	51094	0.322479	NESAM
	51389	0.311745	NESAM
	JMICSM033	0.296255	NESAM
	JMICSM508	0.293548	NESAM
	51046	0.274024	NESAM
	JMICSM037	0.315601	NESAM
	51031	0.297904	NESAM
	51242	0.325987	NESAM
	51111	0.327172	NESAM
	51100	0.345478	NESAM
	51030	0.274703	NESAM
	51021	0.33488	NESAM
	51249	0.30887	NESAM
	51241	0.339757	NESAM
	51047	0.337318	NESAM
	51015	0.316613	NESAM
	51234	0.328701	NESAM
	51230	0.323854	NESAM
	51035	0.314528	NESAM
	51038	0.311906	NESAM
	51106	0.323468	NESAM
	51040	0.342609	NESAM
	51248	0.277543	NESAM
	51208	0.305233	NESAM
	JMICSM254	0.3263	NESAM
	51001	0.312087	NESAM
	51101	0.334241	NESAM
	51010	0.339773	NESAM
	JMICSM248	0.307258	NESAM
	51039	0.327659	NESAM
	51202	0.288032	NESAM
	51050	0.34118	NESAM
	51044	0.298676	NESAM
	51240	0.334099	NESAM
	51102	0.337966	NESAM
	51009	0.299473	NESAM
	51105	0.348136	NESAM
	51235	0.309007	NESAM
	51049	0.339431	NESAM
	51023	0.341044	NESAM
	51117	0.309764	NESAM
	51112	0.314829	NESAM
	51027	0.345226	NESAM
	51057	0.316053	NESAM
	51119	0.324809	NESAM
	55300	0.305303	NESAM
	55302	0.29292	NESAM
	51253	0.308807	NESAM
	51260	0.335094	NESAM
	55306	0.29266	NESAM
	51273	0.257545	NESAM
	51276	0.303655	NESAM
	51304	0.340638	NESAM
	51306	0.304071	NESAM
	51308	0.338887	NESAM
	51309	0.311762	NESAM
	51335	0.312379	NESAM
	55324	0.308024	NESAM
	55325	0.306964	NESAM
	51377	0.314512	NESAM
	51382	0.314429	NESAM
	55326	0.296531	NESAM
	55327	0.27791	NESAM
	51415	0.308651	NESAM
	51416	0.301759	NESAM
	51417	0.277101	NESAM
	51418	0.31791	NESAM
	51419	0.291064	NESAM
	51420	0.289523	NESAM
	51428	0.34353	NESAM
	51450	0.321109	NESAM
	51451	0.278384	NESAM
	JMICSM408	0.311695	NESAM
	JMICSM417	0.358794	NESAM
	JMICSM430	0.328375	NESAM
	JMICSM431	0.316788	NESAM

## Sheet: Supplementary Table 1
Supplementary Table 1
	Sample_Name	Sample_timing	Sample_country	Gender	SAM_type	MUAC	Diagnosis	Age_sampling_Y	Age_mos_sampling	Age_mos_SCM	meanWA	sdWA	weight	WAZ	length	roundedLength	meanWH	sdWH	WHZ	antibiotics	ChronicIllness	diarrhea
	51000	DC	Malawi	M	ESAM	14.4	K	1.833	22	22	11.8	1.4	13.6	1.28571	88.8	89	12.5	1	1.1	N	0	N
	51001	DC	Malawi	F	NESAM	11.4	M	0.667	8	8	7.9	1.1	5.66	-2.03636	63.6	63.5	6.7	0.7	-1.48571	N	0	Y
	51002	DC	Malawi	F	ESAM	11.8	K	NA	NA	NA	NA	NA	8.505	NA	75.1	75	9.1	0.9	-0.661111	N	0	Y
	51003	DC	Malawi	M	ESAM	15.3	K	NA	NA	NA	NA	NA	11.85	NA	83.3	83.5	11.2	0.9	0.722222	N	0	N
	51004	DC	Malawi	M	ESAM	12.6	K	2.167	26	26	12.5	1.6	7.22	-3.3	80	80	10.4	1	-3.18	N	0	Y
	51006	DC	Malawi	F	NESAM	11.4	M	0.667	8	8	7.9	1.1	5	-2.63636	61.3	61.5	6.3	0.6	-2.16667	N	0	N
	51007	DC	Malawi	M	ESAM	12.7	K	2.667	32	32	13.7	1.7	8.025	-3.33824	77.6	77.5	10	0.9	-2.19444	Y	CP	N
	51009	DC	Malawi	F	NESAM	10.5	M	0.667	8	8	7.9	1.1	4.83	-2.79091	60.7	60.5	6	0.6	-1.95	N	0	N
	51010	DC	Malawi	F	NESAM	9	M	0.583	7	7	7.6	1	3.87	-3.73	58.7	58.5	5.5	0.5	-3.26	N	0	N
	51011	DC	Malawi	M	ESAM	11.8	K	0.583	7	7	8.3	0.9	5.87	-2.7	65	65	7.3	0.6	-2.38333	N	0	Y
	51012	DC	Malawi	F	NESAM	9.9	M	0.667	8	8	7.9	1.1	4.94	-2.69091	62.8	63	6.6	0.7	-2.37143	Y	0	Y
	51014	DC	Malawi	F	ESAM	12.2	K	1.833	22	22	11.1	1.4	8.515	-1.84643	77.7	77.5	9.6	0.9	-1.20556	N	0	Y
	51015	DC	Malawi	F	NESAM	11.4	M	1.667	20	20	10.6	1.5	7.49	-2.07333	73	73	8.8	0.8	-1.6375	Y	0	Y
	51016	DC	Malawi	F	ESAM	12.3	K	1.083	13	13	9.2	1.2	6.113	-2.5725	63.1	63	6.6	0.7	-0.695714	N	0	Y
	51017	DC	Malawi	F	ESAM	13.4	K	2.083	25	25	11.7	1.6	9.015	-1.67812	76.9	77	9.5	0.9	-0.538889	N	0	Y
	51018	DC	Malawi	M	ESAM	13.1	K	2.417	29	29	13.1	1.7	9.53	-2.1	84.4	84.5	11.4	1	-1.87	N	0	Y
	51019	DC	Malawi	F	NESAM	11.1	M	0.833	10	10	8.5	1.1	5.16	-3.03636	60.5	60.5	6	0.6	-1.4	N	0	Y
	51020	DC	Malawi	M	ESAM	11.5	K	2.833	34	34	14	1.8	7.43	-3.65	76	76	9.7	0.9	-2.52222	N	0	N
	51021	DC	Malawi	F	NESAM	10.9	M	0.583	7	7	7.6	1	4.925	-2.675	57.5	57.5	5.2	0.5	-0.55	N	0	N
	51022	DC	Malawi	F	NESAM	10.9	M	2.167	26	26	11.9	1.6	7.48	-2.7625	73.5	73.5	8.9	0.8	-1.775	N	0	N
	51023	DC	Malawi	M	NESAM	10.6	M	0.667	8	8	8.6	1	5.335	-3.265	61.6	61.5	6.4	0.6	-1.775	N	0	N
	51024	DC	Malawi	M	ESAM	11	M-K	0.5	6	6	7.9	0.9	5.555	-2.60556	60.9	61	6.3	0.5	-1.49	N	0	Y
	51025	DC	Malawi	M	NESAM	11.1	M	3.083	37	37	14.5	1.9	8.84	-2.97895	79.9	80	10.4	1	-1.56	Y	HIV	Y
	51026	DC	Malawi	M	ESAM	14.6	K	2.5	30	30	13.3	1.7	10.1	-1.88235	81.6	81.5	10.7	1	-0.6	N	0	Y
	51027	DC	Malawi	M	NESAM	11.3	M	2	24	24	12.2	1.4	7.21	-3.56429	75.5	75.5	9.6	0.8	-2.9875	N	0	N
	51028	DC	Malawi	F	NESAM	11.4	M	2.417	29	29	12.5	1.7	6.725	-3.39706	75.1	75	9.1	0.9	-2.63889	N	0	N
	51029	DC	Malawi	M	NESAM	9.5	M	0.583	7	7	8.3	0.9	4.62	-4.08889	61	61	6.3	0.5	-3.36	Y	HIV	Y
	51030	DC	Malawi	F	NESAM	10.2	M	1.833	22	22	11.1	1.4	2.98	-5.8	58.1	58	5.4	0.5	-4.84	N	0	Y
	51031	DC	Malawi	M	NESAM	11	M	1	12	12	9.6	1.2	5.82	-3.15	68.2	68	8	0.7	-3.11429	Y	0	Y
	51032	DC	Malawi	F	ESAM	12.4	K	0.833	10	10	8.5	1.1	7.06	-1.30909	65.8	66	7.3	0.7	-0.342857	Y	0	Y
	51033	DC	Malawi	M	ESAM	12.1	K	1.667	20	20	11.3	1.4	7.68	-2.58571	74.9	75	9.5	0.8	-2.275	N	HIV	Y
	51034	DC	Malawi	F	ESAM	13.5	K	2.833	34	34	13.5	1.9	8.5	-2.63158	75.2	75	9.1	0.9	-0.666667	Y	0	Y
	51035	DC	Malawi	F	NESAM	10.4	M	1.25	15	15	9.6	1.3	5.365	-3.25769	63.1	63	6.6	0.7	-1.76429	N	0	N
	51036	DC	Malawi	M	ESAM	11	M-K	1.417	17	17	10.7	1.3	6.585	-3.16538	69.1	69	8.2	0.7	-2.30714	Y	0	N
	51037	DC	Malawi	F	ESAM	11.7	K	1	12	12	8.9	1.2	6.68	-1.85	67.5	67.5	7.6	0.8	-1.15	N	0	Y
	51038	DC	Malawi	M	NESAM	10.9	M	0.917	11	11	9.4	1.1	5.975	-3.11364	66.8	67	7.7	0.7	-2.46429	N	0	N
	51039	DC	Malawi	M	NESAM	9.9	M	0.5	6	6	7.9	0.9	3.68	-4.68889	53.5	53.5	4.1	0.4	-1.05	N	0	Y
	51040	DC	Malawi	F	NESAM	9.5	M	0.833	10	10	8.5	1.1	4.615	-3.53182	59.4	59.5	5.7	0.6	-1.80833	N	0	N
	51041	DC	Malawi	M	ESAM	14.4	K	0.833	10	10	9.2	1	9.37	0.17	76.5	76.5	9.8	0.9	-0.477778	N	0	Y
	51042	DC	Malawi	M	ESAM	12.9	K	2.667	32	32	13.7	1.7	10.12	-2.10588	81.8	82	10.8	1	-0.68	Y	0	N
	51043	DC	Malawi	F	NESAM	10.8	M	2.25	27	27	12.1	1.6	8.345	-2.34687	82.4	82.5	10.6	1	-2.255	Y	0	Y
	51044	DC	Malawi	M	NESAM	10.5	M	0.5	6	6	7.9	0.9	6.04	-2.06667	56.6	56.5	5	0.4	2.6	Y	0	N
	51045	DC	Malawi	M	ESAM	13.1	K	2.833	34	34	14	1.8	7.91	-3.38333	74.5	74.5	9.4	0.8	-1.8625	N	0	N
	51046	DC	Malawi	F	NESAM	10.8	M	0.917	11	11	8.7	1.2	5.94	-2.3	66.6	66.5	7.4	0.7	-2.08571	N	0	N
	51047	DC	Malawi	M	NESAM	11.3	M	0.583	7	7	8.3	0.9	6.39	-2.12222	67.6	67.5	7.9	0.6	-2.51667	N	0	Y
	51048	DC	Malawi	F	NESAM	11.3	M	1.083	13	13	9.2	1.2	6.71	-2.075	70.8	71	8.4	0.8	-2.1125	N	0	Y
	51049	DC	Malawi	F	NESAM	11.3	M	0.75	9	9	8.2	1.1	6.325	-1.70455	66.3	66.5	7.4	0.7	-1.53571	Y	0	N
	51050	DC	Malawi	M	NESAM	11.4	M	1	12	12	9.6	1.2	6.28	-2.76667	65.8	66	7.5	0.7	-1.74286	N	0	Y
	51051	DC	Malawi	F	ESAM	12.1	K	1.583	19	19	10.4	1.4	7.91	-1.77857	72.9	73	8.8	0.8	-1.1125	Y	0	N
	51052	DC	Malawi	M	ESAM	12	K	1.833	22	22	11.8	1.4	7.275	-3.23214	73.6	73.5	9.2	0.8	-2.40625	N	0	Y
	51053	DC	Malawi	M	NESAM	10.2	M	1.5	18	18	10.9	1.3	5.635	-4.05	61	61	6.3	0.5	-1.33	N	0	N
	51054	DC	Malawi	F	ESAM	12.7	K	1	12	12	8.9	1.2	7.24	-1.38333	69.2	69	8	0.7	-1.08571	N	0	N
	51055	DC	Malawi	M	ESAM	10.3	M-K	1.167	14	14	10.1	1.2	5.965	-3.44583	69.4	69.5	8.3	0.7	-3.33571	N	diarrhea	N
	51056	DC	Malawi	F	ESAM	12.4	K	1.083	13	13	9.2	1.2	6.29	-2.425	66.9	67	7.5	0.8	-1.5125	N	0	Y
	51057	DC	Malawi	F	NESAM	10.8	M	1.25	15	15	9.6	1.3	5.23	-3.36154	62.5	62.5	6.5	0.6	-2.11667	N	HIV	Y
	51058	DC	Malawi	F	ESAM	11.5	K	1.917	23	23	11.3	1.5	8.825	-1.65	83.5	83.5	10.9	1	-2.075	N	0	Y
	51059	DC	Malawi	M	ESAM	11.6	K	2.333	28	28	12.9	1.6	9.28	-2.2625	82.3	82.5	10.9	1	-1.62	N	0	N
	51060	DC	Malawi	M	ESAM	14.2	K	2.25	27	27	12.7	1.6	10.57	-1.33125	83.2	83	11	1	-0.43	0	0	0
	51061	DC	Malawi	F	ESAM	12.4	K	2.333	28	28	12.3	1.7	9.215	-1.81471	81.4	81.5	10.4	1	-1.185	Y	0	Y
	51062	DC	Malawi	F	NESAM	10.9	M	0.583	7	7	7.6	1	6.535	-1.065	71.8	72	8.6	0.8	-2.58125	N	0	Y
	51063	DC	Malawi	M	ESAM	12.3	K	1	12	12	9.6	1.2	8.425	-0.979167	72.1	72	8.9	0.7	-0.678571	N	0	Y
	51064	DC	Malawi	M	NESAM	11.1	M	1.083	13	13	9.9	1.1	6.22	-3.34545	66.2	66	7.5	0.7	-1.82857	N	0	Y
	51065	DC	Malawi	F	ESAM	12	K	1.833	22	22	11.1	1.4	8.465	-1.88214	74.6	74.5	9.1	0.8	-0.79375	N	0	N
	51066	DC	Malawi	F	NESAM	9.8	M	1.5	18	18	10.2	1.4	5.83	-3.12143	65.9	66	7.3	0.7	-2.1	N	0	N
	51078	DC	Malawi	M	NESAM	11.3	M	1.333	16	16	10.5	1.2	NA	NA	NA	NA	NA	NA	NA	#N/A	#N/A	#N/A
	51079	DC	Malawi	F	ESAM	12.7	K	1.667	20	20	10.6	1.5	7.465	-2.09	72.8	73	8.8	0.8	-1.66875	N	0	N
	51080	DC	Malawi	M	ESAM	12.8	K	1.333	16	16	10.5	1.2	8.41	-1.74167	77.4	77.5	10	0.9	-1.76667	N	0	N
	51081	DC	Malawi	F	ESAM	15.2	K	2.25	27	27	12.1	1.6	12.6	0.3125	88	88	12	1.1	0.545455	N	n	Y
	51083	DC	Malawi	F	NESAM	11.1	M	1.167	14	14	9.4	1.2	6.255	-2.62083	67.5	67.5	7.6	0.8	-1.68125	N	0	Y
	51084	DC	Malawi	M	ESAM	14	K	2.75	33	33	13.8	1.8	10.88	-1.62222	82.3	82.5	10.9	1	-0.02	Y	0	Y
	51085	DC	Malawi	F	ESAM	12.3	K	1.833	22	22	11.1	1.4	8.145	-2.11071	75	75	9.1	0.9	-1.06111	Y	0	Y
	51086	DC	Malawi	F	ESAM	10	M-K	1.167	14	14	9.4	1.2	5.19	-3.50833	68.4	68.5	7.9	0.7	-3.87143	Y	0	Y
	51087	DC	Malawi	M	ESAM	13	K	0.75	9	9	8.9	1	6.79	-2.11	66.9	67	7.7	0.7	-1.3	0	0	0
	51088	DC	Malawi	M	ESAM	11.4	M-K	0.5	6	6	7.9	0.9	4.91	-3.32222	60.4	60.5	6.1	0.6	-1.98333	Y	0	Y
	51089	DC	Malawi	M	ESAM	12	K	0.75	9	9	8.9	1	6.28	-2.62	66.8	67	7.7	0.7	-2.02857	N	0	Y
	51090	DC	Malawi	M	ESAM	13.4	K	1.75	21	21	11.5	1.4	9.115	-1.70357	76.6	76.5	9.8	0.9	-0.761111	Y	0	Y
	51091	DC	Malawi	M	ESAM	14.9	K	2.417	29	29	13.1	1.7	11.98	-0.658824	84.3	84.5	11.4	1	0.58	Y	0	Y
	51093	DC	Malawi	F	NESAM	11	M	0.75	9	9	8.2	1.1	5.89	-2.1	61.2	61	6.1	0.6	-0.35	N	0	Y
	51094	DC	Malawi	F	NESAM	10.4	M	1.583	19	19	10.4	1.4	6.345	-2.89643	67.1	67	7.5	0.8	-1.44375	N	0	N
	51100	DC	Malawi	M	NESAM	11.4	M	0.667	8	8	8.6	1	5.28	-3.32	62.9	63	6.8	0.6	-2.53333	N	0	Y
	51101	DC	Malawi	M	NESAM	9.7	M	0.833	10	10	9.2	1	5.415	-3.785	68.1	68	8	0.7	-3.69286	N	0	Y
	51102	DC	Malawi	M	NESAM	10.6	M	0.833	10	10	9.2	1	5.38	-3.82	72.9	73	9.1	0.8	-4.65	N	0	Y
	51103	DC	Malawi	F	ESAM	12.2	K	0.75	9	9	8.2	1.1	5.84	-2.14545	64.3	64.5	7	0.6	-1.93333	N	0	Y
	51104	DC	Malawi	F	NESAM	11.2	M	0.75	9	9	8.2	1.1	5.49	-2.46364	63.7	63.5	6.7	0.7	-1.72857	N	0	Y
	51105	DC	Malawi	F	NESAM	11.3	M	0.917	11	11	8.7	1.2	5.36	-2.78333	60.1	60	5.9	0.5	-1.08	N	0	Y
	51106	DC	Malawi	F	NESAM	11.3	M	1.25	15	15	9.6	1.3	6.375	-2.48077	68.2	68	7.7	0.8	-1.65625	N	0	Y
	51107	DC	Malawi	F	ESAM	13.7	K	2.167	26	26	11.9	1.6	9.52	-1.4875	77.9	78	9.7	0.9	-0.2	N	0	N
	51108	DC	Malawi	F	ESAM	10.4	M-K	2.167	26	26	11.9	1.6	5.38	-4.075	66.1	66	7.3	0.7	-2.74286	Y	sepsis	Y
	51109	DC	Malawi	F	ESAM	13.2	K	0.667	8	8	7.9	1.1	7.345	-0.504545	66.3	66.5	7.4	0.7	-0.0785714	N	0	N
	51110	DC	Malawi	M	ESAM	12.3	K	0.833	10	10	9.2	1	6.295	-2.905	98.3	98.5	14.8	1.2	-7.0875	N	0	Y
	51111	DC	Malawi	F	NESAM	11.4	M	1.5	18	18	10.2	1.4	6.805	-2.425	70.6	70.5	8.3	0.8	-1.86875	Y	0	Y
	51112	DC	Malawi	M	NESAM	11.1	M	1.167	14	14	10.1	1.2	7.965	-1.77917	76.3	76.5	9.8	0.9	-2.03889	N	0	N
	51113	DC	Malawi	F	ESAM	11	M-K	0.583	7	7	7.6	1	4.405	-3.195	57	57	5.1	0.5	-1.39	Y	0	Y
	51114	DC	Malawi	M	ESAM	11.3	M-K	1.75	21	21	11.5	1.4	8.705	-1.99643	78.3	78.5	10.2	0.9	-1.66111	N	0	Y
	51115	DC	Malawi	M	ESAM	13.4	K	1.5	18	18	10.9	1.3	7.935	-2.28077	72.5	72.5	9	0.8	-1.33125	N	0	Y
	51116	DC	Malawi	M	ESAM	14.4	K	1.417	17	17	10.7	1.3	10.64	-0.0461538	79.2	79	10.3	0.9	0.377778	N	0	Y
	51117	DC	Malawi	M	NESAM	10.2	M	1.083	13	13	9.9	1.1	5.745	-3.77727	67.8	68	8	0.7	-3.22143	N	diarrhea fever	Y
	51118	DC	Malawi	M	ESAM	10.1	M-K	1.25	15	15	10.3	1.2	5.58	-3.93333	68	68	8	0.7	-3.45714	N	0	Y
	51119	DC	Malawi	M	NESAM	10.4	M	0.75	9	9	8.9	1	5	-3.9	62.2	62	6.5	0.6	-2.5	N	0	N
	51121	DC	Malawi	M	ESAM	11	M-K	1	12	12	9.6	1.2	5.915	-3.07083	69.8	70	8.4	0.8	-3.10625	N	0	Y
	51122	DC	Malawi	F	ESAM	12.5	K	1.083	13	13	9.2	1.2	7.405	-1.49583	73.4	73.5	8.9	0.8	-1.86875	N	0	N
	51123	DC	Malawi	F	ESAM	14.2	K	1.417	17	17	10	1.4	7.755	-1.60357	70.3	70.5	8.3	0.8	-0.68125	Y	0	Y
	51124	DC	Malawi	F	ESAM	13.4	K	1.25	15	15	9.6	1.3	8.305	-0.996154	73.9	74	9	0.8	-0.86875	Y	0	Y
	51125	DC	Malawi	F	ESAM	13	K	1.167	14	14	9.4	1.2	7.18	-1.85	68	68	7.7	0.8	-0.65	N	0	Y
	51126	DC	Malawi	M	ESAM	14	K	0.583	7	7	8.3	0.9	7.57	-0.811111	68.4	68.5	8.1	0.7	-0.757143	N	0	Y
	51127	DC	Malawi	F	NESAM	10.3	M	1.833	22	22	11.1	1.4	5.35	-4.10714	65.6	65.5	7.2	0.7	-2.64286	N	fever and rash	N
	51201	DC	Malawi	M	ESAM	11.5	K	0.75	9	9	8.9	1	6.175	-2.725	67	67	7.7	0.7	-2.17857	Y	0	Y
	51202	DC	Malawi	M	NESAM	11.4	M	0.417	5	5	7.5	0.9	5.315	-2.42778	60.1	60	6	0.5	-1.37	N	0	N
	51203	DC	Malawi	F	ESAM	13	K	2.333	28	28	12.3	1.7	9.705	-1.52647	80.6	80.5	10.2	1	-0.495	N	0	Y
	51204	DC	Malawi	F	ESAM	15	K	2.5	30	30	12.7	1.7	10.95	-1.02941	82.1	82	10.5	1	0.45	N	HIV	N
	51205	DC	Malawi	M	ESAM	11.5	K	2.167	26	26	12.5	1.6	7.895	-2.87813	74.2	74	9.3	0.8	-1.75625	Y	HIV	Y
	51206	DC	Malawi	M	ESAM	11.4	M-K	1.917	23	23	12	1.4	6.97	-3.59286	73.9	74	9.3	0.8	-2.9125	Y	0	Y
	51207	DC	Malawi	F	ESAM	10.6	M-K	1.583	19	19	10.4	1.4	6.705	-2.63929	68.4	68.5	7.9	0.7	-1.70714	N	0	N
	51208	DC	Malawi	M	NESAM	11.4	M	0.667	8	8	8.6	1	5.34	-3.26	60.7	60.5	6.1	0.6	-1.26667	Y	0	Y
	51211	DC	Malawi	F	NESAM	10.9	M	0.5	6	6	7.3	0.9	4.555	-3.05	56.9	57	5.1	0.5	-1.09	Y	0	N
	51212	DC	Malawi	F	NESAM	10.9	M	0.5	6	6	7.3	0.9	4.62	-2.97778	59	59	5.6	0.6	-1.63333	Y	0	N
	51213	DC	Malawi	F	NESAM	10.8	M	0.833	10	10	8.5	1.1	5.955	-2.31364	63	63	6.6	0.7	-0.921429	N	0	Y
	51218	DC	Malawi	F	ESAM	15	K	1.917	23	23	11.3	1.5	8.855	-1.63	71.6	71.5	8.5	0.8	0.44375	Y	0	N
	51220	DC	Malawi	M	ESAM	13	K	1.583	19	19	11.1	1.4	7.97	-2.23571	71.4	71.5	8.8	0.7	-1.18571	N	0	Y
	51221	DC	Malawi	F	ESAM	11.5	K	1.417	17	17	10	1.4	6.94	-2.18571	69.2	69	8	0.7	-1.51429	N	0	Y
	51222	DC	Malawi	F	NESAM	11.4	M	1.333	16	16	9.8	1.3	6.87	-2.25385	70	70	8.2	0.8	-1.6625	N	0	N
	51223	DC	Malawi	F	NESAM	11.4	M	1.167	14	14	9.4	1.2	6.84	-2.13333	69.5	69.5	8.1	0.7	-1.8	N	0	N
	51224	DC	Malawi	F	NESAM	10.5	M	2.083	25	25	11.7	1.6	7.025	-2.92187	75.5	75.5	9.2	0.9	-2.41667	N	0	Y
	51225	DC	Malawi	M	ESAM	11.3	M-K	2.083	25	25	12.4	1.5	7.62	-3.18667	75.1	75	9.5	0.8	-2.35	N	0	Y
	51226	DC	Malawi	F	NESAM	11.3	M	1	12	12	8.9	1.2	5.635	-2.72083	62.4	62.5	6.5	0.6	-1.44167	N	0	N
	51227	DC	Malawi	F	NESAM	10	M	0.5	6	6	7.3	0.9	5.665	-1.81667	64	64	6.9	0.6	-2.05833	N	0	Y
	51228	DC	Malawi	M	ESAM	10	M-K	1.583	19	19	11.1	1.4	5.885	-3.725	65.2	65	7.3	0.6	-2.35833	N	ARI	N
	51229	DC	Malawi	M	NESAM	11	M	1.417	17	17	10.7	1.3	7.145	-2.73462	71.5	71.5	8.8	0.7	-2.36429	Y	HIV	N
	51230	DC	Malawi	F	NESAM	10	M	0.917	11	11	8.7	1.2	5.565	-2.6125	66.2	66	7.3	0.7	-2.47857	Y	0	Y
	51231	DC	Malawi	M	ESAM	12.7	K	0.833	10	10	9.2	1	7.635	-1.565	70.2	70	8.4	0.8	-0.95625	Y	0	0
	51232	DC	Malawi	M	ESAM	13.8	K	2.5	30	30	13.3	1.7	8.865	-2.60882	78	78	10.1	0.9	-1.37222	Y	0	N
	51233	DC	Malawi	F	ESAM	9.9	M-K	0.5	6	6	7.3	0.9	4.79	-2.78889	61	61	6.1	0.6	-2.18333	Y	0	N
	51234	DC	Malawi	M	NESAM	11.4	M	0.917	11	11	9.4	1.1	6.17	-2.93636	65.8	66	7.5	0.7	-1.9	N	0	Y
	51235	DC	Malawi	F	NESAM	10	M	1.167	14	14	9.4	1.2	5.04	-3.63333	62	62	6.4	0.6	-2.26667	N	0	Y
	51236	DC	Malawi	M	ESAM	12.7	K	0.833	10	10	9.2	1	6.78	-2.42	63.2	63	6.8	0.6	-0.0333333	N	0	Y
	51237	DC	Malawi	M	ESAM	11	M-K	2.333	28	28	12.9	1.6	7.375	-3.45313	76.9	77	9.9	0.9	-2.80556	N	0	N
	51238	DC	Malawi	F	ESAM	13	K	1	12	12	8.9	1.2	6.305	-2.1625	63	63	6.6	0.7	-0.421429	N	0	Y
	51240	DC	Malawi	M	NESAM	11.2	M	0.75	9	9	8.9	1	5.558	-3.342	61.2	61	6.3	0.5	-1.484	N	0	N
	51241	DC	Malawi	M	NESAM	11.4	M	0.667	8	8	8.6	1	5.53	-3.07	61.5	61.5	6.4	0.6	-1.45	N	0	N
	51242	DC	Malawi	F	NESAM	11.1	M	1.833	22	22	11.1	1.4	7.13	-2.83571	69.4	69.5	8.1	0.7	-1.38571	N	0	N
	51243	DC	Malawi	F	ESAM	10.2	M-K	1.917	23	23	11.3	1.5	6.18	-3.41333	67.4	67.5	7.6	0.8	-1.775	N	0	N
	51244	DC	Malawi	M	ESAM	12.8	K	0.917	11	11	9.4	1.1	7.525	-1.70455	67.1	67	7.7	0.7	-0.25	N	0	N
	51246	DC	Malawi	F	ESAM	11.7	K	1.667	20	20	10.6	1.5	8.48	-1.41333	78.5	78.5	9.8	0.9	-1.46667	Y	0	Y
	51247	DC	Malawi	F	NESAM	10.7	M	1	12	12	8.9	1.2	6.12	-2.31667	69.4	69.5	8.1	0.7	-2.82857	N	malaria	Y
	51248	DC	Malawi	M	NESAM	9.9	M	0.917	11	11	9.4	1.1	4.8	-4.18182	63.4	63.5	6.9	0.6	-3.5	N	0	Y
	51249	DC	Malawi	M	NESAM	9.9	M	1	12	12	9.6	1.2	5.19	-3.675	62.9	63	6.8	0.6	-2.68333	N	0	N
	51250	DC	Malawi	M	NESAM	10.8	M	1.333	16	16	10.5	1.2	5.67	-4.025	67	67	7.7	0.7	-2.9	N	HIV	Y
	51253	DC	Malawi	F	NESAM	11	M	2.833	34	34	13.5	1.9	6.78	-3.53684	79.1	79	9.9	0.9	-3.46667	N	0	Y
	51255	DC	Malawi	F	ESAM	8.8	M-K	0.917	11	11	8.7	1.2	4.075	-3.85417	60.3	60.5	6	0.6	-3.20833	N	0	Y
	51258	DC	Malawi	F	ESAM	11.5	K	2.75	33	33	13.3	1.8	8.54	-2.64444	81.9	82	10.5	1	-1.96	N	0	Y
	51260	DC	Malawi	M	NESAM	11.4	M	0.75	9	9	8.9	1	5.325	-3.575	62.5	62.5	6.7	0.5	-2.75	N	0	Y
	51264	DC	Malawi	M	ESAM	11.7	K	0.583	7	7	8.3	0.9	7.395	-1.00556	73	73	9.1	0.8	-2.13125	N	0	N
	51265	DC	Malawi	F	ESAM	10.3	M-K	1.667	20	20	10.6	1.5	5.64	-3.30667	69.2	69	8	0.7	-3.37143	Y	0	Y
	51266	DC	Malawi	F	ESAM	12.4	K	1.75	21	21	10.9	1.4	8.795	-1.50357	78.8	79	9.9	0.9	-1.22778	N	0	Y
	51272	DC	Malawi	M	ESAM	12.9	K	0.75	9	9	8.9	1	8.845	-0.055	74.2	74	9.3	0.8	-0.56875	N	0	Y
	51273	DC	Malawi	M	NESAM	9.3	M	1.417	17	17	10.7	1.3	5.12	-4.29231	65.5	65.5	7.4	0.6	-3.8	N	0	N
	51274	DC	Malawi	F	ESAM	14.5	K	1.667	20	20	10.6	1.5	9.885	-0.476667	77.8	78	9.7	0.9	0.205556	N	0	Y
	51276	DC	Malawi	F	NESAM	10.9	M	1.667	20	20	10.6	1.5	7.37	-2.15333	41	41	NA	NA	NA	N	0	Y
	51304	DC	Malawi	F	NESAM	11.3	M	2.667	32	32	13.1	1.8	7.32	-3.21111	78.5	78.5	9.8	0.9	-2.75556	N	0	Y
	51305	DC	Malawi	M	ESAM	11.9	K	2	24	24	12.2	1.4	8.7	-2.5	80.9	81	10.6	1	-1.9	N	0	N
	51306	DC	Malawi	M	NESAM	10.6	M	1.5	18	18	10.9	1.3	5.265	-4.33462	65	65	7.3	0.6	-3.39167	N	0	Y
	51308	DC	Malawi	M	NESAM	11.4	M	1.25	15	15	10.3	1.2	6.775	-2.9375	68	68	8	0.7	-1.75	N	0	Y
	51309	DC	Malawi	F	NESAM	10.9	M	1.583	19	19	10.4	1.4	7.32	-2.2	74.6	74.5	9.1	0.8	-2.225	N	0	N
	51335	DC	Malawi	F	NESAM	11.3	M	1.75	21	21	10.9	1.4	5.34	-3.97143	73.1	73	8.8	0.8	-4.325	N	0	N
	51377	DC	Malawi	M	NESAM	11	M	0.583	7	7	8.3	0.9	4.745	-3.95	59.4	59.5	5.9	0.5	-2.31	N	0	Y
	51382	DC	Malawi	M	NESAM	11.9	U	2.167	26	26	12.5	1.6	9.515	-1.86563	78	78	10.1	0.9	-0.65	N	0	N
	51383	DC	Malawi	F	ESAM	12.6	K	1.5	18	18	10.2	1.4	8.425	-1.26786	78.4	78.5	9.8	0.9	-1.52778	0	0	Y
	51385	DC	Malawi	F	ESAM	13.1	K	1.5	18	18	10.2	1.4	7.245	-2.11071	69.1	69	8	0.7	-1.07857	N	0	N
	51389	DC	Malawi	F	NESAM	11.4	M	1.25	15	15	9.6	1.3	6.425	-2.44231	66.1	66	7.3	0.7	-1.25	N	0	N
	51390	DC	Malawi	M	ESAM	13.4	K	2	24	24	12.2	1.4	11.65	-0.392857	81.1	81	10.6	1	1.05	N	0	Y
	51391	DC	Malawi	M	ESAM	10.1	M-K	1.333	16	16	10.5	1.2	5.83	-3.89167	72.6	72.5	9	0.8	-3.9625	N	0	Y
	51392	DC	Malawi	F	ESAM	11.4	M-K	2.833	34	34	13.5	1.9	9	-2.36842	83.4	83.5	10.9	1	-1.9	Y	0	Y
	51393	DC	Malawi	F	ESAM	13.1	K	3.083	37	37	14	2	10.78	-1.61	86.6	86.5	11.6	1.1	-0.745455	N	0	Y
	51394	DC	Malawi	F	ESAM	13.4	K	1.333	16	16	9.8	1.3	8.145	-1.27308	74.6	74.5	9.1	0.8	-1.19375	N	0	N
	51396	DC	Malawi	F	ESAM	11.2	M-K	1.5	18	18	10.2	1.4	7.7	-1.78571	77	77	9.5	0.9	-2	N	0	Y
	51401	DC	Malawi	F	ESAM	11	M-K	1.667	20	20	10.6	1.5	7.488	-2.07467	76.5	76.5	9.4	0.9	-2.12444	N	0	Y
	51402	DC	Malawi	M	ESAM	12.7	K	1.667	20	20	11.3	1.4	10.55	-0.535714	83.1	83	11	1	-0.45	N	0	N
	51403	DC	Malawi	M	NESAM	11.3	M	1.75	21	21	11.5	1.4	7.215	-3.06071	73.2	73	9.1	0.8	-2.35625	N	0	Y
	51404	DC	Malawi	F	ESAM	12.2	K	1.083	13	13	9.2	1.2	6.415	-2.32083	67.5	67.5	7.6	0.8	-1.48125	N	0	Y
	51412	DC	Malawi	M	ESAM	13.4	K	0.667	8	8	8.6	1	6.73	-1.87	64.4	64.5	7.1	0.7	-0.528571	Y	0	Y
	51414	DC	Malawi	F	ESAM	12.6	K	0.833	10	10	8.5	1.1	6.28	-2.01818	66	66	7.3	0.7	-1.45714	N	0	N
	51415	DC	Malawi	M	NESAM	10	M	0.833	10	10	9.2	1	5.03	-4.17	64.8	65	7.3	0.6	-3.78333	N	asthma	Y
	51416	DC	Malawi	F	NESAM	11.1	M	3.583	43	43	15.2	2.2	6.965	-3.74318	72.6	72.5	8.7	0.8	-2.16875	N	0	Y
	51417	DC	Malawi	M	NESAM	14.4	U	1.417	17	17	10.7	1.3	8.97	-1.33077	75	75	9.5	0.8	-0.6625	N	malaria	N
	51418	DC	Malawi	M	NESAM	11	M	1.25	15	15	10.3	1.2	6.195	-3.42083	70.5	70.5	8.5	0.8	-2.88125	N	0	Y
	51419	DC	Malawi	M	NESAM	10.7	M	2.417	29	29	13.1	1.7	8.44	-2.74118	83.5	83.5	11.2	0.9	-3.06667	N	0	Y
	51420	DC	Malawi	M	NESAM	11.4	M	1.833	22	22	11.8	1.4	7.66	-2.95714	77.6	77.5	10	0.9	-2.6	N	0	Y
	51428	DC	Malawi	M	NESAM	11.1	M	1.083	13	13	9.9	1.1	6.39	-3.19091	66.9	67	7.7	0.7	-1.87143	Y	0	Y
	51448	DC	Malawi	F	ESAM	13.6	K	2.667	32	32	13.1	1.8	8.52	-2.54444	73.5	73.5	8.9	0.8	-0.475	N	0	N
	51450	DC	Malawi	M	NESAM	11.2	M	0.75	9	9	8.9	1	6	-2.9	65.6	65.5	7.4	0.6	-2.33333	N	0	Y
	51451	DC	Malawi	F	NESAM	10.5	M	1.417	17	17	10	1.4	5.985	-2.86786	69	69	8	0.7	-2.87857	N	0	Y
	55300	DC	Malawi	M	NESAM	10.9	M	3.083	37	37	14.5	1.9	8.24	-3.29474	80	80	10.4	1	-2.16	Y	0	N
	55302	DC	Malawi	F	NESAM	11.3	M	1.667	20	20	10.6	1.5	8.035	-1.71	77.5	77.5	9.6	0.9	-1.73889	N	0	Y
	55304	DC	Malawi	F	ESAM	14.1	K	2.417	29	29	12.5	1.7	10.48	-1.18824	85	85	11.2	1.1	-0.654545	N	0	N
	55305	DC	Malawi	M	ESAM	12.6	K	0.667	8	8	8.6	1	7.905	-0.695	76.5	76.5	9.8	0.9	-2.10556	Y	0	Y
	55306	DC	Malawi	F	NESAM	11.2	M	1.5	18	18	10.2	1.4	7.735	-1.76071	73.9	74	9	0.8	-1.58125	N	0	Y
	55324	DC	Malawi	F	NESAM	11.4	M	0.5	6	6	7.3	0.9	5.365	-2.15	64.4	64.5	7	0.6	-2.725	Y	0	Y
	55325	DC	Malawi	F	NESAM	11.1	M	0.417	5	5	6.9	0.9	6.225	-0.75	67.4	67.5	7.6	0.8	-1.71875	Y	0	Y
	55326	DC	Malawi	M	NESAM	11.3	M	0.583	7	7	8.3	0.9	5.495	-3.11667	63.5	63.5	6.9	0.6	-2.34167	N	0	Y
	55327	DC	Malawi	F	NESAM	10	M	0.75	9	9	8.2	1.1	4.86	-3.03636	62.1	62	6.4	0.6	-2.56667	Y	HIV	Y
	JMICSM001	DC	Jamaica	F	ESAM	NA	K	0.917	11	11	8.7	1.2	7.85	-0.708333	68	68	7.7	0.8	0.1875	NA	NA	NA
	JMICSM003	DC	Jamaica	F	ESAM	NA	K	1.25	15	15	9.6	1.3	9.55	-0.0384615	77.5	77.5	9.6	0.9	-0.0555556	NA	NA	NA
	JMICSM005	DC	Jamaica	F	NESAM	NA	M	1.083	13	13	9.2	1.2	6.15	-2.54167	60.6	60.5	6	0.6	0.25	NA	NA	NA
	JMICSM012	DC	Jamaica	F	ESAM	NA	K	0.583	7	7	7.6	1	6.656	-0.944	63.4	63.5	6.7	0.7	-0.0628571	NA	NA	NA
	JMICSM014	DC	Jamaica	M	ESAM	NA	K	0.667	8	8	8.6	1	7.028	-1.572	60.1	60	6	0.5	2.056	NA	NA	NA
	JMICSM016	DC	Jamaica	F	ESAM	NA	K	0.5	6	6	7.3	0.9	5.965	-1.48333	63.2	63	6.6	0.7	-0.907143	NA	NA	NA
	JMICSM024	DC	Jamaica	F	ESAM	NA	K	0.917	11	11	8.7	1.2	7.796	-0.753333	67.1	67	7.5	0.8	0.37	NA	NA	NA
	JMICSM029	DC	Jamaica	M	NESAM	NA	M	0.583	7	7	8.3	0.9	6.19	-2.34444	41.9	42	NA	NA	NA	NA	NA	NA
	JMICSM031	DC	Jamaica	M	ESAM	NA	K	0.417	5	5	7.5	0.9	5.442	-2.28667	59.8	60	6	0.5	-1.116	NA	NA	NA
	JMICSM032	DC	Jamaica	M	NESAM	NA	U	0.583	7	7	8.3	0.9	7.972	-0.364444	66.4	66.5	7.6	0.7	0.531429	NA	NA	NA
	JMICSM033	DC	Jamaica	F	NESAM	NA	U	1.167	14	14	9.4	1.2	8.754	-0.538333	74.9	75	9.1	0.9	-0.384444	NA	NA	NA
	JMICSM034	DC	Jamaica	M	NESAM	NA	M	2	24	24	12.2	1.4	9.356	-2.03143	71.2	71	8.6	0.8	0.945	NA	NA	NA
	JMICSM037	DC	Jamaica	M	NESAM	NA	M	0.833	10	10	9.2	1	4.83	-4.37	43.3	43.5	NA	NA	NA	NA	NA	NA
	JMICSM039	DC	Jamaica	F	ESAM	NA	K	0.583	7	7	7.6	1	5.21	-2.39	60.4	60.5	6	0.6	-1.31667	NA	NA	NA
	JMICSM041	DC	Jamaica	F	ESAM	NA	K	0.5	6	6	7.3	0.9	6.17	-1.25556	61.2	61	6.1	0.6	0.116667	NA	NA	NA
	JMICSM042	DC	Jamaica	M	NESAM	NA	M	1.167	14	14	10.1	1.2	9.044	-0.88	69.1	69	8.2	0.7	1.20571	NA	NA	NA
	JMICSM043	DC	Jamaica	F	ESAM	NA	K	0.833	10	10	8.5	1.1	6.82	-1.52727	63.5	63.5	6.7	0.7	0.171429	NA	NA	NA
	JMICSM046	DC	Jamaica	M	NESAM	NA	M	2.083	25	25	12.4	1.5	7.934	-2.97733	76	76	9.7	0.9	-1.96222	NA	NA	NA
	JMICSM048	DC	Jamaica	M	ESAM	NA	K	1.417	17	17	10.7	1.3	9.256	-1.11077	72.4	72.5	9	0.8	0.32	NA	NA	NA
	JMICSM049	DC	Jamaica	F	NESAM	NA	M	0.5	6	6	7.3	0.9	5.66	-1.82222	59	59	5.6	0.6	0.1	NA	NA	NA
	JMICSM051	DC	Jamaica	F	ESAM	NA	M-K	0.5	6	6	7.3	0.9	4.828	-2.74667	54.6	54.5	4.4	0.4	1.07	NA	NA	NA
	JMICSM053	DC	Jamaica	M	ESAM	NA	M-K	0.667	8	8	8.6	1	6.216	-2.384	61	61	6.3	0.5	-0.168	NA	NA	NA
	JMICSM054	DC	Jamaica	M	ESAM	NA	M-K	0.667	8	8	8.6	1	4.914	-3.686	58.4	58.5	5.6	0.5	-1.372	NA	NA	NA
	JMICSM055	DC	Jamaica	M	NESAM	NA	M	2.833	34	34	14	1.8	8.958	-2.80111	78.3	78.5	10.2	0.9	-1.38	NA	NA	NA
	JMICSM056	DC	Jamaica	F	NESAM	NA	M	2.333	28	28	12.3	1.7	9.75	-1.5	79.9	80	10.1	0.9	-0.388889	NA	NA	NA
	JMICSM057	DC	Jamaica	F	ESAM	NA	K	0.833	10	10	8.5	1.1	8.062	-0.398182	64	64	6.9	0.6	1.93667	NA	NA	NA
	JMICSM059	DC	Jamaica	M	NESAM	NA	M	2.333	28	28	12.9	1.6	7.582	-3.32375	74.6	74.5	9.4	0.8	-2.2725	NA	NA	NA
	JMICSM061	DC	Jamaica	F	NESAM	NA	M	0.667	8	8	7.9	1.1	5.824	-1.88727	64.2	64	6.9	0.6	-1.79333	NA	NA	NA
	JMICSM065	DC	Jamaica	M	ESAM	NA	M-K	0.25	3	3	6.4	0.8	4.568	-2.29	54.9	55	4.5	0.5	0.136	NA	NA	NA
	JMICSM066	DC	Jamaica	M	NESAM	NA	M	0.583	7	7	8.3	0.9	4.282	-4.46444	55.2	55	4.5	0.5	-0.436	NA	NA	NA
	JMICSM068	DC	Jamaica	F	NESAM	NA	M	1.083	13	13	9.2	1.2	7.32	-1.56667	67	67	7.5	0.8	-0.225	NA	NA	NA
	JMICSM069	DC	Jamaica	F	ESAM	NA	M-K	0.667	8	8	7.9	1.1	4.938	-2.69273	61.4	61.5	6.3	0.6	-2.27	NA	NA	NA
	JMICSM071	DC	Jamaica	M	ESAM	NA	K	0.833	10	10	9.2	1	8.978	-0.222	66.4	66.5	7.6	0.7	1.96857	NA	NA	NA
	JMICSM072	DC	Jamaica	F	ESAM	NA	K	0.75	9	9	8.2	1.1	6.83	-1.24545	64	64	6.9	0.6	-0.116667	NA	NA	NA
	JMICSM073	DC	Jamaica	F	ESAM	NA	K	0.667	8	8	7.9	1.1	6.036	-1.69455	42	42	NA	NA	NA	NA	NA	NA
	JMICSM074	DC	Jamaica	M	ESAM	NA	K	1	12	12	9.6	1.2	8.296	-1.08667	71.8	72	8.9	0.7	-0.862857	NA	NA	NA
	JMICSM081	DC	Jamaica	M	ESAM	NA	K	0.333	4	4	7	0.8	4.226	-3.4675	51.9	52	3.8	0.3	1.42	NA	NA	NA
	JMICSM082	DC	Jamaica	M	ESAM	NA	K	1.167	14	14	10.1	1.2	9.21	-0.741667	71.8	72	8.9	0.7	0.442857	NA	NA	NA
	JMICSM083	DC	Jamaica	M	NESAM	NA	M	0.5	6	6	7.9	0.9	5.594	-2.56222	56.2	56	4.8	0.5	1.588	NA	NA	NA
	JMICSM085	DC	Jamaica	F	ESAM	NA	K	0.917	11	11	8.7	1.2	6.168	-2.11	61	61	6.1	0.6	0.113333	NA	NA	NA
	JMICSM086	DC	Jamaica	M	NESAM	NA	M	2.5	30	30	13.3	1.7	8.356	-2.90824	67.9	68	8	0.7	0.508571	NA	NA	NA
	JMICSM087	DC	Jamaica	F	NESAM	NA	M	1.5	18	18	10.2	1.4	7.83	-1.69286	68.8	69	8	0.7	-0.242857	NA	NA	NA
	JMICSM088	DC	Jamaica	F	ESAM	NA	K	0.583	7	7	7.6	1	5.765	-1.835	62	62	6.4	0.6	-1.05833	NA	NA	NA
	JMICSM089	DC	Jamaica	M	ESAM	NA	M-K	1	12	12	9.6	1.2	6.726	-2.395	63.9	64	7	0.6	-0.456667	NA	NA	NA
	JMICSM093	DC	Jamaica	M	ESAM	NA	K	1	12	12	9.6	1.2	8.752	-0.706667	69.8	70	8.4	0.8	0.44	NA	NA	NA
	JMICSM094	DC	Jamaica	F	NESAM	NA	M	1.25	15	15	9.6	1.3	7.25	-1.80769	67.6	67.5	7.6	0.8	-0.4375	NA	NA	NA
	JMICSM095	DC	Jamaica	F	ESAM	NA	K	1.083	13	13	9.2	1.2	7.092	-1.75667	62.8	63	6.6	0.7	0.702857	NA	NA	NA
	JMICSM097	DL	Jamaica	M	ESAM	NA	M-K	26.417	317	9	8.9	1	4	-4.9	63	63	6.8	0.6	-4.66667	NA	NA	NA
	JMICSM100	DL	Jamaica	F	ESAM	NA	K	40.583	487	9	8.2	1.1	4.53	-3.33636	65	65	7.1	0.7	-3.67143	NA	NA	NA
	JMICSM105	DL	Jamaica	M	ESAM	NA	K	25.25	303	5	7.5	0.9	4.721	-3.08778	59	59	5.7	0.5	-1.958	NA	NA	NA
	JMICSM106	DL	Jamaica	M	NESAM	NA	M	23.583	283	6	7.9	0.9	3.027	-5.41444	52	52	3.8	0.3	-2.57667	NA	NA	NA
	JMICSM107	DL	Jamaica	F	ESAM	NA	K	17.083	205	5	6.9	0.9	5.562	-1.48667	61	61	6.1	0.6	-0.896667	NA	NA	NA
	JMICSM111	DC	Jamaica	F	ESAM	NA	K	1.167	14	14	9.4	1.2	7.82	-1.31667	66.2	66	7.3	0.7	0.742857	NA	NA	NA
	JMICSM114	DL	Jamaica	M	ESAM	NA	K	28	336	7	8.3	0.9	5.348	-3.28	60	60	6	0.5	-1.304	NA	NA	NA
	JMICSM116	DC	Jamaica	M	NESAM	NA	M	0.583	7	7	8.3	0.9	5.614	-2.98444	59.6	59.5	5.9	0.5	-0.572	NA	NA	NA
	JMICSM117	DL	Jamaica	F	ESAM	NA	K	31.167	374	11	8.7	1.2	7.75	-0.791667	71	71	8.4	0.8	-0.8125	NA	NA	NA
	JMICSM119	DC	Jamaica	F	NESAM	NA	M	0.667	8	8	7.9	1.1	5.89	-1.82727	59.5	59.5	5.7	0.6	0.316667	NA	NA	NA
	JMICSM120	DC	Jamaica	F	ESAM	NA	K	0.917	11	11	8.7	1.2	7.65	-0.875	64.6	64.5	7	0.6	1.08333	NA	NA	NA
	JMICSM121	DL	Jamaica	M	NESAM	NA	M	32.417	389	9	8.9	1	4.605	-4.295	63.5	63.5	6.9	0.6	-3.825	NA	NA	NA
	JMICSM124	DL	Jamaica	M	NESAM	NA	M	21.333	256	5	7.5	0.9	3.682	-4.24222	54	54	4.3	0.4	-1.545	NA	NA	NA
	JMICSM126	DL	Jamaica	F	ESAM	NA	K	39.5	474	6	7.3	0.9	6.333	-1.07444	65.5	65.5	7.2	0.7	-1.23857	NA	NA	NA
	JMICSM127	DL	Jamaica	F	NESAM	NA	M	26.25	315	12	8.9	1.2	5.4	-2.91667	64.5	64.5	7	0.6	-2.66667	NA	NA	NA
	JMICSM131	DC	Jamaica	F	ESAM	NA	K	0.583	7	7	7.6	1	6.154	-1.446	60.4	60.5	6	0.6	0.256667	NA	NA	NA
	JMICSM142	DL	Jamaica	F	NESAM	NA	M	23.333	280	10	8.5	1.1	4.735	-3.42273	65.5	65.5	7.2	0.7	-3.52143	NA	NA	NA
	JMICSM146	DC	Jamaica	F	ESAM	NA	K	1.083	13	13	9.2	1.2	8.756	-0.37	70.5	70.5	8.3	0.8	0.57	NA	NA	NA
	JMICSM148	DL	Jamaica	F	ESAM	NA	K	33.417	401	15	9.6	1.3	7.405	-1.68846	68.5	68.5	7.9	0.7	-0.707143	NA	NA	NA
	JMICSM151	DL	Jamaica	M	NESAM	NA	M	27.25	327	13	9.9	1.1	3.3	-6	56	56	4.8	0.5	-3	NA	NA	NA
	JMICSM158	DC	Jamaica	F	ESAM	NA	K	0.417	5	5	6.9	0.9	5.314	-1.76222	58.1	58	5.4	0.5	-0.172	NA	NA	NA
	JMICSM159	DC	Jamaica	F	ESAM	NA	K	0.417	5	5	6.9	0.9	4.552	-2.60889	55.3	55.5	4.7	0.4	-0.37	NA	NA	NA
	JMICSM160	DC	Jamaica	M	ESAM	NA	K	0.417	5	5	7.5	0.9	5.746	-1.94889	59.7	59.5	5.9	0.5	-0.308	NA	NA	NA
	JMICSM161	DL	Jamaica	F	NESAM	NA	M	22.083	265	12	8.9	1.2	4.394	-3.755	59.5	59.5	5.7	0.6	-2.17667	NA	NA	NA
	JMICSM163	DL	Jamaica	M	NESAM	NA	M	21.5	258	9	8.9	1	5.27	-3.63	64.5	64.5	7.1	0.7	-2.61429	NA	NA	NA
	JMICSM170	DL	Jamaica	M	NESAM	NA	M	23.417	281	12	9.6	1.2	5.225	-3.64583	65.5	65.5	7.4	0.6	-3.625	NA	NA	NA
	JMICSM180	DL	Jamaica	F	NESAM	NA	M	19.25	231	10	8.5	1.1	5.838	-2.42	70.9	71	8.4	0.8	-3.2025	NA	NA	NA
	JMICSM184	DC	Jamaica	M	NESAM	NA	M	1.75	21	21	11.5	1.4	7.478	-2.87286	69.2	69	8.2	0.7	-1.03143	NA	NA	NA
	JMICSM198	DL	Jamaica	F	NESAM	NA	M	18.333	220	7	7.6	1	4.938	-2.662	63.5	63.5	6.7	0.7	-2.51714	NA	NA	NA
	JMICSM202	DL	Jamaica	M	NESAM	NA	M-K	23	276	26	12.5	1.6	7.615	-3.05313	75	75	9.5	0.8	-2.35625	NA	NA	NA
	JMICSM214	DL	Jamaica	M	NESAM	NA	M	23.25	279	5	7.5	0.9	3.937	-3.95889	58	58	5.4	0.5	-2.926	NA	NA	NA
	JMICSM217	DL	Jamaica	F	NESAM	NA	M	37.833	454	145	NA	NA	20	NA	133	133	NA	NA	NA	NA	NA	NA
	JMICSM223	DL	Jamaica	M	NESAM	NA	M	35.917	431	21	11.5	1.4	4.965	-4.66786	61.5	61.5	6.4	0.6	-2.39167	NA	NA	NA
	JMICSM228	DL	Jamaica	M	NESAM	NA	M	21.833	262	12	9.6	1.2	5.462	-3.44833	65	65	7.3	0.6	-3.06333	NA	NA	NA
	JMICSM230	DL	Jamaica	F	ESAM	NA	K	25.75	309	6	7.3	0.9	4.752	-2.83111	62	62	6.4	0.6	-2.74667	NA	NA	NA
	JMICSM231	DC	Jamaica	M	ESAM	NA	M-K	2.667	32	32	13.7	1.7	3.662	-5.90471	53.3	53.5	4.1	0.4	-1.095	NA	NA	NA
	JMICSM237	DL	Jamaica	F	ESAM	NA	K	22.25	267	10	8.5	1.1	6.114	-2.16909	64	64	6.9	0.6	-1.31	NA	NA	NA
	JMICSM247	DC	Jamaica	M	NESAM	NA	M	1.5	18	18	10.9	1.3	7.934	-2.28154	70.3	70.5	8.5	0.8	-0.7075	NA	NA	NA
	JMICSM248	DC	Jamaica	M	NESAM	NA	M	0.833	10	10	9.2	1	5.832	-3.368	62.3	62.5	6.7	0.5	-1.736	NA	NA	NA
	JMICSM249	DC	Jamaica	M	NESAM	NA	M	0.833	10	10	9.2	1	5.656	-3.544	62	62	6.5	0.6	-1.40667	NA	NA	NA
	JMICSM250	DC	Jamaica	F	ESAM	NA	K	0.583	7	7	7.6	1	5.284	-2.316	57.7	57.5	5.2	0.5	0.168	NA	NA	NA
	JMICSM251	DC	Jamaica	F	ESAM	NA	K	0.833	10	10	8.5	1.1	7.232	-1.15273	63.8	64	6.9	0.6	0.553333	NA	NA	NA
	JMICSM252	DC	Jamaica	F	NESAM	NA	U	1.167	14	14	9.4	1.2	7.652	-1.45667	69.2	69	8	0.7	-0.497143	NA	NA	NA
	JMICSM253	DC	Jamaica	M	ESAM	NA	K	0.5	6	6	7.9	0.9	5.854	-2.27333	59.2	59	5.7	0.5	0.308	NA	NA	NA
	JMICSM254	DC	Jamaica	M	NESAM	NA	M	1.083	13	13	9.9	1.1	6.152	-3.40727	60.5	60.5	6.1	0.6	0.0866667	NA	NA	NA
	JMICSM255	DL	Jamaica	M	ESAM	NA	K	46.333	556	9	8.9	1	7.42	-1.48	66.3	66.5	7.6	0.7	-0.257143	NA	NA	NA
	JMICSM279	DL	Jamaica	M	ESAM	NA	K	25.5	306	10	9.2	1	6.196	-3.004	69	69	8.2	0.7	-2.86286	NA	NA	NA
	JMICSM283	DL	Jamaica	M	NESAM	NA	M	24.833	298	21	11.5	1.4	6.924	-3.26857	73.5	73.5	9.2	0.8	-2.845	NA	NA	NA
	JMICSM285	DL	Jamaica	F	ESAM	NA	K	23.417	281	22	11.1	1.4	6.704	-3.14	69	69	8	0.7	-1.85143	NA	NA	NA
	JMICSM291	DL	Jamaica	M	ESAM	NA	K	49.583	595	9	8.9	1	4.98	-3.92	888	888	NA	NA	NA	NA	NA	NA
	JMICSM292	DL	Jamaica	M	NESAM	NA	M	30.583	367	21	11.5	1.4	7.035	-3.18929	76.5	76.5	9.8	0.9	-3.07222	NA	NA	NA
	JMICSM295	DL	Jamaica	M	ESAM	NA	K	41.5	498	13	9.9	1.1	8.71	-1.08182	69	69	8.2	0.7	0.728571	NA	NA	NA
	JMICSM298	DL	Jamaica	F	ESAM	NA	K	32.5	390	21	10.9	1.4	NA	NA	NA	NA	NA	NA	NA	NA	NA	NA
	JMICSM299	DL	Jamaica	M	ESAM	NA	K	23.083	277	6	7.9	0.9	5.331	-2.85444	60	60	6	0.5	-1.338	NA	NA	NA
	JMICSM300	DL	Jamaica	M	ESAM	NA	K	31.667	380	10	9.2	1	5.097	-4.103	61	61	6.3	0.5	-2.406	NA	NA	NA
	JMICSM301	DL	Jamaica	M	NESAM	NA	M	39.833	478	25	12.4	1.5	5.19	-4.80667	69.8	70	8.4	0.8	-4.0125	NA	NA	NA
	JMICSM309	DL	Jamaica	M	NESAM	NA	M	29.417	353	8	8.6	1	4.35	-4.25	64	64	7	0.6	-4.41667	NA	NA	NA
	JMICSM317	DC	Jamaica	M	ESAM	NA	K	0.667	8	8	8.6	1	7.49	-1.11	66.2	66	7.5	0.7	-0.0142857	NA	NA	NA
	JMICSM318	DL	Jamaica	M	NESAM	NA	M-K	40.167	482	4	7	0.8	2.495	-5.63125	49.5	49.5	3.2	0.3	-2.35	NA	NA	NA
	JMICSM323	DL	Jamaica	F	NESAM	NA	M-K	27.5	330	6	7.3	0.9	4.666	-2.92667	62.5	62.5	6.5	0.6	-3.05667	NA	NA	NA
	JMICSM324	DL	Jamaica	F	ESAM	NA	K	42.75	513	8	7.9	1.1	5.017	-2.62091	59	59	5.6	0.6	-0.971667	NA	NA	NA
	JMICSM331	DL	Jamaica	M	ESAM	NA	K	38.417	461	6	7.9	0.9	5.03	-3.18889	62.5	62.5	6.7	0.5	-3.34	NA	NA	NA
	JMICSM340	DL	Jamaica	M	ESAM	NA	K	35.083	421	13	9.9	1.1	6.99	-2.64545	75	75	9.5	0.8	-3.1375	NA	NA	NA
	JMICSM346	DL	Jamaica	M	NESAM	NA	M	33.667	404	16	10.5	1.2	5.94	-3.8	71	71	8.6	0.8	-3.325	NA	NA	NA
	JMICSM349	DC	Jamaica	F	ESAM	NA	K	0.333	4	4	6.4	0.9	6.786	0.428889	62.4	62.5	6.5	0.6	0.476667	NA	NA	NA
	JMICSM362	DC	Jamaica	M	ESAM	NA	K	2	24	24	12.2	1.4	10.045	-1.53929	79.2	79	10.3	0.9	-0.283333	NA	NA	NA
	JMICSM368	DC	Jamaica	M	NESAM	NA	M	1.583	19	19	11.1	1.4	7.562	-2.52714	75.1	75	9.5	0.8	-2.4225	NA	NA	NA
	JMICSM373	DC	Jamaica	F	ESAM	NA	M-K	0.667	8	8	7.9	1.1	4.964	-2.66909	57.7	57.5	5.2	0.5	-0.472	NA	NA	NA
	JMICSM377	DL	Jamaica	M	ESAM	NA	K	20.917	251	4	7	0.8	3.86	-3.925	54.3	54.5	4.4	0.4	-1.35	NA	NA	NA
	JMICSM378	DL	Jamaica	M	ESAM	NA	K	22.5	270	2	5.6	0.7	3.764	-2.62286	54	54	4.3	0.4	-1.34	NA	NA	NA
	JMICSM379	DC	Jamaica	M	ESAM	NA	K	0.5	6	6	7.9	0.9	6.512	-1.54222	63	63	6.8	0.6	-0.48	NA	NA	NA
	JMICSM394	DL	Jamaica	M	NESAM	NA	M	34.417	413	20	11.3	1.4	4.485	-4.86786	58.5	58.5	5.6	0.5	-2.23	NA	NA	NA
	JMICSM397	DC	Jamaica	M	ESAM	NA	K	1.25	15	15	10.3	1.2	8.136	-1.80333	68	68	8	0.7	0.194286	NA	NA	NA
	JMICSM402	DL	Jamaica	M	ESAM	NA	K	27.917	335	16	10.5	1.2	8.561	-1.61583	75	75	9.5	0.8	-1.17375	NA	NA	NA
	JMICSM405	DL	Jamaica	F	NESAM	NA	M	22.833	274	10	8.5	1.1	4.39	-3.73636	58.5	58.5	5.5	0.5	-2.22	NA	NA	NA
	JMICSM408	DC	Jamaica	M	NESAM	NA	U	0.583	7	7	8.3	0.9	6.924	-1.52889	65.6	65.5	7.4	0.6	-0.793333	NA	NA	NA
	JMICSM410	DL	Jamaica	F	NESAM	NA	M	34.75	417	26	11.9	1.6	7.02	-3.05	77	77	9.5	0.9	-2.75556	NA	NA	NA
	JMICSM414	DL	Jamaica	F	NESAM	NA	M	40.833	490	16	9.8	1.3	6.4	-2.61538	71	71	8.4	0.8	-2.5	NA	NA	NA
	JMICSM417	DC	Jamaica	F	NESAM	NA	U	2.5	30	30	12.7	1.7	7.634	-2.98	69.5	69.5	8.1	0.7	-0.665714	NA	NA	NA
	JMICSM423	DC	Jamaica	M	ESAM	NA	M-K	0.333	4	4	7	0.8	3.832	-3.96	52	52	3.8	0.3	0.106667	NA	NA	NA
	JMICSM427	DC	Jamaica	F	ESAM	NA	M-K	0.833	10	10	8.5	1.1	6.804	-1.54182	62.4	62.5	6.5	0.6	0.506667	NA	NA	NA
	JMICSM428	DC	Jamaica	M	ESAM	NA	K	0.5	6	6	7.9	0.9	5.596	-2.56	57.4	57.5	5.3	0.4	0.74	NA	NA	NA
	JMICSM430	DC	Jamaica	F	NESAM	NA	U	0.583	7	7	7.6	1	7.49	-0.11	66.1	66	7.3	0.7	0.271429	NA	NA	NA
	JMICSM431	DC	Jamaica	F	NESAM	NA	M	0.417	5	5	6.9	0.9	3.784	-3.46222	51.3	51.5	3.7	0.3	0.28	NA	NA	NA
	JMICSM434	DC	Jamaica	F	NESAM	NA	U	1.083	13	13	9.2	1.2	8.748	-0.376667	68.9	69	8	0.7	1.06857	NA	NA	NA
	JMICSM435	DC	Jamaica	M	ESAM	NA	M-K	1.25	15	15	10.3	1.2	5.878	-3.685	65.7	65.5	7.4	0.6	-2.53667	NA	NA	NA
	JMICSM436	DC	Jamaica	M	NESAM	NA	M	2.25	27	27	12.7	1.6	6.804	-3.685	69.2	69	8.2	0.7	-1.99429	NA	NA	NA
	JMICSM438	DC	Jamaica	M	NESAM	NA	M	1.083	13	13	9.9	1.1	6.872	-2.75273	65.2	65	7.3	0.6	-0.713333	NA	NA	NA
	JMICSM439	DC	Jamaica	M	NESAM	NA	U	1.167	14	14	10.1	1.2	7.684	-2.01333	66.9	67	7.7	0.7	-0.0228571	NA	NA	NA
	JMICSM441	DL	Jamaica	F	NESAM	NA	M	18.833	226	9	8.2	1.1	4.73	-3.15455	60.8	61	6.1	0.6	-2.28333	NA	NA	NA
	JMICSM443	DC	Jamaica	M	NESAM	NA	M	0.583	7	7	8.3	0.9	5.57	-3.03333	60.1	60	6	0.5	-0.86	NA	NA	NA
	JMICSM445	DL	Jamaica	M	NESAM	NA	M	25.5	306	22	11.8	1.4	6.709	-3.63643	73	73	9.1	0.8	-2.98875	NA	NA	NA
	JMICSM447	DC	Jamaica	M	NESAM	NA	U	1.167	14	14	10.1	1.2	8.362	-1.44833	65.5	65.5	7.4	0.6	1.60333	NA	NA	NA
	JMICSM448	DC	Jamaica	F	NESAM	NA	U	1.167	14	14	9.4	1.2	8.458	-0.785	65.5	65.5	7.2	0.7	1.79714	NA	NA	NA
	JMICSM449	DC	Jamaica	F	ESAM	NA	K	0.667	8	8	7.9	1.1	6.974	-0.841818	64	64	6.9	0.6	0.123333	NA	NA	NA
	JMICSM450	DC	Jamaica	M	NESAM	NA	M	0.667	8	8	8.6	1	4.384	-4.216	55.3	55.5	4.7	0.4	-0.79	NA	NA	NA
	JMICSM452	DC	Jamaica	M	NESAM	NA	M	1.417	17	17	10.7	1.3	7.362	-2.56769	70.8	71	8.6	0.8	-1.5475	NA	NA	NA
	JMICSM453	DC	Jamaica	M	ESAM	NA	K	0.667	8	8	8.6	1	5.512	-3.088	56.8	57	5.1	0.5	0.824	NA	NA	NA
	JMICSM460	DL	Jamaica	F	ESAM	NA	K	22.083	265	13	9.2	1.2	8.022	-0.981667	78	78	9.7	0.9	-1.86444	NA	NA	NA
	JMICSM462	DL	Jamaica	F	ESAM	NA	K	28	336	10	8.5	1.1	NA	NA	NA	NA	NA	NA	NA	NA	NA	NA
	JMICSM463	DL	Jamaica	M	NESAM	NA	M	18.833	226	6	7.9	0.9	3.359	-5.04556	54.2	54	4.3	0.4	-2.3525	NA	NA	NA
	JMICSM465	DC	Jamaica	F	ESAM	NA	K	0.417	5	5	6.9	0.9	4.892	-2.23111	54.5	54.5	4.4	0.4	1.23	NA	NA	NA
	JMICSM468	DC	Jamaica	M	NESAM	NA	M	0.417	5	5	7.5	0.9	4.97	-2.81111	56.6	56.5	5	0.4	-0.075	NA	NA	NA
	JMICSM469	DL	Jamaica	F	ESAM	NA	K	20.333	244	11	8.7	1.2	7.13	-1.30833	66	66	7.3	0.7	-0.242857	NA	NA	NA
	JMICSM472	DC	Jamaica	M	ESAM	NA	K	0.5	6	6	7.9	0.9	5.15	-3.05556	56.8	57	5.1	0.5	0.1	NA	NA	NA
	JMICSM473	DC	Jamaica	M	NESAM	NA	M	0.667	8	8	8.6	1	5.844	-2.756	62.4	62.5	6.7	0.5	-1.712	NA	NA	NA
	JMICSM475	DL	Jamaica	F	NESAM	NA	M	20.25	243	16	9.8	1.3	5.61	-3.22308	68.3	68.5	7.9	0.7	-3.27143	NA	NA	NA
	JMICSM476	DL	Jamaica	M	NESAM	NA	M	22.5	270	6	7.9	0.9	2.1	-6.44444	46.5	46.5	2.7	0.3	-2	NA	NA	NA
	JMICSM477	DL	Jamaica	F	ESAM	NA	K	21.5	258	20	10.6	1.5	8.533	-1.378	72.6	72.5	8.7	0.8	-0.20875	NA	NA	NA
	JMICSM479	DL	Jamaica	F	NESAM	NA	M	29.417	353	9	8.2	1.1	2.512	-5.17091	53	53	4	0.4	-3.72	NA	NA	NA
	JMICSM480	DL	Jamaica	F	NESAM	NA	M	45	540	7	7.6	1	4.512	-3.088	57.5	57.5	5.2	0.5	-1.376	NA	NA	NA
	JMICSM483	DL	Jamaica	F	ESAM	NA	K	34.333	412	13	9.2	1.2	6.365	-2.3625	68.5	68.5	7.9	0.7	-2.19286	NA	NA	NA
	JMICSM484	DL	Jamaica	F	ESAM	NA	K	34.333	412	13	9.2	1.2	7.22	-1.65	69.5	69.5	8.1	0.7	-1.25714	NA	NA	NA
	JMICSM485	DC	Jamaica	M	NESAM	NA	M	0.75	9	9	8.9	1	6.728	-2.172	62.2	62	6.5	0.6	0.38	NA	NA	NA
	JMICSM486	DL	Jamaica	M	ESAM	NA	K	46	552	8	8.6	1	NA	NA	NA	NA	NA	NA	NA	NA	NA	NA
	JMICSM487	DC	Jamaica	M	ESAM	NA	K	1	12	12	9.6	1.2	7.512	-1.74	69.4	69.5	8.3	0.7	-1.12571	NA	NA	NA
	JMICSM489	DC	Jamaica	M	ESAM	NA	M-K	1.333	16	16	10.5	1.2	7.51	-2.49167	66.7	66.5	7.6	0.7	-0.128571	NA	NA	NA
	JMICSM490	DC	Jamaica	M	NESAM	NA	U	0.75	9	9	8.9	1	6.886	-2.014	68	68	8	0.7	-1.59143	NA	NA	NA
	JMICSM491	DC	Jamaica	M	NESAM	NA	M	1.167	14	14	10.1	1.2	7.112	-2.49	68.1	68	8	0.7	-1.26857	NA	NA	NA
	JMICSM492	DC	Jamaica	M	ESAM	NA	K	0.583	7	7	8.3	0.9	5.282	-3.35333	59	59	5.7	0.5	-0.836	NA	NA	NA
	JMICSM494	DC	Jamaica	M	ESAM	NA	K	1	12	12	9.6	1.2	7.358	-1.86833	64.9	65	7.3	0.6	0.0966667	NA	NA	NA
	JMICSM498	DC	Jamaica	M	ESAM	NA	K	0.417	5	5	7.5	0.9	5.206	-2.54889	57.7	57.5	5.3	0.4	-0.235	NA	NA	NA
	JMICSM499	DC	Jamaica	M	ESAM	NA	K	0.75	9	9	8.9	1	7.344	-1.556	66.2	66	7.5	0.7	-0.222857	NA	NA	NA
	JMICSM501	DC	Jamaica	M	ESAM	NA	K	2.75	33	33	13.8	1.8	8.192	-3.11556	81.6	81.5	10.7	1	-2.508	NA	NA	NA
	JMICSM502	DC	Jamaica	M	NESAM	NA	M	1	12	12	9.6	1.2	6.186	-2.845	61.5	61.5	6.4	0.6	-0.356667	NA	NA	NA
	JMICSM503	DC	Jamaica	F	ESAM	NA	K	1.333	16	16	9.8	1.3	7.74	-1.58462	70	70	8.2	0.8	-0.575	NA	NA	NA
	JMICSM508	DC	Jamaica	M	NESAM	NA	M	0.833	10	10	9.2	1	4.982	-4.218	58.5	58.5	5.6	0.5	-1.236	NA	NA	NA
